# Supplementary material for: Maternal immune activation induces methylation changes in schizophrenia genes
Source: PLoS One. 2022 Nov 30;17(11):e0278155. doi: 10.1371/journal.pone.0278155 (PMC9710780; doi:10.1371/journal.pone.0278155)
Supplement: S1 File — (XLSX) [file pone.0278155.s001.xlsx]

## Sheet: GD9 DMG
Base	Methylation Difference	q-value	Gene Name	Detailed Annotation
chr11 120210756	-7.477	0.035	0610009L18Rik	promoter-TSS (NM_009609)
chr8 80016478	-11.47	0.067	0610038B21Rik	intron (NM_030113, intron 1 of 22)
chr5 64263485	12.26	0.129	0610040J01Rik	intron (NM_029554, intron 1 of 3)
chr5 64263366	12.041	0.138	0610040J01Rik	intron (NM_029554, intron 1 of 3)
chr5 64263371	10.924	0.177	0610040J01Rik	intron (NM_029554, intron 1 of 3)
chr2 127617983	6.944	0.06	1500011K16Rik	non-coding (NR_015476, exon 1 of 2)
chr17 24354161	-15.338	0.035	1600002H07Rik	intron (NM_028056, intron 8 of 9)
chr7 38946855	-8.257	0.02	1600014C10Rik	Intergenic
chrX 82325176	-14.458	0.101	1600014K23Rik	intron (NM_007868, intron 63 of 78)
chrX 82325238	-12.381	0.118	1600014K23Rik	intron (NM_007868, intron 63 of 78)
chr13 119386112	-6.977	0.048	1700003P14Rik	Intergenic
chr13 119386050	-6.911	0.073	1700003P14Rik	Intergenic
chr3 6675623	8.201	0.13	1700008P02Rik	Intergenic
chr1 173054776	-11.129	0.126	1700009P17Rik	ID4_|SINE|ID
chr1 173054804	-11.423	0.18	1700009P17Rik	ID4_|SINE|ID
chr7 118446067	-20.806	0.01	1700012D14Rik	Intergenic
chr8 11666672	-8.442	0.165	1700016D06Rik	intron (NM_024271, intron 1 of 5)
chr3 40421696	19.216	0.089	1700017G19Rik	non-coding (NR_040445, exon 1 of 6)
chr3 40421965	12.969	0.123	1700017G19Rik	promoter-TSS (NR_040445)
chr3 40421975	12.988	0.146	1700017G19Rik	promoter-TSS (NR_040445)
chr3 40421725	11.44	0.166	1700017G19Rik	non-coding (NR_040445, exon 1 of 6)
chr6 85854771	-13.678	0.037	1700019G17Rik	5' UTR (NM_029331, exon 1 of 4)
chr6 85854794	-16.077	0.038	1700019G17Rik	5' UTR (NM_029331, exon 1 of 4)
chr6 85854775	-13.512	0.058	1700019G17Rik	5' UTR (NM_029331, exon 1 of 4)
chr6 85854815	-8.287	0.188	1700019G17Rik	5' UTR (NM_029331, exon 1 of 4)
chr19 58890758	-30.104	0.016	1700019N19Rik	intron (NM_175199, intron 6 of 11)
chr19 58890770	-23.739	0.035	1700019N19Rik	intron (NM_175199, intron 6 of 11)
chr9 120808863	-11.147	0.029	1700020M21Rik	Intergenic
chr1 153800562	-12.538	0.095	1700025G04Rik	intron (NM_197990, intron 3 of 5)
chr1 153800653	-8.03	0.135	1700025G04Rik	intron (NM_197990, intron 3 of 5)
chr12 19887673	-12.556	0.099	1700030C10Rik	Intergenic
chr12 20318834	-11.787	0.107	1700030C10Rik	Intergenic
chr12 19887798	-7.573	0.109	1700030C10Rik	Intergenic
chr12 20821302	-7.853	0.111	1700030C10Rik	non-coding (NR_015521, exon 1 of 2)
chr12 20821051	-10.307	0.117	1700030C10Rik	CpG
chr12 20821969	-7.532	0.127	1700030C10Rik	promoter-TSS (NR_015521)
chr12 20821909	-11.077	0.132	1700030C10Rik	promoter-TSS (NR_015521)
chr12 20318405	-10.455	0.133	1700030C10Rik	CpG
chr12 20318452	-9.902	0.147	1700030C10Rik	CpG
chr12 20820900	-11.035	0.148	1700030C10Rik	intron (NR_015521, intron 1 of 1)
chr12 19887775	-8.385	0.15	1700030C10Rik	Intergenic
chr12 20820885	-9.863	0.155	1700030C10Rik	intron (NR_015521, intron 1 of 1)
chr12 20318519	-11.954	0.157	1700030C10Rik	CpG
chr1 193733028	-11.17	0.187	1700034H15Rik	exon (NM_009579, exon 2 of 2)
chr10 67908977	-8.287	0.165	1700040L02Rik	intron (NM_028491, intron 5 of 7)
chr4 115855708	-14.147	0.035	1700042G07Rik	Intergenic
chr4 124074167	-14.77	0.139	1700057H15Rik	Intergenic
chr4 124074186	-12.254	0.15	1700057H15Rik	Intergenic
chr6 143461914	-15.838	0.026	1700060C16Rik	Intergenic
chr9 41004151	-17.264	0.091	1700063D05Rik	Intergenic
chr15 63660733	-13.317	0.06	1700065I16Rik	intron (NM_177912, intron 5 of 11)
chr15 63660727	-10.321	0.129	1700065I16Rik	intron (NM_177912, intron 5 of 11)
chr15 63660729	-9.532	0.156	1700065I16Rik	intron (NM_177912, intron 5 of 11)
chr15 63660525	7.182	0.166	1700065I16Rik	intron (NM_177912, intron 5 of 11)
chr6 75247937	-7.436	0.075	1700065L07Rik	Intergenic
chr6 75247542	-9.418	0.123	1700065L07Rik	Intergenic
chr6 75247827	-5.028	0.18	1700065L07Rik	Intergenic
chrX 49333402	-14.149	0.039	1700080O16Rik	Intergenic
chr4 145587292	-12.919	0.044	1700095A21Rik	(CTTG)n|Simple_repeat|Simple_repeat
chr17 3570957	5.646	0.063	1700102H20Rik	Intergenic
chr17 3570803	-14.166	0.155	1700102H20Rik	Intergenic
chr12 55384975	-21.721	0.041	1700104L18Rik	Intergenic
chr17 10522509	12.748	0.064	1700110C19Rik	TTS (NR_045461)
chr17 10522684	7.988	0.195	1700110C19Rik	TTS (NR_045461)
chr1 186219466	-19.444	0.098	1700112H15Rik	Intergenic
chr1 186219150	-14.141	0.165	1700112H15Rik	Intergenic
chr12 107716780	5.344	0.034	1700121N20Rik	Intergenic
chr12 107716590	-7.411	0.044	1700121N20Rik	Intergenic
chr12 107716577	-6.723	0.157	1700121N20Rik	Intergenic
chr12 107716554	-8.233	0.162	1700121N20Rik	Intergenic
chr17 48138400	-10.849	0.155	1700122O11Rik	Intergenic
chr16 6350606	-14.551	0.054	1700123O21Rik	intron (NM_021477, intron 2 of 16)
chr16 6350645	-11.563	0.073	1700123O21Rik	intron (NM_021477, intron 2 of 16)
chr16 6350715	-10.54	0.088	1700123O21Rik	intron (NM_021477, intron 2 of 16)
chr16 6350486	-13.685	0.137	1700123O21Rik	intron (NM_021477, intron 2 of 16)
chr16 6350718	-8.533	0.155	1700123O21Rik	intron (NM_021477, intron 2 of 16)
chr1 100171057	-14.052	0.063	1810006J02Rik	Intergenic
chr18 75422547	-9.123	0.161	2010010A06Rik	intron (NM_027727, intron 16 of 16)
chr18 75422493	-10.713	0.189	2010010A06Rik	intron (NM_027727, intron 16 of 16)
chr18 75422699	-9.518	0.199	2010010A06Rik	intron (NM_027727, intron 16 of 16)
chr6 34944182	-7.972	0.049	2010107G12Rik	Intergenic
chr6 34944172	-9.641	0.065	2010107G12Rik	Intergenic
chr13 63057769	10.519	0.132	2010111I01Rik	URR1B|DNA|MER1_type
chr13 63057885	6.728	0.133	2010111I01Rik	Intergenic
chr9 63340426	-19.006	0.064	2300009A05Rik	intron (NM_030068, intron 15 of 21)
chr16 21654744	24.306	0.031	2510009E07Rik	intron (NM_001001881, intron 1 of 1)
chr4 125589182	-17.008	0.065	2610028E06Rik	intron (NR_015560, intron 2 of 5)
chr4 125589216	-17.143	0.116	2610028E06Rik	intron (NR_015560, intron 2 of 5)
chr7 87120197	-13.274	0.037	2610034B18Rik	Intergenic
chr2 84509731	12.776	0.074	2700094K13Rik	TTS (NM_001145100)
chr2 84509727	10.48	0.188	2700094K13Rik	TTS (NM_001145100)
chr11 116909311	-8.576	0.104	2810008D09Rik	Intergenic
chr11 116861313	15.787	0.143	2810008D09Rik	Intergenic
chr11 116909263	-10.194	0.146	2810008D09Rik	Intergenic
chr11 116909273	-9.534	0.19	2810008D09Rik	Intergenic
chr11 16761370	-19.064	0.065	2810442I21Rik	intron (NM_007912, intron 3 of 15)
chr11 16761442	-11.018	0.129	2810442I21Rik	intron (NM_007912, intron 3 of 15)
chr11 16761364	-15.091	0.155	2810442I21Rik	intron (NM_007912, intron 3 of 15)
chr11 28595088	-17.75	0.012	2810471M01Rik	Intergenic
chr5 113566077	-11.833	0.147	2900026A02Rik	intron (NM_172884, intron 1 of 7)
chr5 113566087	-9.487	0.192	2900026A02Rik	intron (NM_172884, intron 1 of 7)
chr7 26178170	15.584	0.06	4732471J01Rik	intron (NM_010719, intron 1 of 9)
chr7 26178229	11.224	0.2	4732471J01Rik	intron (NM_010719, intron 1 of 9)
chr17 12528862	-19.137	0.056	4732491K20Rik	Intergenic
chr17 12528871	-16.736	0.088	4732491K20Rik	Intergenic
chr13 91881588	-14.286	0.064	4833422C13Rik	promoter-TSS (NR_028314)
chr13 91881580	-12.986	0.153	4833422C13Rik	promoter-TSS (NR_028314)
chr9 50910228	-25.714	0.02	4833427G06Rik	promoter-TSS (NM_177702)
chr2 25471482	-15.7	0.117	4921530D09Rik	intron (NM_029859, intron 4 of 13)
chr2 25471682	-14.449	0.131	4921530D09Rik	exon (NM_029859, exon 4 of 14)
chr2 25471221	-9.985	0.2	4921530D09Rik	intron (NM_029859, intron 4 of 13)
chr4 102926651	-6.356	0.18	4921539E11Rik	intron (NM_001163494, intron 4 of 7)
chr13 31438899	-8.482	0.088	4930401O12Rik	Intergenic
chr13 31438755	-7.825	0.09	4930401O12Rik	Intergenic
chr2 35252925	-13.829	0.099	4930402F06Rik	promoter-TSS (NM_001272040)
chr2 35252959	-9.04	0.17	4930402F06Rik	promoter-TSS (NM_001272040)
chr12 72530516	15.856	0.039	4930404H11Rik	Intergenic
chr12 72561546	-12.152	0.065	4930404H11Rik	Intergenic
chr12 72530574	13.297	0.078	4930404H11Rik	Intergenic
chr11 11428754	-10.075	0.169	4930415F15Rik	Intergenic
chr2 74264850	14.303	0.088	4930441J16Rik	Intergenic
chr2 74264859	13.975	0.095	4930441J16Rik	Intergenic
chr2 74264832	9.816	0.184	4930441J16Rik	Intergenic
chr13 18265911	-13.583	0.031	4930448F12Rik	intron (NM_175006, intron 3 of 7)
chr18 28236195	14.642	0.093	4930474G06Rik	Intergenic
chrX 35352590	12.632	0.019	4930525M21Rik	Intergenic
chr19 55769156	18.349	0.048	4930552P12Rik	intron (NR_045318, intron 2 of 3)
chr19 55638729	15.109	0.069	4930552P12Rik	intron (NM_016862, intron 7 of 7)
chr19 55638563	8.52	0.149	4930552P12Rik	intron (NM_016862, intron 7 of 7)
chr19 55769172	11.701	0.193	4930552P12Rik	intron (NR_045318, intron 2 of 3)
chr16 84446600	-6.087	0.039	4930553E22Rik	Intergenic
chr7 125387839	6.816	0.199	4930583K01Rik	promoter-TSS (NM_001031814)
chr1 141053096	-6.763	0.035	4930596I21Rik	intron (NM_181347, intron 18 of 20)
chr19 37312553	-8.475	0.042	4931408D14Rik	Intergenic
chr9 40761552	-14.913	0.091	4931429I11Rik	intron (NM_001081121, intron 2 of 8)
chr9 40761404	-8.642	0.191	4931429I11Rik	intron (NM_001081121, intron 2 of 8)
chr13 48222191	9.11	0.18	4931429P17Rik	intron (NR_102303, intron 1 of 2)
chr13 48222041	10.957	0.19	4931429P17Rik	intron (NR_102303, intron 1 of 2)
chr1 91585641	-11.653	0.036	4933400F21Rik	intron (NM_001037136, intron 9 of 16)
chr1 91585678	-11.097	0.092	4933400F21Rik	intron (NM_001037136, intron 9 of 16)
chr11 25596308	14.502	0.053	4933427E13Rik	intron (NR_027973, intron 2 of 5)
chr5 127078877	11.035	0.079	4933438B17Rik	Intergenic
chr5 127078719	15.657	0.082	4933438B17Rik	Intergenic
chr14 75452513	10.621	0.186	5031414D18Rik	TTS (NM_198642)
chr2 131633623	20.475	0.049	5330413P13Rik	(CAT)n|Simple_repeat|Simple_repeat
chr2 131633687	13.758	0.146	5330413P13Rik	Intergenic
chr13 81079829	15.504	0.084	5430425K12Rik	non-coding (NR_103550, exon 1 of 5)
chr13 81079835	14.431	0.133	5430425K12Rik	non-coding (NR_103550, exon 1 of 5)
chr13 81079818	12.079	0.155	5430425K12Rik	non-coding (NR_103550, exon 1 of 5)
chr12 18394014	-10.372	0.052	5730507C01Rik	CpG
chr12 19294755	-11.747	0.078	5730507C01Rik	CpG
chr12 19294933	-9.49	0.089	5730507C01Rik	CpG
chr12 18394668	-11.348	0.093	5730507C01Rik	CpG
chr12 18394841	-10.973	0.094	5730507C01Rik	CpG
chr12 18394583	-9.265	0.116	5730507C01Rik	CpG
chr12 19294744	-9.39	0.12	5730507C01Rik	CpG
chr12 19294943	-8.605	0.122	5730507C01Rik	CpG
chr12 19294136	-6.989	0.125	5730507C01Rik	CpG
chr12 19182042	-12.038	0.134	5730507C01Rik	CpG
chr12 19294802	-10.945	0.135	5730507C01Rik	CpG
chr12 19294959	-8.691	0.149	5730507C01Rik	CpG
chr12 19182090	-10.013	0.154	5730507C01Rik	CpG
chr12 19182072	-9.07	0.159	5730507C01Rik	CpG
chr12 19294763	-8.004	0.173	5730507C01Rik	CpG
chr12 19294267	-6.523	0.174	5730507C01Rik	CpG
chr12 19294937	-6.659	0.188	5730507C01Rik	CpG
chr12 19294860	-9.105	0.192	5730507C01Rik	CpG
chr15 12753442	-10.951	0.062	6030458C11Rik	exon (NM_001166360, exon 2 of 3)
chr8 126232699	-16.299	0.089	6030466F02Rik	Intergenic
chr17 9355107	-14.345	0.063	6530411M01Rik	intron (NR_027881, intron 1 of 2)
chr17 9355194	-8.409	0.126	6530411M01Rik	intron (NR_027881, intron 1 of 2)
chr19 57584445	-12.626	0.139	6720468P15Rik	intron (NR_040306, intron 2 of 3)
chr19 57584467	-10.271	0.149	6720468P15Rik	intron (NR_040306, intron 2 of 3)
chr19 57584475	-10.403	0.167	6720468P15Rik	intron (NR_040306, intron 2 of 3)
chr8 19991227	-5.88	0.044	6820431F20Rik	TTS (NR_030708).2
chr8 19991123	-6.47	0.153	6820431F20Rik	TTS (NR_030708).2
chr8 19892404	-5.964	0.16	6820431F20Rik	intron (NR_030708, intron 1 of 4)
chr8 19892837	7.947	0.176	6820431F20Rik	CpG
chr2 11297045	17.638	0.076	8030442B05Rik	intron (NR_040615, intron 1 of 2)
chr2 11297004	12.911	0.167	8030442B05Rik	intron (NR_040615, intron 1 of 2)
chr4 7241605	-22.81	0.023	8430436N08Rik	Intergenic
chr16 30039640	14.22	0.061	9030404E10Rik	promoter-TSS (NR_045878)
chr16 30039633	15.043	0.063	9030404E10Rik	promoter-TSS (NR_045878)
chr16 30039631	12.268	0.155	9030404E10Rik	promoter-TSS (NR_045878)
chr13 44389594	-15.126	0.079	A330076C08Rik	Intergenic
chr13 44389638	-14.368	0.179	A330076C08Rik	Intergenic
chr13 29370505	13.321	0.102	A330102I10Rik	Intergenic
chr13 29370486	12.019	0.136	A330102I10Rik	Intergenic
chr13 29370530	11.076	0.191	A330102I10Rik	Intergenic
chr19 56851834	-12.688	0.052	A630007B06Rik	Intergenic
chr19 56874840	-17.19	0.065	A630007B06Rik	intron (NM_170757, intron 8 of 14)
chr19 56851752	-9.369	0.164	A630007B06Rik	Intergenic
chr3 65156775	-5.761	0.108	A730090N16Rik	intron (NM_010597, intron 8 of 13)
chr18 44818684	-17.035	0.034	A930012L18Rik	intron (NM_001085373, intron 3 of 18)
chr18 44818483	-11.66	0.151	A930012L18Rik	intron (NM_001085373, intron 3 of 18)
chr10 39619399	12.738	0.117	AA474331	promoter-TSS (NR_033628)
chr10 39619451	10.007	0.129	AA474331	promoter-TSS (NR_033628)
chr2 156359105	23.496	0.037	Aar2	intron (NM_001003815, intron 17 of 21)
chr11 84256032	-13.979	0.04	Aatf	intron (NM_019816, intron 12 of 12)
chr11 84256200	-10.812	0.101	Aatf	intron (NM_019816, intron 11 of 12)
chr4 53209745	20.271	0.035	Abca1	Intergenic
chr4 53209411	-7.645	0.045	Abca1	Intergenic
chr4 53209642	13.527	0.129	Abca1	Intergenic
chr4 53209527	8.495	0.172	Abca1	Intergenic
chr3 121814393	15.655	0.077	Abca4	intron (NM_007378, intron 15 of 49)
chr3 121814397	14.973	0.1	Abca4	intron (NM_007378, intron 15 of 49)
chr1 75177331	-13.316	0.057	Abcb6	promoter-TSS (NM_023732)
chr14 119072693	-8.64	0.14	Abcc4	intron (NM_001033336, intron 1 of 30)
chr14 119072706	-8.998	0.153	Abcc4	intron (NM_001033336, intron 1 of 30)
chr14 119072612	-6.325	0.172	Abcc4	intron (NM_001033336, intron 1 of 30)
chr6 142666924	-11.272	0.122	Abcc9	Intergenic
chr6 142666785	-11.602	0.18	Abcc9	Intergenic
chr2 150728309	13.166	0.184	Abhd12	intron (NM_024465, intron 1 of 12)
chr7 86400977	-17.826	0.047	Abhd2	Intergenic
chr7 86400960	-10.957	0.162	Abhd2	Intergenic
chr19 57269983	-18.964	0.02	Ablim1	intron (NM_178688, intron 1 of 24)
chr19 57172873	-10.183	0.136	Ablim1	intron (NM_001103177, intron 6 of 21)
chr19 57269834	-13.177	0.157	Ablim1	intron (NM_178688, intron 1 of 24)
chr5 114649174	-13.055	0.093	Acacb	intron (NM_133904, intron 12 of 51)
chr5 114649374	-11.869	0.107	Acacb	intron (NM_133904, intron 12 of 51)
chr5 114649799	-13.689	0.157	Acacb	intron (NM_133904, intron 12 of 51)
chr5 114649064	-15.116	0.179	Acacb	intron (NM_133904, intron 12 of 51)
chr12 81358861	-11.253	0.081	Actn1	intron (NM_134156, intron 1 of 20)
chr12 81358698	-12.193	0.146	Actn1	intron (NM_134156, intron 1 of 20)
chr18 58997677	16.045	0.089	Adamts19	exon (NM_175506, exon 2 of 23)
chr11 6967982	-11.316	0.065	Adcy1	intron (NM_009622, intron 1 of 19)
chr11 6967975	-9.528	0.117	Adcy1	intron (NM_009622, intron 1 of 19)
chr19 53203299	-12.641	0.094	Add3	Intergenic
chr19 53203264	-13.71	0.106	Add3	Intergenic
chr18 80315479	-14.074	0.146	Adnp2	3' UTR (NM_053117, exon 3 of 3)
chr18 80315510	-11.269	0.155	Adnp2	3' UTR (NM_053117, exon 3 of 3)
chr10 67021424	-17.374	0.053	Ado	Intergenic
chr10 74736025	-7.295	0.102	Adora2a	intron (NM_001145826, intron 13 of 18)
chr10 74736036	-6.433	0.141	Adora2a	intron (NM_001145826, intron 13 of 18)
chr3 105703046	-12.094	0.055	Adora3	intron (NM_027025, intron 1 of 6)
chr3 105703091	-19.527	0.089	Adora3	URR1B|DNA|MER1_type
chr18 62338779	-9.312	0.143	Adrb2	exon (NM_007420, exon 1 of 1)
chr18 62338860	-9.722	0.157	Adrb2	exon (NM_007420, exon 1 of 1)
chr18 62338848	-8.951	0.192	Adrb2	exon (NM_007420, exon 1 of 1)
chr10 77835390	-15.436	0.134	Agpat3	Intergenic
chr12 36693596	-13.043	0.155	Agr2	Intergenic
chr12 36693566	-10.162	0.176	Agr2	Intergenic
chr12 36693372	-9.237	0.185	Agr2	Intergenic
chr4 155562760	-20.142	0.061	Agrn	intron (NM_021604, intron 2 of 35)
chr4 155562623	-12.216	0.149	Agrn	intron (NM_021604, intron 2 of 35)
chr13 59355118	-17.282	0.117	Agtpbp1	Intergenic
chr13 59355019	-11.224	0.142	Agtpbp1	Intergenic
chr10 20635574	-13.661	0.184	Ahi1	Intergenic
chr16 22881704	-12.578	0.089	Ahsg	Intergenic
chr16 22881539	-14.719	0.179	Ahsg	Intergenic
chr3 152220241	-9.261	0.175	AI115009	intron (NM_001081277, intron 6 of 13)
chr9 55155754	9.859	0.024	AI118078	Intergenic
chr9 55155632	10.95	0.117	AI118078	Intergenic
chr10 39726694	16.812	0.039	AI317395	intron (NM_144821, intron 2 of 3)
chr10 39726669	9.511	0.194	AI317395	intron (NM_144821, intron 2 of 3)
chr3 154040516	16.242	0.038	AI606473	Intergenic
chr7 86708945	-11.57	0.153	AI854517	Intergenic
chr14 55194382	11.256	0.165	Ajuba	intron (NM_010590, intron 1 of 7)
chr14 55194362	8.775	0.193	Ajuba	intron (NM_010590, intron 1 of 7)
chr10 24918868	-13.471	0.089	Akap7	intron (NM_018747, intron 7 of 7)
chr10 24918405	-9.592	0.143	Akap7	intron (NM_018747, intron 7 of 7)
chr10 24918624	-8.053	0.164	Akap7	intron (NM_018747, intron 7 of 7)
chr8 96534992	8.003	0.13	Amfr	intron (NM_011787, intron 1 of 13)
chr8 96534890	9.416	0.157	Amfr	intron (NM_011787, intron 1 of 13)
chr15 97173263	-16.712	0.061	Amigo2	intron (NM_172293, intron 3 of 5)
chr15 97146006	16.928	0.065	Amigo2	intron (NM_172293, intron 3 of 5)
chr15 97173237	-14.341	0.075	Amigo2	intron (NM_172293, intron 3 of 5)
chr15 97146010	15.524	0.104	Amigo2	intron (NM_172293, intron 3 of 5)
chr3 102889892	12.859	0.065	Ampd1	intron (NM_001033303, intron 5 of 15)
chr15 42204838	-15.472	0.035	Angpt1	Intergenic
chr8 24049854	16.963	0.027	Ank1	exon (NM_001081149, exon 18 of 18)
chr10 69250557	7.368	0.103	Ank3	intron (NM_170730, intron 1 of 17)
chr10 69250529	12.526	0.134	Ank3	intron (NM_170730, intron 1 of 17)
chr10 69250533	11.908	0.172	Ank3	intron (NM_170730, intron 1 of 17)
chr10 69250377	9.519	0.173	Ank3	intron (NM_170730, intron 1 of 17)
chr13 99045714	-13.558	0.114	Ankra2	Intergenic
chr13 99045479	-14.16	0.134	Ankra2	TTS (NM_001271389)
chr13 99045522	-11.773	0.145	Ankra2	TTS (NM_001271389)
chr13 99045725	-10.618	0.182	Ankra2	Intergenic
chr15 36371460	-11.889	0.107	Ankrd46	Intergenic
chr15 36371561	-10.556	0.163	Ankrd46	Intergenic
chr14 26681480	-13.017	0.185	Anxa11	intron (NM_013469, intron 1 of 14)
chr14 26681444	-13.021	0.185	Anxa11	intron (NM_013469, intron 1 of 14)
chr14 26681564	-11.905	0.188	Anxa11	intron (NM_013469, intron 1 of 14)
chr5 97145523	15.316	0.133	Anxa3	intron (NM_175473, intron 47 of 73)
chr5 97145352	13.342	0.157	Anxa3	intron (NM_175473, intron 47 of 73)
chr10 90490854	-24.005	0.014	Apaf1	intron (NM_001042558, intron 17 of 26)
chr2 22602795	-15.913	0.041	Apbb1ip	Intergenic
chr5 66804606	-12.967	0.101	Apbb2	intron (NM_001201414, intron 5 of 15)
chr5 66804585	-9.292	0.191	Apbb2	intron (NM_001201414, intron 5 of 15)
chr2 94364862	15.741	0.114	Api5	Intergenic
chr2 94364866	12.591	0.192	Api5	Intergenic
chr9 30984389	13.214	0.2	Aplp2	intron (NM_001102456, intron 3 of 16)
chr12 7957477	-12.143	0.134	Apob	Intergenic
chr12 7957408	-11.073	0.134	Apob	Intergenic
chr12 7957480	-11.593	0.147	Apob	Intergenic
chr9 71014594	-15.861	0.043	Aqp9	(TCCA)n|Simple_repeat|Simple_repeat
chr18 5985033	-8.559	0.031	Arhgap12	Intergenic
chr18 39194798	-18.188	0.102	Arhgap26	MIRb|SINE|MIR
chr11 103224303	6.579	0.056	Arhgap27	intron (NM_183288, intron 1 of 2)
chr16 38673485	11.857	0.092	Arhgap31	intron (NM_020260, intron 1 of 11)
chr2 158375826	7.895	0.038	Arhgap40	MER5A|DNA|MER1_type
chr11 68761152	-13.711	0.035	Arhgef15	exon (NM_177566, exon 11 of 16)
chr11 68761308	-11.401	0.106	Arhgef15	exon (NM_177566, exon 10 of 16)
chr11 68761139	-10.236	0.143	Arhgef15	exon (NM_177566, exon 11 of 16)
chr11 68761297	-11.031	0.159	Arhgef15	exon (NM_177566, exon 10 of 16)
chr3 62153526	14.238	0.147	Arhgef26	intron (NM_001081295, intron 3 of 13)
chr3 62153612	11.05	0.185	Arhgef26	intron (NM_001081295, intron 3 of 13)
chr3 62153601	10.675	0.196	Arhgef26	intron (NM_001081295, intron 3 of 13)
chr4 135771062	10.886	0.079	Asap3	intron (NM_001008232, intron 1 of 24)
chr4 135771099	10.372	0.198	Asap3	MIRb|SINE|MIR
chr13 3645079	17.467	0.064	Asb13	intron (NM_178283, intron 4 of 5)
chr10 59444643	16.429	0.039	Ascc1	Intergenic
chr10 59444628	10.167	0.184	Ascc1	Intergenic
chr11 69905978	-10.131	0.109	Asgr2	promoter-TSS (NM_007493)
chr11 69905957	-11.93	0.128	Asgr2	promoter-TSS (NM_007493)
chr2 31262077	-8.451	0.146	Ass1	Intergenic
chr2 31262047	-6.618	0.194	Ass1	Intergenic
chr6 136415954	-19.268	0.013	Atf7ip	Intergenic
chr6 136415819	-16.034	0.133	Atf7ip	Intergenic
chr14 48141956	10.227	0.036	Atg14	intron (NR_027414, intron 4 of 5)
chr5 23885777	-19.453	0.035	Atg9b	exon (NM_008713, exon 18 of 26)
chr5 23885756	-20.989	0.036	Atg9b	intron (NM_008713, intron 17 of 25)
chr10 62562334	-15.409	0.106	Atoh7	promoter-TSS (NM_016864)
chr6 72194479	-14.247	0.063	Atoh8	Intergenic
chr6 72194460	-8.983	0.177	Atoh8	Intergenic
chr6 72194472	-10.632	0.185	Atoh8	Intergenic
chr7 25791933	-11.904	0.107	Atp1a3	Intergenic
chr11 69416601	-15.615	0.073	Atp1b2	exon (NM_013415, exon 3 of 7)
chr11 69416508	-9.656	0.199	Atp1b2	intron (NM_013415, intron 3 of 6)
chr10 98237823	-18.974	0.035	Atp2b1	Intergenic
chr10 98237390	-9.435	0.173	Atp2b1	Intergenic
chr10 127518753	-19.165	0.034	Atp5b	B3A|SINE|B2
chr13 91011406	22.087	0.031	Atp6ap1l	Intergenic
chr1 140224436	-13.538	0.048	Atp6v1g3	Intergenic
chr1 140224508	-10.491	0.082	Atp6v1g3	Intergenic
chr1 140224422	-12.641	0.093	Atp6v1g3	Intergenic
chr1 140224686	-7.085	0.173	Atp6v1g3	Intergenic
chr2 168559467	-28.398	0.027	Atp9a	intron (NM_015731, intron 1 of 27)
chr13 46119035	14.112	0.065	Atxn1	Intergenic
chr12 34029889	-13.975	0.018	Atxn7l1	intron (NM_001033436, intron 4 of 7)
chr12 34030890	-15.575	0.148	Atxn7l1	exon (NM_001033436, exon 5 of 8)
chr9 117836842	-15.518	0.089	Azi2	Intergenic
chr9 117836680	-12.08	0.177	Azi2	Intergenic
chr7 105343842	-8.471	0.184	B3gnt6	intron (NM_001081167, intron 1 of 1)
chr10 126605306	-11.572	0.071	B4galnt1	3' UTR (NM_001244618, exon 5 of 5)
chr10 126605170	-8.938	0.17	B4galnt1	3' UTR (NM_001244618, exon 5 of 5)
chr10 126605469	-11.757	0.19	B4galnt1	3' UTR (NM_001244618, exon 5 of 5)
chr8 35754218	5.714	0.113	B930018H19Rik	Intergenic
chr8 35754224	9.633	0.133	B930018H19Rik	Intergenic
chr4 155071399	-21.363	0.045	B930041F14Rik	TTS (NM_178699)
chr9 61141542	13.254	0.174	B930092H01Rik	promoter-TSS (NR_045334)
chr9 61141232	9.928	0.177	B930092H01Rik	intron (NR_045334, intron 1 of 4)
chr15 38717184	-11.179	0.119	Baalc	Intergenic
chr4 32610196	6.54	0.114	Bach2os	intron (NM_001109661, intron 2 of 4)
chr4 32610205	7.832	0.146	Bach2os	intron (NM_001109661, intron 2 of 4)
chr4 40893758	-10.793	0.04	Bag1	intron (NM_001171739, intron 1 of 6)
chr7 135666715	-16.941	0.065	Bag3	promoter-TSS (NM_013863)
chr11 120114042	-16.474	0.039	Bahcc1	intron (NM_198423, intron 2 of 27)
chr8 15047185	17.246	0.048	BB014433	Intergenic
chr13 52924232	8.502	0.108	BB123696	Intergenic
chr13 52924168	6.026	0.122	BB123696	Intergenic
chr13 52924234	7.14	0.17	BB123696	Intergenic
chr8 96613691	-13.039	0.099	Bbs2	exon (NM_026116, exon 3 of 17)
chr16 45653192	-15.288	0.072	BC016579	intron (NM_145389, intron 1 of 5)
chr1 159380225	-18.022	0.106	BC026585	Intergenic
chr1 159380229	-14.624	0.174	BC026585	Intergenic
chr3 95695709	14.565	0.088	BC028528	intron (NM_153513, intron 1 of 4)
chr7 127839008	21.505	0.018	BC030336	intron (NM_001164580, intron 1 of 2)
chr7 116863127	-20.826	0.046	BC051019	intron (NM_001040700, intron 3 of 5)
chr7 116863183	-18.796	0.058	BC051019	intron (NM_001040700, intron 3 of 5)
chr13 61905349	-10.485	0.173	BC052688	Intergenic
chr6 120824106	-13.031	0.122	Bcl2l13	intron (NM_153516, intron 5 of 6)
chr6 120824100	-12.756	0.129	Bcl2l13	intron (NM_153516, intron 5 of 6)
chr6 134380738	-13.042	0.034	Bcl2l14	intron (NM_025778, intron 5 of 6)
chr6 134380776	-7.975	0.144	Bcl2l14	intron (NM_025778, intron 5 of 6)
chr12 106799917	-16.534	0.106	Bdkrb2	Intergenic
chr12 106799952	-15.872	0.124	Bdkrb2	Intergenic
chr14 70501464	14.336	0.133	Bin3	intron (NM_021328, intron 1 of 8)
chr5 97383152	18.868	0.1	Bmp2k	Intergenic
chr13 38412336	-16.218	0.047	Bmp6	Intergenic
chr13 38412590	-14.288	0.182	Bmp6	Intergenic
chr13 38412379	-9.533	0.199	Bmp6	Intergenic
chr4 84167657	-11.841	0.036	Bnc2	intron (NM_172870, intron 2 of 5)
chr4 84167695	-10.306	0.129	Bnc2	intron (NM_172870, intron 2 of 5)
chr11 31577335	-16.154	0.043	Bod1	Intergenic
chr11 31577467	-10.775	0.196	Bod1	Intergenic
chr6 34421595	-13.438	0.046	Bpgm	Intergenic
chr6 34421635	-10.176	0.079	Bpgm	Intergenic
chr1 160273672	20.357	0.047	Brinp2	intron (NM_207583, intron 1 of 7)
chr1 160273850	18.873	0.05	Brinp2	intron (NM_207583, intron 1 of 7)
chr7 120511080	14.77	0.088	Btbd10	intron (NM_133700, intron 2 of 10)
chr7 120511434	8.25	0.132	Btbd10	intron (NM_133700, intron 2 of 10)
chr10 84973265	17.849	0.044	Btbd11	intron (NM_028709, intron 1 of 16)
chr10 85112442	-7.295	0.158	Btbd11	intron (NM_001017525, intron 12 of 14)
chr10 85112453	-10.656	0.162	Btbd11	intron (NM_001017525, intron 12 of 14)
chr1 88268495	-7.692	0.018	C130036L24Rik	Intergenic
chr13 83855941	-6.358	0.035	C130071C03Rik	Intergenic
chr13 83855928	-5.947	0.143	C130071C03Rik	Intergenic
chr1 186707694	-17.376	0.049	C130074G19Rik	promoter-TSS (NM_178692)
chr11 102809216	-11.955	0.102	C1ql1	Intergenic
chr11 102809111	-13.478	0.157	C1ql1	Intergenic
chr6 143059206	-21.023	0.035	C2cd5	Intergenic
chr7 129771077	-17.79	0.045	Cacng3	intron (NM_008855, intron 16 of 16)
chr7 129771015	-10.303	0.149	Cacng3	intron (NM_008855, intron 16 of 16)
chr7 129771073	-11.81	0.172	Cacng3	intron (NM_008855, intron 16 of 16)
chr11 107727745	7.395	0.096	Cacng5	Intergenic
chr6 23787111	-16.526	0.077	Cadps2	intron (NM_001252106, intron 1 of 28)
chr6 23787629	-8.834	0.161	Cadps2	intron (NM_001252106, intron 1 of 28)
chr5 131019094	-19.072	0.034	Caln1	B1F|SINE|Alu
chr13 100619696	9.852	0.185	Cartpt	Intergenic
chr13 100619706	9.653	0.189	Cartpt	Intergenic
chr19 56472338	-21.977	0.02	Casp7	intron (NM_007611, intron 1 of 6)
chr19 56472312	-13.572	0.112	Casp7	intron (NM_007611, intron 1 of 6)
chr8 89993378	14.333	0.144	Cbln1	3' UTR (NM_019626, exon 3 of 3)
chr8 89993265	14.322	0.179	Cbln1	3' UTR (NM_019626, exon 3 of 3)
chr9 110575412	9.619	0.154	Ccdc12	intron (NM_028312, intron 1 of 6)
chr9 110575410	7.378	0.161	Ccdc12	intron (NM_028312, intron 1 of 6)
chr19 48014439	11.775	0.127	Ccdc147	intron (NM_001163267, intron 1 of 17)
chr5 52907227	10.54	0.154	Ccdc149	Intergenic
chr9 70264338	-15.433	0.104	Ccnb2	intron (NM_007630, intron 3 of 8)
chr17 47706303	16.95	0.069	Ccnd3	intron (NM_001081636, intron 1 of 6)
chr1 64751889	-13.747	0.102	Ccnyl1	intron (NM_001097644, intron 3 of 9)
chr13 103455749	12.562	0.138	Cd180	Intergenic
chr13 103455742	10.478	0.189	Cd180	Intergenic
chr10 43302445	-15.587	0.101	Cd24a	exon (NM_009846, exon 2 of 2)
chr10 43302438	-11.362	0.194	Cd24a	exon (NM_009846, exon 2 of 2)
chr10 43302484	-11.725	0.199	Cd24a	exon (NM_009846, exon 2 of 2)
chr1 60881494	-14.588	0.094	Cd28	URR1B|DNA|MER1_type
chr1 60881640	-8.664	0.155	Cd28	Intergenic
chr2 60121468	-14.319	0.031	Cd302	intron (NM_025422, intron 1 of 4)
chr2 60121326	-16.029	0.035	Cd302	intron (NM_025422, intron 1 of 4)
chr2 60121585	-14.236	0.099	Cd302	intron (NM_025422, intron 1 of 4)
chr1 196765761	-15.646	0.039	Cd34	intron (NM_133654, intron 1 of 7)
chr1 196765680	-13.175	0.12	Cd34	intron (NM_133654, intron 1 of 7)
chr16 49792916	-8.973	0.105	Cd47	Intergenic
chr12 119045908	-10.377	0.154	Cdca7l	Intergenic
chr12 119045883	-9.192	0.164	Cdca7l	Intergenic
chr15 21460658	-14.947	0.036	Cdh12	intron (NM_001008420, intron 6 of 11)
chr18 16923062	5.39	0.171	Cdh2	intron (NM_007664, intron 2 of 15)
chr18 16923153	8.186	0.177	Cdh2	intron (NM_007664, intron 2 of 15)
chr8 106623171	-16.667	0.07	Cdh5	Intergenic
chr8 106623427	-13.886	0.199	Cdh5	Intergenic
chr8 101924785	-23.255	0.034	Cdh8	exon (NM_001285913, exon 2 of 13)
chr10 68769766	26.576	0.028	Cdk1	Intergenic
chr10 68769756	15.613	0.153	Cdk1	Intergenic
chr10 128140986	9.75	0.139	Cdk2	exon (NM_183417, exon 2 of 8)
chr10 128140949	11.48	0.155	Cdk2	intron (NM_016756, intron 2 of 6)
chr5 3146501	13.014	0.157	Cdk6	Intergenic
chr5 3146538	6.432	0.176	Cdk6	Intergenic
chr11 51730455	-24.581	0.012	Cdkn2aipnl	Intergenic
chr11 51730390	-6.783	0.072	Cdkn2aipnl	Intergenic
chr7 20452112	-17.53	0.036	Ceacam16	Intergenic
chr1 191510145	-13.375	0.048	Cenpf	intron (NM_001081363, intron 1 of 17)
chr16 32114904	10.053	0.153	Cep19	Intergenic
chr16 32114889	9.788	0.164	Cep19	Intergenic
chr1 157842884	-12.081	0.101	Cep350	Intergenic
chr1 157842982	-8.297	0.155	Cep350	Intergenic
chr10 53118208	-9.423	0.116	Cep85l	Intergenic
chr10 53118258	-11.641	0.178	Cep85l	Intergenic
chr10 53118263	-10.505	0.189	Cep85l	Intergenic
chr15 86007718	-16.698	0.093	Cerk	intron (NM_145475, intron 1 of 12)
chr6 125036516	10.185	0.093	Chd4	Intergenic
chr5 110564419	-12.105	0.166	Chfr	promoter-TSS (NM_172717)
chr19 3842403	11.274	0.117	Chka	Intergenic
chr19 3842301	9.415	0.176	Chka	Intergenic
chr7 13618993	-9.402	0.109	Chmp2a	intron (NM_026885, intron 2 of 5)
chr10 82450505	13.486	0.184	Chst11	intron (NM_021439, intron 1 of 2)
chr10 82450629	10.482	0.19	Chst11	intron (NM_021439, intron 1 of 2)
chr10 82450689	10.152	0.192	Chst11	intron (NM_021439, intron 1 of 2)
chr8 72409630	14.01	0.072	Cilp2	intron (NM_026818, intron 3 of 7)
chr8 72409698	9.772	0.166	Cilp2	intron (NM_026818, intron 3 of 7)
chr15 102615900	15.422	0.081	Cistr-act	Intergenic
chr15 102615946	12.206	0.157	Cistr-act	Intergenic
chr15 102615913	12.352	0.174	Cistr-act	Intergenic
chr3 144471820	-10.601	0.101	Clca2	intron (NM_030601, intron 7 of 13)
chr3 144471620	-13.529	0.177	Clca2	exon (NM_030601, exon 8 of 14)
chr16 10639525	-26.227	0.031	Clec16a	intron (NM_001204229, intron 17 of 22)
chr16 10639515	-16.941	0.133	Clec16a	intron (NM_001204229, intron 17 of 22)
chr4 134848603	-17.646	0.04	Clic4	Intergenic
chr4 134848610	-14.593	0.088	Clic4	Intergenic
chr4 134848615	-8.261	0.153	Clic4	Intergenic
chr9 57615028	-14.545	0.043	Clk3	Intergenic
chr8 106833408	-10.984	0.102	Cmtm1	exon (NM_181990, exon 1 of 4)
chr8 106833387	-10.153	0.106	Cmtm1	exon (NM_181990, exon 1 of 4)
chr9 114752259	-12.066	0.111	Cmtm8	intron (NM_027294, intron 1 of 3)
chr9 114752221	-13.988	0.117	Cmtm8	intron (NM_027294, intron 1 of 3)
chr1 37269614	-11.893	0.133	Cnga3	Intergenic
chr1 37269654	-11.521	0.163	Cnga3	Intergenic
chr19 43502774	-15.176	0.062	Cnnm1	Intergenic
chr19 43502870	-12.225	0.153	Cnnm1	Intergenic
chr15 91783154	-14.32	0.044	Cntn1	Intergenic
chr6 104934441	21.201	0.048	Cntn6	Intergenic
chr17 58003699	10.223	0.153	Cntnap5c	intron (NM_001081653, intron 1 of 23)
chr2 153433801	16.393	0.109	Commd7	Intergenic
chr2 153433722	11.542	0.129	Commd7	Intergenic
chr2 153433827	14.613	0.147	Commd7	Intergenic
chr2 153433773	12.54	0.173	Commd7	Intergenic
chr7 88600699	-18.429	0.101	Cpeb1	Intergenic
chr7 88600701	-15.729	0.153	Cpeb1	Intergenic
chr7 88600920	-5.929	0.177	Cpeb1	Intergenic
chr10 116996765	15.656	0.045	Cpm	Intergenic
chr10 116996747	14.793	0.069	Cpm	Intergenic
chr10 116996844	16.597	0.087	Cpm	Intergenic
chr11 113559558	-15.556	0.138	Cpsf4l	TTS (NM_001164532)
chr11 113559617	-13.307	0.15	Cpsf4l	3' UTR (NM_001164532, exon 8 of 8)
chr2 130189644	18.699	0.01	Cpxm1	intron (NM_001110513, intron 14 of 16)
chr2 130189633	11.753	0.102	Cpxm1	intron (NM_001110513, intron 14 of 16)
chr1 197067996	-5.527	0.104	Cr2	CpG
chr10 94670162	-21.748	0.043	Cradd	intron (NM_009950, intron 2 of 2)
chr10 94670174	-17.486	0.12	Cradd	intron (NM_009950, intron 2 of 2)
chr2 91905534	-15.994	0.053	Creb3l1	Intergenic
chr2 91905554	-11.089	0.149	Creb3l1	Intergenic
chr15 48808077	-6.06	0.132	Csmd3	Intergenic
chr15 48808193	-7.898	0.146	Csmd3	Intergenic
chr1 137564880	-10.085	0.026	Csrp1	Intergenic
chr1 137583204	-12.306	0.071	Csrp1	Intergenic
chr1 137583296	-10.363	0.144	Csrp1	Intergenic
chr1 137583303	-8.815	0.161	Csrp1	Intergenic
chr2 150397586	19.314	0.016	Cst7	intron (NM_009977, intron 1 of 3)
chr10 126387822	11.343	0.033	Ctdsp2	Intergenic
chr10 126387810	10.735	0.129	Ctdsp2	Intergenic
chr7 151600773	15.674	0.093	Cttn	intron (NM_001113373, intron 15 of 15)
chr7 151600762	14.925	0.094	Cttn	intron (NM_001113373, intron 15 of 15)
chr7 151600752	15.583	0.096	Cttn	intron (NM_001113373, intron 15 of 15)
chr11 87959175	-15.308	0.019	Cuedc1	intron (NM_198013, intron 1 of 10)
chr11 87959167	-9.708	0.164	Cuedc1	intron (NM_198013, intron 1 of 10)
chr17 46659156	16.174	0.151	Cul9	exon (NM_001081335, exon 19 of 41)
chr17 46659071	11.035	0.193	Cul9	exon (NM_001081335, exon 19 of 41)
chr5 122417077	-21.933	0.049	Cux2	intron (NM_007804, intron 2 of 22)
chr11 46123224	13.377	0.039	Cyfip2	intron (NM_001252459, intron 1 of 30)
chr11 46122742	-10.53	0.044	Cyfip2	intron (NM_001252459, intron 1 of 30)
chr11 46112679	-12.139	0.085	Cyfip2	intron (NM_001252459, intron 1 of 30)
chr11 46123240	12.045	0.089	Cyfip2	intron (NM_001252459, intron 1 of 30)
chr11 46122724	-9.979	0.103	Cyfip2	intron (NM_001252459, intron 1 of 30)
chr11 46123237	11.279	0.108	Cyfip2	intron (NM_001252459, intron 1 of 30)
chr11 46122942	-10.462	0.136	Cyfip2	intron (NM_001252459, intron 1 of 30)
chr11 46122754	-9.45	0.146	Cyfip2	intron (NM_001252459, intron 1 of 30)
chr11 46122163	-13.421	0.152	Cyfip2	intron (NM_001252459, intron 1 of 30)
chr15 82595440	-6.092	0.092	Cyp2d40	promoter-TSS (NM_023623)
chr15 82595334	-13.534	0.139	Cyp2d40	promoter-TSS (NM_023623)
chr5 144381865	-13.822	0.101	Cyth3	Intergenic
chr5 144381706	-9.15	0.179	Cyth3	Intergenic
chr10 45527004	16.495	0.064	D030045P18Rik	promoter-TSS (NR_040624)
chr10 45527211	14.074	0.117	D030045P18Rik	promoter-TSS (NR_040624)
chr10 45527072	10.843	0.176	D030045P18Rik	promoter-TSS (NR_040624)
chr14 28210809	-14.325	0.078	D14Abb1e	exon (NM_027871, exon 9 of 11)
chr14 28210801	-11.25	0.145	D14Abb1e	exon (NM_027871, exon 9 of 11)
chr17 12143334	-20.556	0.034	D17Ertd648e	intron (NM_016694, intron 9 of 11)
chr17 12143340	-14.375	0.166	D17Ertd648e	intron (NM_016694, intron 9 of 11)
chr1 188746711	15.536	0.069	D1Pas1	Intergenic
chr2 116774376	14.867	0.06	D330050G23Rik	Intergenic
chr2 104253627	-22.839	0.031	D430041D05Rik	Intergenic
chr2 158056842	-11.34	0.15	D630003M21Rik	Intergenic
chr2 158056839	-11.843	0.177	D630003M21Rik	Intergenic
chr6 143363880	-21.774	0.038	D6Ertd474e	Intergenic
chr6 143363897	-15.789	0.133	D6Ertd474e	Intergenic
chr6 143363764	-16.181	0.141	D6Ertd474e	Intergenic
chr6 143363757	-14.035	0.182	D6Ertd474e	Intergenic
chr19 28724296	13.883	0.138	D930032P07Rik	intron (NM_175459, intron 2 of 10)
chr1 132239420	-11.449	0.079	Daf2	Intergenic
chr1 132239378	-11.458	0.126	Daf2	Intergenic
chr1 132239380	-9.927	0.155	Daf2	Intergenic
chr3 116215413	8.311	0.076	Dbt	promoter-TSS (NM_010022)
chr7 56777934	19.118	0.037	Dbx1	intron (NM_175272, intron 11 of 37)
chr7 56724118	-19.39	0.061	Dbx1	intron (NM_175272, intron 10 of 37)
chr7 56724145	-18.329	0.079	Dbx1	intron (NM_175272, intron 10 of 37)
chr15 98643352	-15.503	0.07	Ddn	3' UTR (NM_016781, exon 12 of 12)
chr15 98643188	-14.214	0.073	Ddn	TTS (NM_016781)
chr15 98643346	-10.512	0.161	Ddn	3' UTR (NM_016781, exon 12 of 12)
chr15 98643350	-11.259	0.165	Ddn	3' UTR (NM_016781, exon 12 of 12)
chr2 130489652	-9.899	0.166	Ddrgk1	intron (NM_029832, intron 1 of 8)
chr2 130489614	-12.558	0.176	Ddrgk1	intron (NM_029832, intron 1 of 8)
chr17 66583912	-19.96	0.037	Ddx11	Intergenic
chr17 66583889	-15.139	0.104	Ddx11	Intergenic
chr17 66583926	-15.556	0.107	Ddx11	Intergenic
chr8 108534382	21.701	0.034	Ddx28	exon (NM_028038, exon 1 of 1)
chr8 64481752	-11.251	0.038	Ddx60	intron (NM_001081215, intron 29 of 38)
chr17 28346395	-18.056	0.103	Def6	intron (NM_027185, intron 1 of 10)
chr17 28346390	-15.235	0.149	Def6	intron (NM_027185, intron 1 of 10)
chr13 47174375	-18.098	0.076	Dek	intron (NM_172262, intron 18 of 20)
chr3 102943827	-15.374	0.035	Dennd2c	intron (NM_177857, intron 5 of 18)
chr3 102943901	-11.138	0.138	Dennd2c	intron (NM_177857, intron 5 of 18)
chr9 64637324	-12.953	0.105	Dennd4a	Intergenic
chr9 64637343	-12.039	0.131	Dennd4a	Intergenic
chr15 89029882	-18.144	0.042	Dennd6b	Intergenic
chr5 124356877	-12.384	0.144	Denr	promoter-TSS (NM_026603)
chr16 22622343	19.783	0.036	Dgkg	5' UTR (NM_138650, exon 2 of 25)
chr16 22622206	14.695	0.043	Dgkg	intron (NM_138650, intron 2 of 24)
chr14 79070121	-8.42	0.116	Dgkh	MTC|LTR|MaLR
chr14 79070129	-10.368	0.161	Dgkh	intron (NM_001081336, intron 1 of 28)
chr15 99922177	-17.511	0.05	Dip2b	intron (NM_001159361, intron 1 of 37)
chr2 118605698	6.696	0.155	Disp2	intron (NM_170593, intron 1 of 7)
chr8 14114113	-18.263	0.068	Dlgap2	intron (NM_001145965, intron 1 of 14)
chr8 14114209	-14.474	0.155	Dlgap2	intron (NM_001145965, intron 1 of 14)
chr6 6830462	-6.977	0.038	Dlx5	intron (NM_010056, intron 1 of 2)
chr3 151852612	-19.723	0.029	Dnajb4	intron (NM_027287, intron 2 of 3)
chr3 151855419	-13.137	0.063	Dnajb4	intron (NM_027287, intron 2 of 3)
chr3 151852279	-14.583	0.151	Dnajb4	intron (NM_027287, intron 2 of 3)
chr4 42963925	9.265	0.093	Dnajb5	Intergenic
chr4 42963837	10.784	0.117	Dnajb5	Intergenic
chr18 36932024	-6.905	0.065	Dnd1	exon (NM_008214, exon 5 of 13)
chr18 36932261	-12.347	0.106	Dnd1	intron (NM_008214, intron 4 of 12)
chr12 84826020	-8.989	0.05	Dpf3	intron (NM_001267625, intron 1 of 10)
chr12 84826016	-8.78	0.053	Dpf3	intron (NM_001267625, intron 1 of 10)
chr12 84826061	-5.028	0.119	Dpf3	intron (NM_001267625, intron 1 of 10)
chr2 62229076	-10.49	0.044	Dpp4	intron (NM_001159543, intron 2 of 24)
chr2 62229078	-9.506	0.103	Dpp4	intron (NM_001159543, intron 2 of 24)
chr6 122609667	13.487	0.162	Dppa3	Intergenic
chr6 122609787	13.937	0.172	Dppa3	Intergenic
chr9 49162718	-6.976	0.054	Drd2	intron (NM_010077, intron 1 of 7)
chr1 34197653	18.387	0.088	Dst	intron (NM_134448, intron 6 of 97)
chr17 56904882	-8.046	0.061	Dus3l	intron (NM_144858, intron 1 of 12)
chr17 26662002	-12.149	0.145	Dusp1	Intergenic
chr1 185924265	-8.063	0.106	Dusp10	Intergenic
chr1 185924277	-9.508	0.136	Dusp10	Intergenic
chr11 101844865	-13.278	0.035	Dusp3	intron (NM_028207, intron 1 of 2)
chr11 101844806	-10.547	0.071	Dusp3	intron (NM_028207, intron 1 of 2)
chr11 101844895	-9.392	0.129	Dusp3	intron (NM_028207, intron 1 of 2)
chr19 53608746	-18.829	0.038	Dusp5	intron (NM_001085390, intron 2 of 3)
chr2 125055181	-11.027	0.043	Dut	3' UTR (NM_183354, exon 27 of 27)
chr2 12222866	12.146	0.129	E030013I19Rik	promoter-TSS (NR_040353)
chr2 12222879	8.849	0.176	E030013I19Rik	promoter-TSS (NR_040353)
chr2 12222930	9.015	0.19	E030013I19Rik	promoter-TSS (NR_040353)
chr10 39394860	17.989	0.089	E130307A14Rik	intron (NR_038037, intron 2 of 2)
chr10 39394704	11.811	0.16	E130307A14Rik	intron (NR_038037, intron 2 of 2)
chr13 30138089	18.7	0.039	E2f3	Intergenic
chr16 78217264	-19.364	0.03	E330011O21Rik	Intergenic
chr16 78217257	-13.366	0.095	E330011O21Rik	Intergenic
chr14 44675763	-7.899	0.131	Ear2	Intergenic
chr10 95241369	-20.994	0.031	Eea1	Intergenic
chr10 95241330	-11.2	0.076	Eea1	Intergenic
chr10 95241427	-18.202	0.081	Eea1	Intergenic
chr4 141424402	-16.138	0.065	Efhd2	intron (NM_025994, intron 1 of 3)
chr3 89080559	-12.638	0.038	Efna1	intron (NM_001162425, intron 1 of 4)
chr3 89080319	-11.039	0.195	Efna1	exon (NM_010107, exon 2 of 5)
chr3 89080909	-7.355	0.199	Efna1	intron (NM_001162425, intron 1 of 4)
chr17 62642397	-6.803	0.153	Efna5	Intergenic
chr11 69371281	11	0.061	Efnb3	intron (NM_007911, intron 1 of 4)
chr11 69371137	8.31	0.094	Efnb3	intron (NM_007911, intron 1 of 4)
chr18 35014231	-16.017	0.071	Egr1	ID_B1|SINE|B4
chrY 346867	-18.963	0.029	Eif2s3y	promoter-TSS (NM_012011)
chrY 346523	-12.743	0.188	Eif2s3y	promoter-TSS (NM_012011)
chr9 83698355	-9.417	0.156	Elovl4	intron (NM_148941, intron 1 of 5)
chr9 83698172	-12.569	0.183	Elovl4	intron (NM_148941, intron 1 of 5)
chr9 83698395	-7.952	0.19	Elovl4	intron (NM_148941, intron 1 of 5)
chr3 129237986	14.461	0.026	Elovl6	intron (NM_130450, intron 2 of 4)
chr3 129237516	19.979	0.057	Elovl6	intron (NM_130450, intron 2 of 4)
chr3 129237740	10.675	0.143	Elovl6	intron (NM_130450, intron 2 of 4)
chr13 109004118	9.449	0.18	Elovl7	promoter-TSS (NM_029001)
chr2 112179956	-7.246	0.039	Emc4	intron (NM_133648, intron 8 of 24)
chr17 71658645	11.663	0.06	Emilin2	intron (NM_145158, intron 2 of 7)
chr17 71658708	10.982	0.063	Emilin2	intron (NM_145158, intron 2 of 7)
chr17 71658944	-16.412	0.08	Emilin2	intron (NM_145158, intron 2 of 7)
chr17 71658368	-13.293	0.129	Emilin2	intron (NM_145158, intron 2 of 7)
chr17 71658648	9.254	0.131	Emilin2	intron (NM_145158, intron 2 of 7)
chr17 71658739	9.658	0.152	Emilin2	intron (NM_145158, intron 2 of 7)
chr17 71639016	-13.984	0.174	Emilin2	intron (NM_145158, intron 2 of 7)
chr15 97548072	-12.281	0.16	Endou	intron (NM_001168693, intron 6 of 9)
chr15 97548200	-9.641	0.18	Endou	intron (NM_001168693, intron 6 of 9)
chr4 149605279	-16.094	0.064	Eno1	Intergenic
chr4 149605266	-11.865	0.135	Eno1	Intergenic
chr4 149605214	-11.301	0.136	Eno1	Intergenic
chr15 44258549	10.647	0.196	Eny2	intron (NM_001113554, intron 1 of 9)
chr14 78326604	-17.919	0.054	Epsti1	intron (NM_029495, intron 1 of 11)
chr5 30560254	-12.346	0.073	Ept1	intron (NM_027652, intron 1 of 9)
chr5 30560750	-9.947	0.143	Ept1	intron (NM_027652, intron 1 of 9)
chr5 30560741	-9.444	0.149	Ept1	intron (NM_027652, intron 1 of 9)
chr4 48286267	-17.669	0.117	Erp44	intron (NM_029572, intron 1 of 11)
chr18 10532879	-20.856	0.038	Esco1	exon (NM_001083628, exon 19 of 33)
chr18 10532887	-19.319	0.061	Esco1	exon (NM_001083628, exon 19 of 33)
chr18 10532925	-14.739	0.147	Esco1	exon (NM_001083628, exon 19 of 33)
chr14 75133080	-10.947	0.105	Esd	intron (NM_001285423, intron 1 of 8)
chr14 75133573	-12.285	0.129	Esd	intron (NM_001285423, intron 1 of 8)
chr14 75133225	-10.556	0.194	Esd	intron (NM_001285423, intron 1 of 8)
chr17 39981197	6.089	0.027	Esp38	CpG
chr17 39981174	7.642	0.035	Esp38	CpG
chr17 39980024	6.329	0.058	Esp38	FordPrefect|DNA|Tip100
chr17 39981838	7.829	0.109	Esp38	CpG
chr17 39981982	5.148	0.185	Esp38	CpG
chr17 39985208	8.183	0.191	Esp38	CpG
chr17 39981886	7.376	0.191	Esp38	CpG
chr11 18051993	23.401	0.025	Etaa1	Intergenic
chr7 50699697	-5.824	0.076	Etfb	intron (NM_026695, intron 1 of 5)
chr6 143114765	11.302	0.165	Etnk1	promoter-TSS (NM_029250)
chr6 143114767	10.873	0.17	Etnk1	promoter-TSS (NM_029250)
chr9 32501696	-8.254	0.158	Ets1	Intergenic
chr9 32501777	-8.931	0.194	Ets1	Intergenic
chr16 22398535	7.236	0.038	Etv5	intron (NM_023794, intron 9 of 12)
chr16 22398702	15.823	0.064	Etv5	intron (NM_023794, intron 9 of 12)
chr16 22398496	6.69	0.138	Etv5	intron (NM_023794, intron 9 of 12)
chr16 22398650	10.297	0.146	Etv5	intron (NM_023794, intron 9 of 12)
chr6 133989463	-15.098	0.058	Etv6	intron (NM_007961, intron 1 of 7)
chr6 133989582	-10.269	0.152	Etv6	intron (NM_007961, intron 1 of 7)
chr6 134070885	-8.25	0.169	Etv6	intron (NM_007961, intron 1 of 7)
chr6 134070973	-9.783	0.177	Etv6	intron (NM_007961, intron 1 of 7)
chr7 50509277	-9.913	0.128	EU599041	Intergenic
chr7 50509294	-10.606	0.141	EU599041	Intergenic
chr7 50509199	-7.334	0.171	EU599041	Intergenic
chr16 90830138	14.922	0.089	Eva1c	promoter-TSS (NM_001199210)
chr16 90830125	12.646	0.166	Eva1c	promoter-TSS (NM_001199210)
chr5 37719353	-17.179	0.05	Evc	intron (NM_021292, intron 3 of 20)
chr15 53387892	19.03	0.02	Ext1	intron (NM_177225, intron 4 of 4)
chr15 52922485	19.146	0.024	Ext1	intron (NM_010162, intron 5 of 10)
chr15 52922463	10.657	0.188	Ext1	intron (NM_010162, intron 5 of 10)
chr17 7009134	-10.215	0.072	Ezr	Intergenic
chr17 7009136	-6.908	0.147	Ezr	Intergenic
chr17 7009096	-8.408	0.149	Ezr	Intergenic
chr17 7009047	-6.488	0.185	Ezr	Intergenic
chr3 108800596	9.572	0.108	Fam102b	intron (NM_001163567, intron 2 of 10)
chr3 108800675	10.05	0.122	Fam102b	intron (NM_001163567, intron 2 of 10)
chr15 27612660	-11.187	0.124	Fam105a	Intergenic
chr15 27589569	5.077	0.155	Fam105a	intron (NM_001242424, intron 6 of 8)
chr15 27589862	10.214	0.186	Fam105a	intron (NM_198301, intron 4 of 6)
chr12 31772321	-15.026	0.052	Fam110c	Intergenic
chr19 12649752	-15.078	0.037	Fam111a	intron (NM_026640, intron 1 of 3)
chr3 85581267	-14.948	0.108	Fam160a1	Intergenic
chr12 104539859	22.72	0.03	Fam181a	Intergenic
chr2 172172479	17.314	0.014	Fam210b	intron (NM_025912, intron 1 of 2)
chr14 35171559	12.091	0.153	Fam25c	Intergenic
chr9 85217903	-15.278	0.064	Fam46a	3' UTR (NM_001160379, exon 3 of 3)
chr9 85217761	-11.575	0.131	Fam46a	3' UTR (NM_001160379, exon 3 of 3)
chr15 63835573	-11.498	0.165	Fam49b	intron (NM_144846, intron 1 of 11)
chr15 63835430	-8.78	0.171	Fam49b	intron (NM_144846, intron 1 of 11)
chr1 133445750	-12.241	0.173	Fam72a	Intergenic
chr1 133445758	-10.134	0.198	Fam72a	Intergenic
chr11 120682987	12.459	0.184	Fasn	intron (NM_007988, intron 3 of 42)
chr8 107788961	6.911	0.039	Fbxl8	promoter-TSS (NM_001033161)
chr8 107788927	6.054	0.177	Fbxl8	promoter-TSS (NM_001033161)
chr1 84848467	13.835	0.051	Fbxo36	intron (NM_025386, intron 1 of 3)
chr1 84848538	12.456	0.138	Fbxo36	intron (NM_025386, intron 1 of 3)
chr19 45768769	16.713	0.039	Fbxw4	Intergenic
chr13 99573975	-12.053	0.065	Fcho2	intron (NM_172591, intron 2 of 25)
chr7 108209895	14.98	0.125	Fchsd2	Intergenic
chr7 108209801	13.685	0.169	Fchsd2	Intergenic
chr7 108209820	13.249	0.172	Fchsd2	Intergenic
chr14 63796149	9.282	0.096	Fdft1	intron (NM_010191, intron 1 of 7)
chr18 64660839	-20.08	0.016	Fech	intron (NM_001142950, intron 14 of 14)
chr18 64660901	-10.046	0.142	Fech	intron (NM_001142950, intron 14 of 14)
chr2 132796566	-16.688	0.039	Fermt1	Intergenic
chr16 28555644	-23.63	0.038	Fgf12	intron (NM_010199, intron 2 of 5)
chr7 137342028	-8.395	0.043	Fgfr2	exon (NM_010207, exon 8 of 18)
chr5 109149249	12.32	0.016	Fgfrl1	Intergenic
chr5 109149182	6.486	0.139	Fgfrl1	Intergenic
chr4 53726644	15.282	0.056	Fktn	promoter-TSS (NM_139309)
chr14 8662414	-10.309	0.14	Flnb	intron (NM_134080, intron 1 of 45)
chr14 8662630	-8.419	0.156	Flnb	intron (NM_134080, intron 1 of 45)
chr5 148493648	-14.871	0.099	Flt1	intron (NM_010228, intron 4 of 29)
chr5 148493698	-14.177	0.122	Flt1	intron (NM_010228, intron 4 of 29)
chr5 148493610	-12.788	0.161	Flt1	intron (NM_010228, intron 4 of 29)
chr5 148220562	-11.849	0.198	Flt3	Intergenic
chr2 30916894	13.403	0.119	Fnbp1	intron (NM_001038700, intron 6 of 14)
chr3 122338355	14.903	0.14	Fnbp1l	Intergenic
chr3 122338479	14.778	0.192	Fnbp1l	Intergenic
chr8 123644996	-13.037	0.132	Foxc2	Intergenic
chr8 123644992	-9.387	0.138	Foxc2	Intergenic
chr8 123644982	-9.156	0.187	Foxc2	Intergenic
chr17 88842101	-14.601	0.054	Foxn2	intron (NM_180974, intron 1 of 5)
chr17 88803895	-16.38	0.064	Foxn2	Intergenic
chr17 88803837	-16.538	0.096	Foxn2	Intergenic
chr17 88803874	-13.205	0.103	Foxn2	Intergenic
chr17 88842146	-8.094	0.192	Foxn2	intron (NM_180974, intron 1 of 5)
chr12 100584180	-19.017	0.064	Foxn3	intron (NM_183186, intron 2 of 5)
chr6 98974786	-12.925	0.127	Foxp1	intron (NM_001197321, intron 4 of 17)
chr6 98942860	-11.102	0.128	Foxp1	intron (NM_001197321, intron 8 of 17)
chr6 98974332	9.421	0.193	Foxp1	intron (NM_001197321, intron 4 of 17)
chr19 41899642	-12.728	0.065	Frat1	Intergenic
chr19 41899616	-11.343	0.086	Frat1	Intergenic
chr10 34618830	-5.703	0.137	Frk	Intergenic
chr10 34618884	-7.096	0.154	Frk	Intergenic
chr10 34618881	-6.439	0.182	Frk	Intergenic
chr4 57072000	9.211	0.06	Frrs1l	Intergenic
chr4 57072097	6.811	0.143	Frrs1l	Intergenic
chr19 10016878	-13.001	0.059	Fth1	Intergenic
chr7 52704219	15.125	0.036	Ftl1	intron (NM_030678, intron 12 of 15)
chr3 151874649	11.782	0.087	Fubp1	intron (NM_057172, intron 1 of 19)
chr2 31426421	-14.703	0.07	Fubp3	Intergenic
chr2 31426279	-12.051	0.18	Fubp3	Intergenic
chr9 45179403	-9.182	0.136	Fxyd6	intron (NM_022004, intron 1 of 7)
chr9 45179549	-7.964	0.154	Fxyd6	intron (NM_022004, intron 1 of 7)
chr7 96551601	-15.62	0.052	Fzd4	Intergenic
chr7 96551528	-12.335	0.149	Fzd4	Intergenic
chr7 96551632	-11.676	0.184	Fzd4	Intergenic
chr4 47000476	-11.994	0.063	Gabbr2	intron (NM_001081141, intron 1 of 18)
chr4 47000612	-10.85	0.155	Gabbr2	intron (NM_001081141, intron 1 of 18)
chr11 33479257	15.223	0.038	Gabrp	promoter-TSS (NM_146017)
chr11 33479119	11.02	0.136	Gabrp	promoter-TSS (NM_146017)
chr7 118926027	10.098	0.093	Galnt18	Intergenic
chr7 118926033	6.749	0.193	Galnt18	Intergenic
chr15 100550610	7.865	0.178	Galnt6	5' UTR (NM_001161767, exon 2 of 12)
chr15 100550552	6.757	0.18	Galnt6	5' UTR (NM_001161767, exon 2 of 12)
chr8 60625979	-11.458	0.02	Galnt7	intron (NM_175032, intron 4 of 11)
chr18 11039985	10.465	0.024	Gata6	Intergenic
chr18 11039823	7.735	0.06	Gata6	Intergenic
chr11 4106454	-11.818	0.078	Gatsl3	intron (NM_134023, intron 2 of 8)
chr11 4106508	-8.789	0.174	Gatsl3	intron (NM_134023, intron 2 of 8)
chr13 40956595	-6.859	0.072	Gcnt2	exon (NM_023887, exon 1 of 3)
chr13 40956446	-6.475	0.144	Gcnt2	exon (NM_023887, exon 1 of 3)
chr8 119552568	16.753	0.065	Gcsh	intron (NM_029686, intron 29 of 42)
chr8 119552594	10.856	0.135	Gcsh	intron (NM_029686, intron 29 of 42)
chr8 73156017	6.504	0.064	Gdf15	promoter-TSS (NM_011819)
chr8 73156634	6.2	0.184	Gdf15	Intergenic
chr7 106528869	-14.807	0.052	Gdpd5	Intergenic
chr6 48706047	-20.356	0.019	Gimap5	Intergenic
chr3 151777095	15.277	0.041	Gipc2	intron (NM_016867, intron 3 of 5)
chr3 151729721	-7.699	0.103	Gipc2	Intergenic
chr3 151729676	-10.522	0.106	Gipc2	Intergenic
chr3 151729739	-5.846	0.172	Gipc2	Intergenic
chr5 128295799	-16.408	0.106	Glt1d1	intron (NM_172885, intron 5 of 8)
chr5 128188699	-13.596	0.148	Glt1d1	TTS (NM_177005)
chr5 128188668	-11.842	0.166	Glt1d1	TTS (NM_177005)
chr3 85692282	-12.428	0.122	Glt28d2	promoter-TSS (NM_177130)
chr3 85692272	-6.248	0.19	Glt28d2	promoter-TSS (NM_177130)
chr9 106062577	10.294	0.02	Glyctk	Intergenic
chr9 106062737	6.925	0.119	Glyctk	Intergenic
chr12 118398943	-13.41	0.155	Gm10421	intron (NM_011215, intron 12 of 22)
chr12 118398922	-12.385	0.167	Gm10421	intron (NM_011215, intron 12 of 22)
chr12 118398941	-13.731	0.168	Gm10421	intron (NM_011215, intron 12 of 22)
chr9 56918815	13.047	0.043	Gm10658	intron (NR_045886, intron 1 of 2)
chr11 119410014	-12.607	0.057	Gm11762	promoter-TSS (NM_008730)
chr4 14888031	14.131	0.05	Gm11837	intron (NM_178617, intron 10 of 12)
chr4 14888029	12.26	0.081	Gm11837	intron (NM_178617, intron 10 of 12)
chr4 140502131	-13.971	0.103	Gm13031	intron (NM_008812, intron 13 of 15)
chr4 140502182	-16.793	0.106	Gm13031	intron (NM_008812, intron 13 of 15)
chr4 145175617	-11.649	0.064	Gm13212	Intergenic
chr4 145175080	5.913	0.122	Gm13212	Intergenic
chr4 145175335	-7.773	0.129	Gm13212	Intergenic
chr4 88417543	-11.034	0.035	Gm13290	Intergenic
chr4 88417583	-12.004	0.049	Gm13290	Intergenic
chr2 177631981	-14.787	0.019	Gm14327	RMER17B|LTR|ERVK
chr2 177631826	-17.046	0.02	Gm14327	promoter-TSS (NR_038101)
chr2 177631902	-9.117	0.106	Gm14327	promoter-TSS (NR_038101)
chr2 177631990	-9.098	0.133	Gm14327	RMER17B|LTR|ERVK
chr2 176858724	-5.835	0.077	Gm14405	Intergenic
chr2 176958182	-10.57	0.091	Gm14405	Intergenic
chr2 176858905	-5.712	0.137	Gm14405	Intergenic
chr2 177183001	-5.537	0.134	Gm14420	Intergenic
chr3 96373741	-16.214	0.103	Gm15441	Intergenic
chr3 96373517	-16.57	0.122	Gm15441	Intergenic
chr14 78173475	-12.952	0.039	Gm1587	Intergenic
chr4 154998303	-7.609	0.036	Gm16023	promoter-TSS (NM_007661)
chr6 8294124	-15.063	0.034	Gm16039	intron (NR_033518, intron 2 of 3)
chr15 39645520	-11.71	0.103	Gm16291	intron (NM_022722, intron 7 of 9)
chr13 63382102	-19.026	0.066	Gm16907	intron (NM_028079, intron 12 of 14)
chr13 63348206	-12.56	0.102	Gm16907	intron (NM_028079, intron 12 of 14)
chr13 63348048	-10.153	0.179	Gm16907	intron (NM_028079, intron 12 of 14)
chr13 63382112	-14.189	0.183	Gm16907	intron (NM_028079, intron 12 of 14)
chr7 105313295	-21.171	0.044	Gm16938	intron (NM_007602, intron 1 of 12)
chr3 79221382	14.296	0.037	Gm17359	intron (NM_001142953, intron 2 of 4)
chr10 92828361	21.19	0.063	Gm17745	Intergenic
chr10 92799014	-13.303	0.104	Gm17745	promoter-TSS (NR_038014)
chr10 92799019	-11.253	0.155	Gm17745	promoter-TSS (NR_038014)
chr10 92828156	13.698	0.16	Gm17745	Intergenic
chr10 92828357	15.764	0.171	Gm17745	Intergenic
chr10 92828929	-5.456	0.177	Gm17745	Intergenic
chr19 47568145	18.72	0.057	Gm19557	Intergenic
chr19 47568115	11.746	0.165	Gm19557	Intergenic
chr10 16758574	-15.702	0.104	Gm20125	intron (NR_038020, intron 1 of 8)
chr15 84606303	10.369	0.134	Gm20556	Intergenic
chr3 52762756	-11.717	0.146	Gm20750	Intergenic
chr3 52762829	-9.422	0.151	Gm20750	Intergenic
chr8 19684379	-7.236	0.123	Gm21119	(TG)n|Simple_repeat|Simple_repeat
chr8 19684389	-7.299	0.169	Gm21119	(TG)n|Simple_repeat|Simple_repeat
chr8 19684383	-6.387	0.19	Gm21119	(TG)n|Simple_repeat|Simple_repeat
chr7 46583859	-26.47	0.03	Gm21276	Intergenic
chr14 4959005	8.597	0.063	Gm3264	CpG
chr14 4959042	9.141	0.068	Gm3264	CpG
chr14 4959019	8.132	0.082	Gm3264	CpG
chr14 4959082	5.244	0.172	Gm3264	CpG
chr14 4959284	6.995	0.174	Gm3264	CpG
chr5 64991351	-11.824	0.061	Gm3716	intron (NR_045078, intron 3 of 3)
chr5 64993257	-13.571	0.064	Gm3716	non-coding (NR_045078, exon 3 of 4)
chr5 64993251	-13.088	0.07	Gm3716	non-coding (NR_045078, exon 3 of 4)
chr5 64991333	-11.667	0.089	Gm3716	intron (NR_045078, intron 3 of 3)
chr5 64991369	-5.815	0.195	Gm3716	intron (NR_045078, intron 3 of 3)
chr10 93819825	-17.896	0.054	Gm4792	Intergenic
chr10 93819735	-15.839	0.094	Gm4792	Intergenic
chr10 93861189	15.363	0.143	Gm4792	Intergenic
chr10 93861203	15.674	0.155	Gm4792	Intergenic
chr10 93819832	-12.009	0.183	Gm4792	Intergenic
chr9 49035798	-16.923	0.058	Gm4894	Intergenic
chr9 49035789	-13.549	0.096	Gm4894	Intergenic
chr9 49035802	-14.018	0.101	Gm4894	Intergenic
chr9 49035824	-12.177	0.152	Gm4894	Intergenic
chr9 49035853	-11.202	0.184	Gm4894	Intergenic
chr14 122805656	-8.807	0.104	Gm5089	intron (NR_033326, intron 1 of 3)
chr14 122805681	-7.199	0.122	Gm5089	intron (NR_033326, intron 1 of 3)
chr14 122805641	-9.551	0.18	Gm5089	intron (NR_033326, intron 1 of 3)
chr13 62887450	-6.816	0.171	Gm5141	promoter-TSS (NM_001256065)
chrX 25546568	-22.151	0.023	Gm5168	Intergenic
chrX 25546663	-7.017	0.157	Gm5168	Intergenic
chr5 139300480	-12.332	0.125	Gm5294	Intergenic
chr5 139300504	-11.124	0.149	Gm5294	Intergenic
chr11 96113343	5.66	0.041	Gm53	CpG
chr11 96113890	6.557	0.153	Gm53	intron (NR_037977, intron 1 of 2)
chr8 12383241	-13.895	0.065	Gm5607	Intergenic
chr8 12383407	-13.543	0.1	Gm5607	Intergenic
chr8 12382877	-11.005	0.155	Gm5607	Intergenic
chr8 12383383	-8.978	0.167	Gm5607	Intergenic
chr14 4122157	7.307	0.019	Gm5796	CpG
chr14 4122975	9.343	0.051	Gm5796	Intergenic
chr14 4122144	5.29	0.188	Gm5796	CpG
chr5 112928376	-12.272	0.065	Gm6588	intron (NM_019982, intron 1 of 16)
chr16 49987368	-8.592	0.057	Gm6936	intron (NR_045001, intron 1 of 3)
chr16 49987364	-5.566	0.169	Gm6936	intron (NR_045001, intron 1 of 3)
chr13 120276286	28.858	0	Gm7120	promoter-TSS (NM_001039244)
chr13 120277667	7.137	0.004	Gm7120	promoter-TSS (NM_001177666)
chr13 120276435	28.914	0.012	Gm7120	promoter-TSS (NM_001039244)
chr13 120277742	5.758	0.019	Gm7120	promoter-TSS (NM_001177666)
chr13 120277756	5.531	0.02	Gm7120	promoter-TSS (NM_001177666)
chr13 120276557	20.42	0.02	Gm7120	promoter-TSS (NM_001039244)
chr13 120277680	5.822	0.031	Gm7120	promoter-TSS (NM_001177666)
chr13 120277669	5.668	0.031	Gm7120	promoter-TSS (NM_001177666)
chr13 120277733	5.393	0.034	Gm7120	promoter-TSS (NM_001177666)
chr13 120277563	10.978	0.034	Gm7120	promoter-TSS (NM_001177666)
chr13 120277524	12.111	0.037	Gm7120	promoter-TSS (NM_001177666)
chr13 120277754	5.051	0.054	Gm7120	promoter-TSS (NM_001177666)
chr13 120277548	9.255	0.063	Gm7120	promoter-TSS (NM_001177666)
chr13 120277556	8.961	0.064	Gm7120	promoter-TSS (NM_001177666)
chr13 120276412	21.415	0.074	Gm7120	promoter-TSS (NM_001039244)
chr13 120277543	9.177	0.076	Gm7120	promoter-TSS (NM_001177666)
chr13 120277538	8.931	0.082	Gm7120	promoter-TSS (NM_001177666)
chr1 85194154	-11.393	0.034	Gm7609	Intergenic
chr1 85194052	-8.885	0.137	Gm7609	Intergenic
chr6 3133313	13.381	0.136	Gm8579	Intergenic
chr6 3133227	-8.376	0.159	Gm8579	Intergenic
chr10 98006609	15.814	0.043	Gm8633	Intergenic
chr4 59053929	-18.868	0.042	Gng10	intron (NM_025277, intron 2 of 2)
chr4 59053938	-14.009	0.135	Gng10	intron (NM_025277, intron 2 of 2)
chr10 87852561	-24.142	0.034	Gnptab	intron (NM_001004164, intron 1 of 20)
chr12 103745038	-20.333	0.031	Golga5	ID4|SINE|ID
chr19 43573493	-17.174	0.078	Got1	TTS (NM_010324)
chr19 43573558	-19.189	0.108	Got1	TTS (NM_010324)
chr19 43573483	-15.589	0.114	Got1	TTS (NM_010324)
chr1 168068340	-8.501	0.135	Gpa33	intron (NM_021610, intron 1 of 6)
chr14 116608632	-12.844	0.103	Gpc6	intron (NM_175500, intron 7 of 7)
chr14 116608549	-10.575	0.161	Gpc6	intron (NM_175500, intron 7 of 7)
chr14 116608638	-10.679	0.162	Gpc6	intron (NM_175500, intron 7 of 7)
chr3 62408427	-13.796	0.163	Gpr149	exon (NM_177346, exon 1 of 4)
chr3 62408360	-16.051	0.164	Gpr149	exon (NM_177346, exon 1 of 4)
chr3 62408552	-10.927	0.167	Gpr149	5' UTR (NM_177346, exon 1 of 4)
chr2 73291693	7.636	0.154	Gpr155	intron (NM_153138, intron 1 of 7)
chr6 134827051	-16.958	0.093	Gpr19	intron (NM_001167694, intron 3 of 3)
chr6 134827004	-16.079	0.148	Gpr19	intron (NM_001167694, intron 3 of 3)
chr7 139011133	20.093	0.038	Gpr26	Intergenic
chr7 139011051	13.921	0.151	Gpr26	Intergenic
chr12 53139440	-10.216	0.172	Gpr33	Intergenic
chr12 53139380	-10.116	0.193	Gpr33	Intergenic
chr8 122895441	-10.048	0.065	Gse1	Intergenic
chr8 122974144	11.563	0.105	Gse1	CpG
chr8 122895410	-10.726	0.106	Gse1	Intergenic
chr8 122974080	15.578	0.125	Gse1	CpG
chr8 122974129	11.305	0.166	Gse1	CpG
chr10 75294875	-22.253	0.01	Gstt2	intron (NM_010361, intron 4 of 4)
chr2 44783853	-17.312	0.043	Gtdc1	Intergenic
chr12 92879319	-14.648	0.065	Gtf2a1	intron (NM_175367, intron 6 of 6)
chr12 92879286	-9.241	0.157	Gtf2a1	intron (NM_175367, intron 6 of 6)
chr16 44746825	-10.203	0.08	Gtpbp8	promoter-TSS (NM_025332)
chr16 44746798	-9.295	0.129	Gtpbp8	promoter-TSS (NM_025332)
chr16 44746768	-11.348	0.146	Gtpbp8	promoter-TSS (NM_025332)
chr16 44746932	-11.127	0.174	Gtpbp8	promoter-TSS (NM_025332)
chr16 44746831	-7.936	0.185	Gtpbp8	promoter-TSS (NM_025332)
chr16 44746909	-12.779	0.191	Gtpbp8	promoter-TSS (NM_025332)
chr6 100655767	10.369	0.034	Gxylt2	intron (NM_198612, intron 1 of 6)
chr6 100655748	11.645	0.094	Gxylt2	intron (NM_198612, intron 1 of 6)
chr7 149766284	29.778	0.012	H19	Intergenic
chr7 149766288	26.149	0.024	H19	Intergenic
chr7 149766297	24.437	0.034	H19	Intergenic
chr7 149766280	15.909	0.138	H19	Intergenic
chr7 149766266	14.145	0.194	H19	Intergenic
chr15 78859950	11.397	0.1	H1f0	3' UTR (NM_008197, exon 1 of 1)
chr15 78859685	10.415	0.149	H1f0	exon (NM_008197, exon 1 of 1)
chr15 78859609	14.286	0.167	H1f0	exon (NM_008197, exon 1 of 1)
chr2 134282282	14.398	0.131	Hao1	Intergenic
chr2 134282285	13.308	0.152	Hao1	Intergenic
chr12 32686773	-11.094	0.043	Hbp1	intron (NM_011158, intron 2 of 10)
chr12 32686726	-9.46	0.122	Hbp1	intron (NM_011158, intron 2 of 10)
chr10 20972214	-20.957	0.035	Hbs1l	Intergenic
chr10 20972204	-14.267	0.155	Hbs1l	Intergenic
chr13 118393409	-13.356	0.094	Hcn1	intron (NM_010408, intron 1 of 7)
chr9 37192133	-5.093	0.127	Hepacam	exon (NM_175189, exon 7 of 7)
chr9 24905621	12.976	0.112	Herpud2	Intergenic
chr9 24905740	6.18	0.13	Herpud2	Intergenic
chr9 24905727	5.449	0.185	Herpud2	Intergenic
chr11 68934495	-16.324	0.118	Hes7	intron (NM_033041, intron 1 of 3)
chr3 8664034	-10.433	0.161	Hey1	3' UTR (NM_010423, exon 5 of 5)
chr16 37564657	-9.489	0.124	Hgd	intron (NM_001042499, intron 5 of 7)
chr12 109555334	-28.121	0.005	Hhipl1	intron (NM_001044380, intron 3 of 8)
chr12 109555336	-20.383	0.034	Hhipl1	intron (NM_001044380, intron 3 of 8)
chr12 109555322	-15.313	0.133	Hhipl1	intron (NM_001044380, intron 3 of 8)
chr12 109555338	-13.925	0.143	Hhipl1	intron (NM_001044380, intron 3 of 8)
chr4 119594175	-11.284	0.12	Hivep3	intron (NM_010657, intron 1 of 8)
chr16 94399238	-16.679	0.078	Hlcs	intron (NM_139145, intron 5 of 9)
chr16 94449386	19.512	0.08	Hlcs	intron (NM_139145, intron 5 of 9)
chr16 94399235	-12.699	0.158	Hlcs	intron (NM_139145, intron 5 of 9)
chr16 94399225	-11.41	0.171	Hlcs	intron (NM_139145, intron 5 of 9)
chr16 94399111	-10.739	0.19	Hlcs	intron (NM_139145, intron 5 of 9)
chr1 186549643	18.366	0.073	Hlx	Intergenic
chr1 186549159	6.527	0.077	Hlx	Intergenic
chr1 186549064	8.74	0.146	Hlx	Intergenic
chr14 65503905	-9.905	0.078	Hmbox1	intron (NM_177338, intron 4 of 9)
chr14 65503827	-10.427	0.107	Hmbox1	intron (NM_177338, intron 4 of 9)
chr14 65503768	-8.717	0.162	Hmbox1	intron (NM_177338, intron 4 of 9)
chr7 138684678	-5.155	0.092	Hmx3	Intergenic
chr5 100351402	8.538	0.171	Hnrnpd	Intergenic
chr17 80416876	-13.369	0.054	Hnrnpll	Intergenic
chr17 80416880	-13.268	0.09	Hnrnpll	Intergenic
chr17 80413761	-15.765	0.139	Hnrnpll	Intergenic
chr17 80416883	-8.209	0.182	Hnrnpll	Intergenic
chr7 88871331	-14.993	0.088	Homer2	Intergenic
chr7 88871352	-14.853	0.123	Homer2	Intergenic
chr11 4397575	-15.557	0.031	Hormad2	intron (NM_028860, intron 10 of 17)
chr11 4397555	-10.078	0.098	Hormad2	intron (NM_028860, intron 10 of 17)
chr4 128799626	-18.005	0.034	Hpca	promoter-TSS (NM_001286081)
chr4 128799617	-11.327	0.07	Hpca	promoter-TSS (NM_001286081)
chr4 128797168	-11.38	0.07	Hpca	intron (NM_001286081, intron 1 of 3)
chr4 128797143	-7.757	0.192	Hpca	intron (NM_001286081, intron 1 of 3)
chr19 42966355	8.866	0.045	Hps1	intron (NM_001081257, intron 9 of 11)
chr19 42966410	11.585	0.056	Hps1	intron (NM_001081257, intron 9 of 11)
chr7 52595609	11.537	0.172	Hrc	exon (NM_029741, exon 29 of 30)
chr7 52595506	10.232	0.179	Hrc	intron (NM_029741, intron 29 of 29)
chr6 114351030	16.634	0.153	Hrh1	intron (NM_008285, intron 1 of 2)
chr6 114351014	14.45	0.171	Hrh1	intron (NM_008285, intron 1 of 2)
chr11 63770391	-17.268	0.035	Hs3st3b1	Intergenic
chr14 119654698	-24.13	0.018	Hs6st3	intron (NM_015820, intron 1 of 1)
chr8 120221406	-13.698	0.065	Hsd17b2	Intergenic
chr8 120221322	-16.159	0.065	Hsd17b2	Intergenic
chr8 120221350	-18.019	0.096	Hsd17b2	Intergenic
chr5 136384504	15.254	0.112	Hspb1	3' UTR (NM_018871, exon 2 of 2)
chr5 136384502	13.548	0.147	Hspb1	3' UTR (NM_018871, exon 2 of 2)
chr11 100576565	-16.961	0.061	Hspb9	TTS (NM_024456)
chr16 65104997	12.616	0.129	Htr1f	intron (NM_008310, intron 1 of 2)
chr11 115269811	26.53	0.031	Ict1	intron (NM_026729, intron 2 of 5)
chr1 156906939	-14.321	0.045	Ier5	Intergenic
chr1 156906858	-10.436	0.173	Ier5	Intergenic
chr2 30320117	-15.629	0.089	Ier5l	Intergenic
chr4 139770530	-15.416	0.018	Igsf21	intron (NM_198610, intron 1 of 9)
chr4 139770512	-9.206	0.099	Igsf21	intron (NM_198610, intron 1 of 9)
chr4 139770417	-13.388	0.157	Igsf21	intron (NM_198610, intron 1 of 9)
chr8 84908689	14.742	0.095	Il15	intron (NM_001254747, intron 1 of 7)
chr14 58162669	-15.517	0.014	Il17d	TTS (NM_145837)
chr9 100202396	-17.01	0.077	Il20rb	Intergenic
chr9 100202393	-14.445	0.174	Il20rb	Intergenic
chr13 113375010	14.629	0.035	Il31ra	Intergenic
chr1 89545407	-16.388	0.039	Inpp5d	intron (NM_010566, intron 2 of 26)
chr1 89545400	-16.659	0.045	Inpp5d	intron (NM_010566, intron 2 of 26)
chr1 89545354	-13.003	0.128	Inpp5d	intron (NM_010566, intron 2 of 26)
chr1 89545372	-12.618	0.132	Inpp5d	intron (NM_010566, intron 2 of 26)
chr12 56754057	-12.697	0.05	Insm2	intron (NM_001286263, intron 37 of 41)
chr12 56754044	-10.178	0.09	Insm2	intron (NM_001286263, intron 37 of 41)
chr12 56754213	-8.83	0.128	Insm2	intron (NM_001286263, intron 37 of 41)
chr7 104628983	14.722	0.039	Ints4	promoter-TSS (NM_027256)
chr14 121229353	-11.216	0.093	Ipo5	Intergenic
chr14 121229521	-8.214	0.176	Ipo5	Intergenic
chr12 88207376	10.047	0.043	Irf2bpl	Intergenic
chr13 72336204	16.882	0.064	Irx1	Intergenic
chr13 72336356	10.907	0.175	Irx1	Intergenic
chr13 72336344	10.524	0.198	Irx1	Intergenic
chr9 118542069	-15.248	0.118	Itga9	intron (NM_133721, intron 3 of 27)
chr9 118542057	-14.81	0.12	Itga9	intron (NM_133721, intron 3 of 27)
chr2 83533042	-13.805	0.089	Itgav	Intergenic
chr2 83533162	-16.932	0.09	Itgav	RMER10A|LTR|ERVL
chr8 131048090	-10.101	0.07	Itgb1	Intergenic
chr2 119567112	-14.441	0.111	Itpka	promoter-TSS (NM_146125)
chr2 119567299	-14.863	0.141	Itpka	promoter-TSS (NM_146125)
chr6 146409703	-12.302	0.069	Itpr2	intron (NM_019923, intron 2 of 56)
chr6 146409674	-15.111	0.074	Itpr2	intron (NM_019923, intron 2 of 56)
chr1 153097804	-22.112	0.02	Ivns1abp	Intergenic
chr1 153097814	-22.854	0.026	Ivns1abp	Intergenic
chr3 41403630	-19.72	0.034	Jade1	intron (NM_172303, intron 6 of 10)
chr12 86961040	12.661	0.071	Jdp2	intron (NM_001205052, intron 2 of 3)
chr12 86961027	13.399	0.072	Jdp2	intron (NM_001205052, intron 2 of 3)
chr12 86961003	10.239	0.178	Jdp2	intron (NM_001205052, intron 2 of 3)
chr12 86961055	9.74	0.194	Jdp2	intron (NM_001205052, intron 2 of 3)
chr10 66645409	-12.734	0.065	Jmjd1c	intron (NM_207221, intron 2 of 25)
chr1 17081668	8.861	0.043	Jph1	exon (NM_020604, exon 2 of 5)
chr8 124258322	-12.805	0.103	Jph3	intron (NM_020605, intron 1 of 4)
chr8 124258326	-12.788	0.12	Jph3	intron (NM_020605, intron 1 of 4)
chr16 34400527	-12.822	0.177	Kalrn	intron (NM_177357, intron 1 of 59)
chr8 15012606	6.724	0.085	Kbtbd11	intron (NM_029116, intron 1 of 1)
chr8 15012794	8.854	0.133	Kbtbd11	intron (NM_029116, intron 1 of 1)
chr8 15012831	8.694	0.173	Kbtbd11	intron (NM_029116, intron 1 of 1)
chr8 15012733	5.083	0.178	Kbtbd11	intron (NM_029116, intron 1 of 1)
chr9 65240626	-25.165	0.036	Kbtbd13	Intergenic
chr2 107814081	14.186	0.036	Kcna4	Intergenic
chr11 111397671	7.769	0.094	Kcnj2	Intergenic
chr11 33810817	-16.569	0.091	Kcnmb1	intron (NM_001190886, intron 1 of 7)
chr11 33810972	-6.201	0.116	Kcnmb1	intron (NM_001190886, intron 1 of 7)
chr2 163993554	-27.38	0.009	Kcns1	exon (NM_008435, exon 3 of 4)
chr1 190627562	-18.942	0.013	Kctd3	intron (NM_021408, intron 49 of 70)
chr14 9039073	-21.548	0.065	Kctd6	Intergenic
chr7 53129517	-21.804	0.04	Kdelr1	exon (NM_133950, exon 3 of 5)
chr7 53129514	-12.323	0.19	Kdelr1	exon (NM_133950, exon 3 of 5)
chr6 39208087	20.227	0.043	Kdm7a	Intergenic
chr5 76440263	-10.011	0.188	Kdr	Intergenic
chr12 25644215	-12.515	0.035	Kidins220	3' UTR (NM_026037, exon 13 of 13)
chr2 10024008	8.114	0.061	Kin	(TG)n|Simple_repeat|Simple_repeat
chr2 10024012	13.598	0.071	Kin	(TG)n|Simple_repeat|Simple_repeat
chr2 10024000	7.863	0.12	Kin	(TG)n|Simple_repeat|Simple_repeat
chr5 76091400	-12.863	0.11	Kit	Intergenic
chr5 151858333	-9.466	0.112	Kl	intron (NM_146258, intron 7 of 13)
chr14 99983803	21.222	0.038	Klf5	Intergenic
chr6 30387006	-7.827	0.195	Klhdc10	intron (NM_029742, intron 2 of 9)
chr1 134184973	14.299	0.061	Klhdc8a	Intergenic
chr5 65522648	14.134	0.065	Klhl5	exon (NM_175174, exon 1 of 11)
chr5 65522614	9.451	0.139	Klhl5	5' UTR (NM_175174, exon 1 of 11)
chr5 65522622	7.645	0.188	Klhl5	5' UTR (NM_175174, exon 1 of 11)
chr16 19980210	-21.791	0.034	Klhl6	intron (NM_183390, intron 1 of 6)
chr4 88364580	10.236	0.057	Klhl9	3' UTR (NM_172871, exon 1 of 1)
chr11 99292121	19.755	0.038	Krt20	exon (NM_023256, exon 6 of 8)
chr11 99292094	17.213	0.077	Krt20	exon (NM_023256, exon 6 of 8)
chr11 99292163	12.438	0.17	Krt20	exon (NM_023256, exon 6 of 8)
chr16 89524792	-6.134	0.148	Krtap7-1	Intergenic
chr17 68526221	-15.138	0.118	L3mbtl4	Intergenic
chr14 77274952	-12.782	0.117	Lacc1	Intergenic
chr14 77274058	-13.686	0.13	Lacc1	Intergenic
chr14 77274454	-9.996	0.19	Lacc1	Intergenic
chr3 107064675	16.7	0.064	Lamtor5	Intergenic
chr3 107064650	13.487	0.182	Lamtor5	Intergenic
chr1 183853843	-16.266	0.048	Lbr	exon (NM_001083120, exon 5 of 14)
chr1 183853867	-14.19	0.064	Lbr	exon (NM_001083120, exon 5 of 14)
chr1 183853472	-12.745	0.196	Lbr	intron (NM_010135, intron 6 of 14)
chr18 68226220	-11.892	0.073	Ldlrad4	intron (NM_172631, intron 2 of 5)
chr4 134316664	-12.373	0.103	Ldlrap1	intron (NM_145554, intron 1 of 8)
chr4 134316254	-13.525	0.105	Ldlrap1	intron (NM_145554, intron 1 of 8)
chr4 134316974	-12.137	0.125	Ldlrap1	intron (NM_145554, intron 1 of 8)
chr3 130787703	-22.923	0.029	Lef1	Intergenic
chr3 130787575	-16.726	0.044	Lef1	Intergenic
chr3 130787898	-13.484	0.071	Lef1	Intergenic
chr3 130816157	15.219	0.106	Lef1	intron (NM_001276403, intron 1 of 11)
chr3 130787884	-10.165	0.131	Lef1	Intergenic
chr3 130787699	-12.945	0.161	Lef1	Intergenic
chr3 130787695	-12.815	0.163	Lef1	Intergenic
chr9 75279481	-14.602	0.123	Leo1	Intergenic
chr16 26041765	12.65	0.108	Leprel1	intron (NM_173379, intron 1 of 14)
chr16 26041738	10.835	0.191	Leprel1	intron (NM_173379, intron 1 of 14)
chr12 103623249	14.677	0.075	Lgmn	intron (NM_177620, intron 8 of 9)
chr12 103623273	9.33	0.186	Lgmn	intron (NM_177620, intron 8 of 9)
chr3 52848762	-26.447	0.021	Lhfp	intron (NM_175386, intron 2 of 3)
chr3 52848786	-13.173	0.196	Lhfp	intron (NM_175386, intron 2 of 3)
chr1 157575064	10.326	0.195	Lhx4	intron (NM_010712, intron 1 of 5)
chr1 140738284	6.276	0.151	Lhx9	CpG
chr9 123388367	17.165	0.077	Limd1	exon (NM_013860, exon 1 of 8)
chr9 123388338	13.414	0.149	Limd1	5' UTR (NM_013860, exon 1 of 8)
chr5 100919414	-14.746	0.037	Lin54	intron (NM_172714, intron 1 of 12)
chr5 100919424	-12.278	0.068	Lin54	intron (NM_172714, intron 1 of 12)
chr5 100919344	-9.258	0.183	Lin54	intron (NM_172714, intron 1 of 12)
chr9 56480471	-12.714	0.104	Lingo1	intron (NM_181074, intron 3 of 3)
chr9 56480413	-12.267	0.109	Lingo1	intron (NM_181074, intron 3 of 3)
chr9 56480491	-10.962	0.186	Lingo1	intron (NM_181074, intron 3 of 3)
chr3 88297699	-23.758	0.024	Lmna	promoter-TSS (NM_019390)
chr3 88297768	-16.251	0.064	Lmna	promoter-TSS (NM_019390)
chr3 88297695	-18.332	0.068	Lmna	promoter-TSS (NM_019390)
chr3 88297691	-15.776	0.109	Lmna	promoter-TSS (NM_019390)
chr3 143856160	-12.614	0.117	Lmo4	intron (NM_010723, intron 4 of 4)
chr3 143851190	-12.629	0.136	Lmo4	TTS (NM_001161770)
chr3 143851107	-11.262	0.146	Lmo4	TTS (NM_001161770)
chr3 143856559	-8.718	0.181	Lmo4	intron (NM_010723, intron 4 of 4)
chr3 143851424	-6.623	0.199	Lmo4	TTS (NM_001161770)
chr1 169857064	12.134	0.036	Lmx1a	Intergenic
chr14 70031515	13.398	0.048	Loxl2	intron (NM_033325, intron 1 of 13)
chr14 70031535	10.853	0.166	Loxl2	intron (NM_033325, intron 1 of 13)
chr4 58522481	8.285	0.036	Lpar1	intron (NM_010336, intron 1 of 3)
chr6 124615527	11.774	0.089	Lpcat3	intron (NM_145130, intron 1 of 12)
chr6 124615470	14.725	0.092	Lpcat3	intron (NM_145130, intron 1 of 12)
chr6 124615334	9.793	0.122	Lpcat3	intron (NM_145130, intron 1 of 12)
chr1 193517442	12.036	0.106	Lpgat1	Intergenic
chr1 193517451	10.409	0.177	Lpgat1	Intergenic
chr8 86438417	-19.158	0.059	Lphn1	intron (NM_181039, intron 1 of 22)
chr8 86438860	-12.875	0.187	Lphn1	intron (NM_181039, intron 1 of 22)
chr3 148081459	19.846	0.031	Lphn2	Intergenic
chr7 31148592	-14.613	0.123	Lrfn3	promoter-TSS (NM_175478)
chr5 123948163	-6.218	0.073	Lrrc43	intron (NM_001033461, intron 4 of 11)
chr5 123948252	-6.405	0.162	Lrrc43	intron (NM_001033461, intron 4 of 11)
chr2 120496151	11.993	0.144	Lrrc57	Intergenic
chr10 63549273	-16.844	0.053	Lrrtm3	intron (NM_178678, intron 2 of 2)
chr10 63549051	-18.049	0.122	Lrrtm3	intron (NM_178678, intron 2 of 2)
chr10 63549042	-16.631	0.157	Lrrtm3	intron (NM_178678, intron 2 of 2)
chr10 63549262	-10.884	0.192	Lrrtm3	intron (NM_178678, intron 2 of 2)
chr14 30042300	9.176	0.146	Lrtm1	intron (NM_009785, intron 11 of 37)
chr17 35357285	-18.866	0.036	Lta	3' UTR (NM_010909, exon 4 of 4)
chr17 35357269	-18.138	0.103	Lta	3' UTR (NM_010909, exon 4 of 4)
chr7 25413890	13.708	0.122	Lypd3	exon (NM_001102613, exon 15 of 15)
chr7 25413876	12.173	0.189	Lypd3	exon (NM_001102613, exon 15 of 15)
chr2 49642972	-13.062	0.091	Lypd6b	promoter-TSS (NM_027990)
chr2 49642858	-12.101	0.157	Lypd6b	promoter-TSS (NM_027990)
chr2 49642941	-6.136	0.165	Lypd6b	promoter-TSS (NM_027990)
chr6 145160460	-18.612	0.072	Lyrm5	promoter-TSS (NM_177222)
chr9 121526069	13.291	0.057	Lyzl4	intron (NM_026915, intron 1 of 5)
chr19 45104745	9.802	0.063	Lzts2	exon (NM_001195265, exon 11 of 16)
chr19 23476443	15.867	0.034	Mamdc2	intron (NM_174857, intron 2 of 13)
chr19 23542727	16.683	0.038	Mamdc2	Intergenic
chr19 23476497	15	0.068	Mamdc2	intron (NM_174857, intron 2 of 13)
chr19 23476445	12.282	0.091	Mamdc2	intron (NM_174857, intron 2 of 13)
chr3 51833708	-12.646	0.141	Maml3	intron (NM_001004176, intron 1 of 4)
chr3 51833817	-12.611	0.16	Maml3	intron (NM_001004176, intron 1 of 4)
chr3 51833931	-9.167	0.178	Maml3	intron (NM_001004176, intron 1 of 4)
chr13 112719528	-9.323	0.192	Map3k1	Intergenic
chr4 32249885	-10.906	0.045	Map3k7	Intergenic
chr4 32249753	-10.794	0.062	Map3k7	Intergenic
chr1 40036221	17.742	0.035	Map4k4	intron (NM_001252202, intron 5 of 29)
chr1 40036255	14.579	0.092	Map4k4	intron (NM_001252202, intron 5 of 29)
chr1 40036272	11.131	0.167	Map4k4	intron (NM_001252202, intron 5 of 29)
chr9 107182011	19.162	0.06	Mapkapk3	intron (NM_178907, intron 2 of 10)
chr9 107182835	12.559	0.126	Mapkapk3	intron (NM_178907, intron 2 of 10)
chr9 107182983	-6.273	0.148	Mapkapk3	intron (NM_178907, intron 2 of 10)
chr9 107182992	8.549	0.148	Mapkapk3	intron (NM_178907, intron 2 of 10)
chr11 104167273	-16.281	0.031	Mapt	intron (NM_001038609, intron 6 of 11)
chr11 104167243	-13.727	0.146	Mapt	intron (NM_001038609, intron 6 of 11)
chr8 122088028	10.671	0.04	Mbtps1	exon (NM_175185, exon 5 of 5)
chr8 122088089	20.231	0.044	Mbtps1	intron (NM_175185, intron 4 of 4)
chr8 12883649	-17.312	0.096	Mcf2l	Intergenic
chr8 12883644	-16.215	0.106	Mcf2l	Intergenic
chr15 81067672	-25.796	0.024	Mchr1	exon (NM_145132, exon 2 of 2)
chr10 117113434	-10.317	0.079	Mdm2	intron (NM_027468, intron 7 of 8)
chr10 117113794	-9.835	0.107	Mdm2	intron (NM_027468, intron 7 of 8)
chr10 117113780	-10.694	0.139	Mdm2	intron (NM_027468, intron 7 of 8)
chr10 117113330	-8.658	0.19	Mdm2	intron (NM_027468, intron 7 of 8)
chr11 86218446	-14.952	0.035	Med13	Intergenic
chr2 29202935	-13.218	0.053	Med27	intron (NM_026896, intron 1 of 7)
chr2 115887638	-13.88	0.032	Meis2	intron (NM_001159568, intron 2 of 11)
chr2 115887667	-13.725	0.089	Meis2	intron (NM_001159568, intron 2 of 11)
chr2 115887557	-7.222	0.118	Meis2	intron (NM_001159568, intron 2 of 11)
chr3 123074671	-11.181	0.04	Mettl14	intron (NM_201638, intron 9 of 10)
chr3 123074644	-8.29	0.128	Mettl14	intron (NM_201638, intron 9 of 10)
chr10 40458183	-14.827	0.122	Mettl24	intron (NM_177793, intron 3 of 4)
chr11 49065181	14.047	0.055	Mgat1	intron (NM_001110150, intron 2 of 2)
chr1 37596358	-12.444	0.054	Mgat4a	Intergenic
chr1 37596987	-12.839	0.104	Mgat4a	Intergenic
chr1 37596796	-8.346	0.174	Mgat4a	Intergenic
chr1 37596388	-7.051	0.192	Mgat4a	Intergenic
chr1 37596155	-8.223	0.197	Mgat4a	Intergenic
chr1 129260723	-19.63	0.041	Mgat5	intron (NM_145128, intron 4 of 17)
chr3 51655707	19.687	0.018	Mgst2	intron (NM_001004176, intron 2 of 4)
chr3 51655469	6.338	0.18	Mgst2	intron (NM_001004176, intron 2 of 4)
chr6 121040026	8.525	0.088	Mical3	intron (NM_001270475, intron 1 of 31)
chr6 121040055	7.11	0.095	Mical3	intron (NM_001270475, intron 1 of 31)
chr6 121079854	-6.665	0.098	Mical3	intron (NM_001270475, intron 1 of 31)
chr6 121079703	-11.263	0.1	Mical3	intron (NM_001270475, intron 1 of 31)
chr6 121040095	6.736	0.153	Mical3	intron (NM_001270475, intron 1 of 31)
chr8 41406942	13.636	0.041	Micu3	intron (NM_030110, intron 1 of 14)
chr8 41406944	12.898	0.071	Micu3	intron (NM_030110, intron 1 of 14)
chrX 166438684	-10.723	0	Mid1	Intergenic
chrX 166427567	-13.838	0	Mid1	3' UTR (NM_010797, exon 10 of 10)
chrX 166445032	-11.076	0	Mid1	Intergenic
chrX 166440879	12.703	0	Mid1	Intergenic
chrX 166427536	-12.37	0	Mid1	3' UTR (NM_010797, exon 10 of 10)
chrX 166422944	11.305	0	Mid1	exon (NM_010797, exon 7 of 10)
chrX 166424826	26.032	0	Mid1	CpG
chrX 166422857	9.458	0.001	Mid1	CpG
chrX 166441665	-13.187	0.001	Mid1	Intergenic
chrX 166440939	32.547	0.002	Mid1	Intergenic
chrX 166422977	9.381	0.006	Mid1	exon (NM_010797, exon 7 of 10)
chrX 166446717	11.427	0.01	Mid1	Intergenic
chrX 166440873	10.321	0.017	Mid1	Intergenic
chrX 166443375	7.887	0.019	Mid1	Intergenic
chrX 166428153	13.356	0.02	Mid1	3' UTR (NM_010797, exon 10 of 10)
chrX 166427753	-11.903	0.026	Mid1	3' UTR (NM_010797, exon 10 of 10)
chrX 166443349	8.148	0.031	Mid1	Intergenic
chrX 166419008	13.398	0.031	Mid1	intron (NM_010797, intron 4 of 9)
chrX 166416621	11.017	0.031	Mid1	Intron (NM_010797, intron 4 of 9)
chrX 166421197	5.504	0.033	Mid1	intron (NM_010797, 5 of 9)
chrX 166417136	7.632	0.034	Mid1	Intron (NM_010797 4 of 9)
chrX 166421313	11.146	0.034	Mid1	intron (NM_010797, intron 5 of 9)
chrX 166420265	6.813	0.034	Mid1	intron (NM_010797, intron 5 of 9)
chrX 166443368	6.597	0.035	Mid1	Intergenic
chrX 166428147	10.699	0.035	Mid1	3' UTR (NM_010797, exon 10 of 10)
chrX 166419668	9.696	0.038	Mid1	intron (NM_010797, intron 4 of 9)
chrX 166422164	5.523	0.041	Mid1	intron (NM_010797, intron 6 of 9)
chrX 166424813	16.411	0.043	Mid1	CpG
chrX 166428106	8.329	0.043	Mid1	3' UTR (NM_010797, exon 10 of 10)
chrX 166428254	17.399	0.043	Mid1	3' UTR (NM_010797, exon 10 of 10)
chrX 166420929	5.202	0.046	Mid1	intron (NM_010797, intron 5 of 9)
chrX 166443343	7.835	0.049	Mid1	Intergenic
chrX 166442484	-8.183	0.053	Mid1	Intergenic
chrX 166421242	7.008	0.061	Mid1	intron (NM_010797, intron 5 of 9)
chrX 166420047	8.272	0.067	Mid1	intron (NM_010797, intron 5 of 9)
chrX 166419899	7.651	0.068	Mid1	exon (NM_010797, exon 5 of 10)
chrX 166427373	-10.22	0.069	Mid1	3' UTR (NM_010797, exon 10 of 10)
chrX 166421338	8.82	0.076	Mid1	intron (NM_010797, intron 5 of 9)
chrX 166421293	6.813	0.077	Mid1	intron (NM_010797, intron 5 of 9)
chrX 166416628	8.632	0.08	Mid1	Intron (NM_010797 4 of 9)
chrX 166417000	7.086	0.089	Mid1	Intron (NM_010797 4 of 9)
chrX 166417427	9.336	0.092	Mid1	Intron (NM_010797 4 of 9)
chrX 166421255	6.074	0.1	Mid1	intron (010797, intron 5 of 9)
chrX 166421947	6.14	0.104	Mid1	exon (NM_010797, exon 6 of 10)
chrX 166428120	6.317	0.104	Mid1	3' UTR (NM_010797, exon 10 of 10)
chrX 166417256	6.347	0.107	Mid1	Intron (NM_010797 4 of 9)
chrX 166421583	9.501	0.108	Mid1	intron (NM_010797, intron 5 of 9)
chrX 166416412	7.855	0.117	Mid1	Intron (NM_010797 4 of 9)
chrX 166428186	9.236	0.118	Mid1	3' UTR (NM_010797, exon 10 of 10)
chrX 166424805	12.657	0.122	Mid1	CpG
chrX 166419931	6.503	0.122	Mid1	exon (NM_010797, exon 5 of 10)
chrX 166416485	8.545	0.127	Mid1	Intron (NM_010797 4 of 9)
chrX 166428157	7.854	0.141	Mid1	3' UTR (NM_010797, exon 10 of 10)
chrX 166419927	5.668	0.155	Mid1	exon (NM_010797, exon 5 of 10)
chrX 166428095	5.973	0.155	Mid1	3' UTR (NM_010797, exon 10 of 10)
chrX 166440542	14.163	0.157	Mid1	Intergenic
chrX 166424584	9.438	0.16	Mid1	intron (NM_010797, intron 8 of 9)
chrX 166419908	6.034	0.161	Mid1	exon (NM_010797, exon 5 of 10)
chrX 166416828	10.966	0.162	Mid1	Intron (NM_010797 4 of 9)
chrX 166417315	6.324	0.163	Mid1	Intron (NM_010797 4 of 9)
chrX 166428047	5.371	0.164	Mid1	3' UTR (NM_010797, exon 10 of 10)
chrX 166416645	6.548	0.167	Mid1	Intron (NM_010797 4 of 9)
chrX 166424984	9.764	0.171	Mid1	CpG
chrX 166416709	6.954	0.178	Mid1	Intron (NM_010797 4 of 9)
chrX 166424980	9.472	0.178	Mid1	CpG
chrX 166417010	5.158	0.181	Mid1	Intron (NM_010797 4 of 9)
chrX 166428175	7.647	0.19	Mid1	3' UTR (NM_010797, exon 10 of 10)
chrX 166428056	5.391	0.19	Mid1	3' UTR (NM_010797, exon 10 of 10)
chrX 166424685	10.398	0.191	Mid1	intron (NM_010797, intron 8 of 9)
chr9 3030193	-14.082	0.052	Mir101c	GSAT_MM|Satellite|Satellite
chr12 102245866	-17.077	0.064	Mir1190	intron (NM_026681, intron 3 of 29)
chr12 102245859	-19.702	0.064	Mir1190	intron (NM_026681, intron 3 of 29)
chr8 86710747	-8.508	0.105	Mir181c	Intergenic
chr8 86710866	-8.167	0.146	Mir181c	Intergenic
chr18 6456677	10.789	0.151	Mir1893	intron (NM_027497, intron 2 of 13)
chr18 6456567	9.422	0.158	Mir1893	intron (NM_027497, intron 2 of 13)
chr13 110697878	-14.27	0.072	Mir1904	intron (NM_011056, intron 8 of 16)
chr13 110504076	15.076	0.1	Mir1904	intron (NM_011056, intron 3 of 16)
chr13 110697868	-9.07	0.133	Mir1904	intron (NM_011056, intron 8 of 16)
chr13 110697829	-8.501	0.14	Mir1904	intron (NM_011056, intron 8 of 16)
chr13 110504354	12.878	0.143	Mir1904	intron (NM_011056, intron 3 of 16)
chr10 44100879	-12.432	0.171	Mir1929	Intergenic
chr10 44100500	-12.066	0.176	Mir1929	Intergenic
chr2 115549946	-9.561	0.076	Mir1951	intron (NM_207264, intron 10 of 10)
chr2 115549521	-14.712	0.132	Mir1951	intron (NM_207264, intron 10 of 10)
chr13 22007646	-15.127	0.12	Mir1983	Intergenic
chr13 22007431	-14.243	0.172	Mir1983	ID4|SINE|ID
chr11 86399968	21.337	0.044	Mir21	intron (NM_029478, intron 11 of 11)
chr11 86399928	12.7	0.054	Mir21	intron (NM_029478, intron 11 of 11)
chr11 86400870	16.538	0.064	Mir21	intron (NM_029478, intron 10 of 11)
chr11 86407229	16.95	0.105	Mir21	intron (NM_029478, intron 10 of 11)
chr11 86407208	13.968	0.13	Mir21	intron (NM_029478, intron 10 of 11)
chr11 86400892	12.814	0.147	Mir21	intron (NM_029478, intron 10 of 11)
chr7 71371921	-17.695	0.068	Mir211	intron (NM_001039104, intron 16 of 26)
chr9 104311621	11.449	0.115	Mir2136	Intergenic
chr9 104311654	14.872	0.127	Mir2136	Intergenic
chr12 17399956	-14.199	0.147	Mir3066	intron (NM_001008421, intron 13 of 20)
chr12 17399953	-14.819	0.157	Mir3066	intron (NM_001008421, intron 13 of 20)
chr12 110847239	-18.573	0.063	Mir341	intron (NR_028261, intron 2 of 20)
chr12 110847462	-15.559	0.088	Mir341	intron (NR_028261, intron 2 of 20)
chr11 79585364	5.641	0.177	Mir365-2	Intergenic
chr11 79585405	5.006	0.188	Mir365-2	Intergenic
chr1 34466960	-13.632	0.044	Mir5103	Intergenic
chr1 34467018	-16.152	0.06	Mir5103	Intergenic
chr1 34467027	-13.354	0.099	Mir5103	Intergenic
chr1 34466972	-8.472	0.177	Mir5103	Intergenic
chr19 44372971	-16.836	0.038	Mir5114	intron (NM_009128, intron 3 of 5)
chr16 43547799	12.163	0.079	Mir568	intron (NM_019778, intron 3 of 8)
chr16 43547797	8.813	0.193	Mir568	intron (NM_019778, intron 3 of 8)
chr13 110021087	-11.778	0.065	Mir582	intron (NM_011056, intron 3 of 16)
chr13 110021110	-12.667	0.074	Mir582	intron (NM_011056, intron 3 of 16)
chr14 64300608	13.948	0.107	Mir598	intron (NM_173393, intron 1 of 2)
chr14 64300731	12.773	0.128	Mir598	intron (NM_173393, intron 1 of 2)
chr14 64300595	12.42	0.167	Mir598	intron (NM_173393, intron 1 of 2)
chr2 166389463	20.805	0.045	Mir6364	Intergenic
chr2 166389454	13.43	0.148	Mir6364	Intergenic
chr6 102730933	7.716	0.038	Mir6373	Intergenic
chr12 15808106	22.321	0.037	Mir6387	promoter-TSS (NR_105809)
chr12 15808101	14.176	0.06	Mir6387	promoter-TSS (NR_105809)
chr14 118884936	-5.345	0.035	Mir6391	intron (NM_001033336, intron 30 of 30)
chr12 27001385	-11.122	0.122	Mir6538	intron (NM_001081977, intron 8 of 9)
chr12 27001465	-13.77	0.149	Mir6538	intron (NM_001081977, intron 8 of 9)
chr12 70862165	-12.342	0.078	Mir681	intron (NM_183294, intron 3 of 9)
chr12 70862230	-14.606	0.108	Mir681	intron (NM_183294, intron 3 of 9)
chr12 70862199	-10.05	0.149	Mir681	intron (NM_183294, intron 3 of 9)
chr12 70862224	-10.313	0.199	Mir681	intron (NM_183294, intron 3 of 9)
chr11 59999533	-16.705	0.038	Mir6921	exon (NM_009021, exon 3 of 6)
chr11 59999409	-19.231	0.069	Mir6921	exon (NM_009021, exon 3 of 6)
chr11 59999581	-12.542	0.148	Mir6921	exon (NM_009021, exon 3 of 6)
chr11 120208936	-7.801	0.019	Mir6935	promoter-TSS (NR_105900)
chr11 120208909	-9.47	0.029	Mir6935	promoter-TSS (NR_105900)
chr11 120208914	-10.919	0.032	Mir6935	promoter-TSS (NR_105900)
chr11 120208869	-6.243	0.046	Mir6935	promoter-TSS (NR_105900)
chr11 120208953	-5.566	0.181	Mir6935	promoter-TSS (NR_105900)
chr14 30809435	-14.519	0.103	Mir6947	TTS (NM_019583)
chr14 30809442	-11.296	0.188	Mir6947	TTS (NM_019583)
chr2 29866348	-12.243	0.135	Mir6997	intron (NM_001076554, intron 31 of 56)
chr3 95536474	-17.48	0.035	Mir7014	Intergenic
chr3 95536454	-12.176	0.149	Mir7014	Intergenic
chr7 50720399	-11.009	0.155	Mir7051	CpG
chr7 103391732	5.862	0.057	Mir708	intron (NM_011858, intron 1 of 32)
chr7 103391641	8.274	0.118	Mir708	intron (NM_011858, intron 1 of 32)
chr12 115785398	-14.611	0.035	Mir7094-2	Intergenic
chr4 126241221	-17.286	0.035	Mir7119	exon (NM_175554, exon 5 of 26)
chr13 62861544	12.419	0.088	Mir713	promoter-TSS (NR_030493)
chr14 24953685	-11.316	0.068	Mir7210	3' UTR (NM_027726, exon 31 of 31)
chr14 24953719	-10.179	0.181	Mir7210	3' UTR (NM_027726, exon 31 of 31)
chr7 134810622	-19.161	0.051	Mir762	Intergenic
chr11 53573012	-19.946	0.014	Mir7671	Intergenic
chr11 53573819	-12.015	0.197	Mir7671	Intergenic
chr15 78098562	-22.403	0.02	Mir7676-2	Intergenic
chr10 122136258	-9.321	0.139	Mir8104	intron (NM_001110218, intron 1 of 9)
chr10 122136340	-7.996	0.193	Mir8104	intron (NM_001110218, intron 1 of 9)
chr10 122370265	-16.203	0.064	Mirlet7i	intron (NM_001110218, intron 9 of 9)
chr10 122370173	-11.846	0.155	Mirlet7i	intron (NM_001110218, intron 9 of 9)
chr6 31340876	-16.922	0.091	Mkln1os	intron (NR_040300, intron 2 of 2)
chr6 31340872	-12.678	0.169	Mkln1os	intron (NR_040300, intron 2 of 2)
chr7 69565631	19.781	0.004	Mkrn3	promoter-TSS (NM_011746)
chr7 69565740	8.315	0.16	Mkrn3	promoter-TSS (NM_011746)
chr7 69565226	6.61	0.173	Mkrn3	promoter-TSS (NM_011746)
chr3 67177163	-14.332	0.154	Mlf1	promoter-TSS (NM_010801)
chr4 3797752	-14.657	0.139	Mos	TTS (NM_020021)
chr10 24037022	-16.897	0.074	Moxd1	Intergenic
chr9 99333490	-19.134	0.094	Mras	intron (NM_008624, intron 1 of 5)
chr9 99322634	-14.364	0.129	Mras	intron (NM_008624, intron 1 of 5)
chr9 99322599	-8.267	0.195	Mras	intron (NM_008624, intron 1 of 5)
chr15 73906416	-11.595	0.042	Mroh5	Intergenic
chr15 73906327	-15.267	0.046	Mroh5	Intergenic
chr15 73906292	-13.658	0.103	Mroh5	Intergenic
chr15 73906606	-8.174	0.166	Mroh5	Intergenic
chr1 165021916	-17.929	0.07	Mroh9	Intergenic
chr11 5606883	-6.129	0.091	Mrps24	intron (NM_026080, intron 3 of 3)
chr11 5606522	-15.036	0.137	Mrps24	intron (NM_026080, intron 3 of 3)
chr13 25099817	12.344	0.055	Mrs2	intron (NM_001013389, intron 2 of 10)
chr13 25099888	9.656	0.124	Mrs2	IAPLTR3-int|LTR|ERVK
chr13 25099892	9.636	0.133	Mrs2	IAPLTR3-int|LTR|ERVK
chr13 25099903	10.449	0.161	Mrs2	IAPLTR3-int|LTR|ERVK
chr17 35176422	-16.888	0.11	Msh5	intron (NM_001146215, intron 10 of 24)
chr14 64160092	-20.109	0.043	Mtmr9	intron (NM_177594, intron 2 of 9)
chr4 61505835	11.763	0.04	Mup5	Intergenic
chr13 55429425	-14.673	0.079	Mxd3	intron (NM_016662, intron 4 of 5)
chr10 20821626	15.696	0.04	Myb	Intergenic
chr2 162881035	11.987	0.075	Mybl2	CpG
chr2 162881023	5.374	0.157	Mybl2	CpG
chr2 162881368	14.491	0.177	Mybl2	intron (NM_008652, intron 1 of 13)
chr15 61831575	-13.596	0.038	Myc	Intergenic
chr2 69967966	10.224	0.129	Myo3b	intron (NM_177376, intron 8 of 34)
chr2 69967945	9.386	0.157	Myo3b	intron (NM_177376, intron 8 of 34)
chr9 71454574	-12.579	0.057	Myzap	Intergenic
chr9 71454663	-9.798	0.139	Myzap	Intergenic
chr4 154943220	7.662	0.039	Nadk	intron (NM_001159637, intron 1 of 11)
chrX 100381082	6.945	0.183	Nap1l2	exon (NM_008671, exon 1 of 1)
chr7 56654609	-17.078	0.056	Nav2	intron (NM_175272, intron 4 of 37)
chr7 56654689	-13.376	0.096	Nav2	intron (NM_175272, intron 4 of 37)
chr15 37385518	-16.105	0.052	Ncald	intron (NM_001170867, intron 1 of 4)
chr15 37720725	-10.21	0.078	Ncald	intron (NM_134094, intron 1 of 6)
chr15 37720396	-19.414	0.08	Ncald	intron (NM_134094, intron 1 of 6)
chr15 37385539	-13.099	0.096	Ncald	intron (NM_001170867, intron 1 of 4)
chr15 37720549	-9.831	0.143	Ncald	intron (NM_134094, intron 1 of 6)
chr15 37720691	-9.54	0.169	Ncald	intron (NM_134094, intron 1 of 6)
chr2 80419264	-9.745	0.104	Nckap1	intron (NM_016965, intron 1 of 30)
chr2 80419664	-9.514	0.172	Nckap1	intron (NM_016965, intron 1 of 30)
chr5 125618115	-12.929	0.089	Ncor2	intron (NM_011424, intron 1 of 46)
chr5 125618126	-9.865	0.117	Ncor2	intron (NM_011424, intron 1 of 46)
chr5 125618109	-10.742	0.119	Ncor2	intron (NM_011424, intron 1 of 46)
chr15 58820549	14.503	0.107	Ndufb9	intron (NM_144800, intron 3 of 14)
chr19 5844632	-25.287	0.001	Neat1	non-coding (NR_003513, exon 1 of 1)
chr19 5844636	-21.326	0.014	Neat1	non-coding (NR_003513, exon 1 of 1)
chr19 5844514	-19.993	0.04	Neat1	non-coding (NR_003513, exon 1 of 1)
chr19 5844519	-15.749	0.068	Neat1	non-coding (NR_003513, exon 1 of 1)
chr18 65161027	16.787	0.088	Nedd4l	intron (NM_001114386, intron 2 of 30)
chr18 65161217	7.909	0.123	Nedd4l	intron (NM_001114386, intron 2 of 30)
chr1 36326332	-20.611	0.053	Neurl3	exon (NM_153408, exon 2 of 4)
chr1 36326037	-14.196	0.089	Neurl3	intron (NM_153408, intron 2 of 3)
chr1 36326160	-12.016	0.098	Neurl3	exon (NM_153408, exon 2 of 4)
chr1 36326278	-12.318	0.175	Neurl3	exon (NM_153408, exon 2 of 4)
chr6 55629630	-18.971	0.034	Neurod6	exon (NM_009717, exon 2 of 2)
chr3 151925038	-19.541	0.03	Nexn	intron (NM_199465, intron 1 of 12)
chr3 151925042	-10.719	0.188	Nexn	intron (NM_199465, intron 1 of 12)
chr11 4706313	18.622	0.018	Nf2	exon (NM_010898, exon 6 of 16)
chr11 4706269	14.596	0.135	Nf2	exon (NM_010898, exon 6 of 16)
chr11 4706641	12.244	0.137	Nf2	intron (NM_001252250, intron 5 of 16)
chr1 134492979	-17.633	0.07	Nfasc	intron (NM_001160318, intron 22 of 26)
chr1 134492415	-14.044	0.136	Nfasc	intron (NM_001160318, intron 22 of 26)
chr4 82184801	-12.698	0.05	Nfib	Intergenic
chr12 88443158	10.322	0.092	Ngb	exon (NM_022414, exon 1 of 4)
chr1 75063756	-9.356	0.066	Nhej1	intron (NM_029342, intron 3 of 5)
chr12 71210859	20.213	0.062	Nin	intron (NM_001286079, intron 1 of 28)
chr6 120141918	-14.944	0.076	Ninj2	intron (NM_016718, intron 1 of 3)
chr7 139788329	-14.66	0.088	Nkx1-2	3' UTR (NM_009123, exon 2 of 2)
chr7 139788577	-9.517	0.112	Nkx1-2	3' UTR (NM_009123, exon 2 of 2)
chr7 139788612	-8.394	0.18	Nkx1-2	3' UTR (NM_009123, exon 2 of 2)
chr5 102087602	-10.446	0.073	Nkx6-1	TTS (NM_144955)
chr5 102087595	-10.14	0.137	Nkx6-1	TTS (NM_144955)
chr3 26215139	-12.905	0.057	Nlgn1	PB1D10|SINE|Alu
chr3 26129152	-16.373	0.064	Nlgn1	intron (NM_138666, intron 1 of 7)
chr3 26129259	-11.221	0.198	Nlgn1	intron (NM_138666, intron 1 of 7)
chr7 88064072	-11.638	0.062	Nmb	intron (NM_019951, intron 4 of 5)
chr16 4718549	7.402	0.153	Nmral1	intron (NM_026393, intron 1 of 5)
chr16 4718484	8.352	0.155	Nmral1	intron (NM_026393, intron 1 of 5)
chr16 4718505	7.111	0.157	Nmral1	intron (NM_026393, intron 1 of 5)
chr11 107126663	-16.499	0.075	Nol11	intron (NM_145823, intron 5 of 9)
chr11 107126652	-13.445	0.151	Nol11	intron (NM_145823, intron 5 of 9)
chr11 78736616	-23.087	0.043	Nos2	intron (NM_010927, intron 2 of 26)
chr11 78736667	-12.556	0.068	Nos2	intron (NM_010927, intron 2 of 26)
chr18 12392723	11.991	0.075	Npc1	intron (NM_008720, intron 1 of 24)
chr18 12392850	11.99	0.094	Npc1	intron (NM_008720, intron 1 of 24)
chr18 12392214	13.85	0.129	Npc1	intron (NM_008720, intron 1 of 24)
chr18 12392219	12.893	0.134	Npc1	intron (NM_008720, intron 1 of 24)
chr18 12392366	12.808	0.146	Npc1	intron (NM_008720, intron 1 of 24)
chr18 12392915	9.574	0.147	Npc1	intron (NM_008720, intron 1 of 24)
chr18 12392909	9.76	0.198	Npc1	intron (NM_008720, intron 1 of 24)
chr5 145309612	-14.739	0.147	Nptx2	intron (NM_016789, intron 2 of 4)
chr11 98632164	-13.235	0.138	Nr1d1	intron (NM_145434, intron 4 of 7)
chr11 98632921	10.879	0.159	Nr1d1	intron (NM_145434, intron 2 of 7)
chr10 42321583	-18.756	0.07	Nr2e1	Intergenic
chr10 42321599	-18.116	0.082	Nr2e1	Intergenic
chr7 77316578	12.741	0.096	Nr2f2	Intergenic
chr7 77316531	11.836	0.12	Nr2f2	Intergenic
chr1 139101192	-7.132	0.18	Nr5a2	Intergenic
chr1 139101200	-6.736	0.19	Nr5a2	Intergenic
chr1 138846582	11.57	0.193	Nr5a2	intron (NM_030676, intron 2 of 8)
chr18 36357451	6.25	0.051	Nrg2	promoter-TSS (NM_001167891)
chr18 36353484	-11.897	0.095	Nrg2	intron (NM_001167891, intron 1 of 9)
chr18 36353657	-7.691	0.167	Nrg2	intron (NM_001167891, intron 1 of 9)
chr18 36353555	-7.152	0.192	Nrg2	intron (NM_001167891, intron 1 of 9)
chr13 36817985	-15.517	0.014	Nrn1	3' UTR (NM_153529, exon 3 of 3)
chr13 36817682	-15.5	0.044	Nrn1	3' UTR (NM_153529, exon 3 of 3)
chr13 36817998	-8.884	0.144	Nrn1	3' UTR (NM_153529, exon 3 of 3)
chr13 36817904	9.823	0.166	Nrn1	3' UTR (NM_153529, exon 3 of 3)
chr2 33657565	14.424	0.089	Nron	intron (NM_175184, intron 7 of 9)
chr2 33657378	13.54	0.135	Nron	intron (NM_175184, intron 7 of 9)
chr2 33657551	11.58	0.177	Nron	intron (NM_175184, intron 7 of 9)
chr17 92031170	-17.46	0.033	Nrxn1	Intergenic
chr19 6421306	-21.868	0.044	Nrxn2	intron (NM_020253, intron 1 of 22)
chr19 6421169	-13.836	0.115	Nrxn2	intron (NM_020253, intron 1 of 22)
chr19 6421067	-13.267	0.159	Nrxn2	intron (NM_020253, intron 1 of 22)
chr5 38549600	13.105	0.105	Nsg1	intron (NM_010942, intron 2 of 4)
chr5 38549592	9.847	0.117	Nsg1	intron (NM_010942, intron 2 of 4)
chr5 38549510	10.702	0.155	Nsg1	intron (NM_010942, intron 2 of 4)
chr4 6440554	-13.701	0.089	Nsmaf	Intergenic
chr4 6440541	-10.473	0.145	Nsmaf	Intergenic
chr4 6440593	-12.393	0.174	Nsmaf	Intergenic
chr19 47043666	-16.429	0.064	Nt5c2	intron (NM_001164363, intron 1 of 17)
chr19 47043650	-9.54	0.071	Nt5c2	intron (NM_001164363, intron 1 of 17)
chr9 29557806	-18.666	0.059	Ntm	intron (NM_172290, intron 1 of 7)
chr11 68212880	-12.187	0.079	Ntn1	Intergenic
chr11 68212819	-10.124	0.101	Ntn1	Intergenic
chr11 68212795	-9.558	0.171	Ntn1	Intergenic
chr7 28046762	-14.632	0.158	Numbl	intron (NM_010950, intron 1 of 9)
chr2 90492274	-10.542	0.1	Nup160	Intergenic
chr2 90492287	-10.309	0.127	Nup160	Intergenic
chr2 90518891	-9.695	0.133	Nup160	intron (NM_021512, intron 1 of 36)
chr2 90518956	-5.03	0.192	Nup160	intron (NM_021512, intron 1 of 36)
chr11 76173989	-14.448	0.065	Nxn	intron (NM_008750, intron 1 of 7)
chr11 76194926	-9.062	0.162	Nxn	intron (NM_008750, intron 1 of 7)
chr11 76194939	-8.998	0.177	Nxn	intron (NM_008750, intron 1 of 7)
chr11 76173982	-9.39	0.19	Nxn	intron (NM_008750, intron 1 of 7)
chr11 76194902	-8.011	0.197	Nxn	intron (NM_008750, intron 1 of 7)
chr5 121287378	-14.3	0.044	Oas1f	Intergenic
chr10 58965150	18.075	0.049	Oit3	intron (NM_001033259, intron 1 of 7)
chr10 58965232	15.899	0.188	Oit3	intron (NM_001033259, intron 1 of 7)
chr1 172574266	14.286	0.012	Olfml2b	promoter-TSS (NM_177068)
chr3 103562579	13.991	0.154	Olfml3	exon (NM_010432, exon 8 of 16)
chr3 103562573	14.18	0.156	Olfml3	exon (NM_010432, exon 8 of 16)
chr9 39419905	-16.937	0.065	Olfr148	Intergenic
chr10 19179542	15.038	0.065	Olig3	Intergenic
chr10 19179537	10.9	0.122	Olig3	Intergenic
chr7 134910373	-14.667	0.039	Orai3	intron (NM_172748, intron 9 of 10)
chr18 13039127	22.772	0.031	Osbpl1a	promoter-TSS (NM_001252489)
chr15 6853953	8.346	0.069	Osmr	Intergenic
chr15 6853914	5.643	0.177	Osmr	Intergenic
chr14 49274059	-26.85	0.02	Otx2	Intergenic
chr14 49274274	-11.67	0.16	Otx2	Intergenic
chr15 41281054	-22.2	0.038	Oxr1	intron (NM_001130166, intron 1 of 16)
chr15 41267703	-12.521	0.131	Oxr1	intron (NR_106195, intron 3 of 4)
chr15 41267883	-11.135	0.135	Oxr1	intron (NR_106195, intron 3 of 4)
chr15 41280655	-12.929	0.192	Oxr1	intron (NM_001130166, intron 1 of 16)
chr15 41280787	-11.836	0.196	Oxr1	intron (NM_001130166, intron 1 of 16)
chr15 36579716	-14.079	0.071	Pabpc1	Intergenic
chr19 32713123	19.555	0.045	Papss2	intron (NM_011864, intron 4 of 12)
chr19 32713018	16.098	0.107	Papss2	intron (NM_011864, intron 4 of 12)
chr9 95452496	15.625	0.143	Paqr9	Intergenic
chr9 95452506	15.539	0.152	Paqr9	Intergenic
chr15 84061923	-8.209	0.071	Parvb	promoter-TSS (NM_133167)
chr15 84061937	-6.32	0.148	Parvb	promoter-TSS (NM_133167)
chr15 84114321	-14.28	0.115	Parvg	intron (NM_133167, intron 4 of 12)
chr15 84114413	-5.624	0.125	Parvg	intron (NM_133167, intron 4 of 12)
chr10 107891888	13.59	0.153	Pawr	Intergenic
chr1 78078405	11.34	0.122	Pax3	Intergenic
chr1 78078542	10.922	0.139	Pax3	Intergenic
chr2 24328596	-10.106	0.089	Pax8	intron (NM_011040, intron 2 of 11)
chr18 38293003	-20.181	0.028	Pcdh1	Intergenic
chr18 37516757	-14.133	0.136	Pcdhb8	exon (NM_053133, exon 1 of 1)
chr18 37979756	-12.089	0.18	Pcdhgc5	exon (NM_033583, exon 1 of 4)
chr18 37979970	-10	0.182	Pcdhgc5	exon (NM_033583, exon 1 of 4)
chr15 97035095	15.32	0.098	Pced1b	Intergenic
chr15 97035190	8.352	0.129	Pced1b	Intergenic
chr12 82946132	-11.058	0.173	Pcnx	Intergenic
chr13 75365565	18.798	0.082	Pcsk1	Intergenic
chr13 75365567	16.483	0.128	Pcsk1	Intergenic
chr2 79967237	12.297	0.045	Pde1a	intron (NM_001159582, intron 2 of 15)
chr2 79967160	9.553	0.146	Pde1a	intron (NM_001159582, intron 2 of 15)
chr9 20988058	16.148	0.065	Pde4a	intron (NM_183408, intron 1 of 14)
chr9 20988076	16.965	0.105	Pde4a	intron (NM_183408, intron 1 of 14)
chr4 102330050	-17.292	0.134	Pde4b	Intergenic
chr4 102330052	-15.711	0.147	Pde4b	Intergenic
chr4 102330061	-13.889	0.148	Pde4b	Intergenic
chr3 97607867	-13.765	0.054	Pde4dip	intron (NM_001039376, intron 4 of 46)
chr1 88468624	-14.474	0.065	Pde6d	intron (NM_008801, intron 1 of 4)
chr1 88468071	-10.961	0.101	Pde6d	intron (NM_008801, intron 1 of 4)
chr1 88468594	-10.427	0.146	Pde6d	intron (NM_008801, intron 1 of 4)
chr4 11892345	12.539	0.162	Pdp1	intron (NM_001033453, intron 1 of 1)
chr4 11892119	13.808	0.175	Pdp1	intron (NM_001033453, intron 1 of 1)
chr2 129574053	-12.284	0.161	Pdyn	Intergenic
chr2 129574073	-12.304	0.171	Pdyn	Intergenic
chr6 101167856	14.868	0.042	Pdzrn3	intron (NM_018884, intron 3 of 9)
chr6 101167882	10.643	0.128	Pdzrn3	intron (NM_018884, intron 3 of 9)
chr6 101167890	10.827	0.184	Pdzrn3	intron (NM_018884, intron 3 of 9)
chr15 92427602	13.346	0.046	Pdzrn4	promoter-TSS (NM_001164594)
chr15 92427608	11.709	0.089	Pdzrn4	promoter-TSS (NM_001164594)
chr15 92427590	11.236	0.136	Pdzrn4	promoter-TSS (NM_001164594)
chr15 92427583	6.314	0.193	Pdzrn4	promoter-TSS (NM_001164594)
chr8 126894447	-13.483	0.155	Pgbd5	exon (NM_171824, exon 7 of 7)
chr13 43023486	-15.143	0.114	Phactr1	intron (NM_001005740, intron 1 of 12)
chr13 43023513	-13.756	0.134	Phactr1	intron (NM_001005740, intron 1 of 12)
chr13 43023529	-12.257	0.146	Phactr1	intron (NM_001005740, intron 1 of 12)
chr13 48873474	-24.055	0.027	Phf2	Intergenic
chr7 25404661	15.528	0.102	Phldb3	intron (NM_001102613, intron 7 of 14)
chr5 67530422	12.498	0.126	Phox2b	Intergenic
chr5 67530030	8.672	0.185	Phox2b	Intergenic
chr4 133230582	-10.611	0.155	Pigv	Intergenic
chr4 133230393	-10.791	0.183	Pigv	Intergenic
chr11 84693007	-10.149	0.034	Pigw	promoter-TSS (NM_025414)
chr13 102522342	-19.768	0.053	Pik3r1	intron (NM_001077495, intron 2 of 15)
chr9 14502338	-14.62	0.047	Piwil4	Intergenic
chr3 142599123	19.539	0.035	Pkn2	Intergenic
chr3 142599005	14.25	0.077	Pkn2	Intergenic
chr3 142599106	13.302	0.153	Pkn2	Intergenic
chr16 16197518	-12.486	0.098	Pkp2	Intergenic
chr16 16197494	-17.122	0.118	Pkp2	Intergenic
chr16 16197571	-10.832	0.192	Pkp2	Intergenic
chr3 129566330	-8.425	0.17	Pla2g12a	intron (NM_007686, intron 8 of 13)
chr1 151808030	-9.647	0.057	Pla2g4a	intron (NM_008869, intron 1 of 17)
chr1 151808932	-8.23	0.095	Pla2g4a	promoter-TSS (NM_008869)
chr1 151808919	-7.859	0.126	Pla2g4a	promoter-TSS (NM_008869)
chr1 151808542	-14.264	0.126	Pla2g4a	promoter-TSS (NM_008869)
chr15 79164127	-20.615	0.035	Pla2g6	Intergenic
chr15 79164134	-16.123	0.083	Pla2g6	Intergenic
chr9 50041309	11.667	0.043	Plet1	Intergenic
chr13 111191591	-19.661	0.036	Plk2	TTS (NM_152804)
chr13 111188641	-10.74	0.082	Plk2	exon (NM_152804, exon 9 of 14)
chr13 111191085	-13.344	0.162	Plk2	TTS (NM_152804)
chr13 111188711	-9.591	0.177	Plk2	intron (NM_152804, intron 9 of 13)
chr13 111191277	-8.972	0.185	Plk2	TTS (NM_152804)
chr13 111191474	10.898	0.186	Plk2	TTS (NM_152804)
chr6 32589121	-9.062	0.183	Plxna4	Intergenic
chr9 58090183	-16.204	0.036	Pml	intron (NM_178087, intron 2 of 8)
chr9 58090198	-13.466	0.106	Pml	intron (NM_178087, intron 2 of 8)
chr14 51563904	-6.481	0.042	Pnp	promoter-TSS (NM_013632)
chr8 23780437	14.11	0.076	Polb	PB1D7|SINE|Alu
chr8 23780491	12.761	0.103	Polb	PB1D7|SINE|Alu
chr8 23780394	9.423	0.192	Polb	intron (NM_001159774, intron 12 of 21)
chr5 115690215	-14	0.159	Pop5	exon (NM_026398, exon 4 of 6)
chr5 136145887	23.318	0.02	Por	Intergenic
chr1 167792006	19.666	0.048	Pou2f1	3' UTR (NM_001113391, exon 8 of 8)
chr3 133002334	-12.98	0.088	Ppa2	intron (NM_146141, intron 6 of 11)
chr3 133002331	-11.161	0.135	Ppa2	intron (NM_146141, intron 6 of 11)
chr3 133002325	-9.432	0.171	Ppa2	intron (NM_146141, intron 6 of 11)
chr13 113622257	9.812	0.071	Ppap2a	CpG
chr13 113622406	6.259	0.141	Ppap2a	CpG
chr4 104876528	-15.942	0.08	Ppap2b	intron (NM_080555, intron 2 of 5)
chr4 104918635	-9.1	0.157	Ppap2b	Intergenic
chr10 6938887	-8.236	0.06	Ppp1r14c	intron (NM_133485, intron 1 of 3)
chr17 36008186	-11.9	0.068	Ppp1r18	intron (NM_001146710, intron 2 of 3)
chr17 36008178	-9.461	0.139	Ppp1r18	intron (NM_001146710, intron 2 of 3)
chr8 36497022	-29.648	0.01	Ppp1r3b	Intergenic
chr14 55494542	-18.685	0.071	Ppp1r3e	3' UTR (NM_001167908, exon 2 of 2)
chr14 55494825	-6.583	0.114	Ppp1r3e	3' UTR (NM_001167908, exon 2 of 2)
chr14 55494546	-16.071	0.117	Ppp1r3e	3' UTR (NM_001167908, exon 2 of 2)
chrX 7148003	17.862	0.074	Ppp1r3fos	intron (NM_138605, intron 1 of 3)
chr14 67688741	-12.03	0.152	Ppp2r2a	intron (NM_028032, intron 2 of 9)
chr3 136406060	-16.058	0.121	Ppp3ca	intron (NM_008913, intron 1 of 13)
chr4 142828646	-13.8	0.063	Prdm2	Intergenic
chr10 44571165	7.96	0.056	Prep	Intergenic
chr17 85487799	-9.118	0.034	Prepl	exon (NM_001163622, exon 2 of 15)
chr17 85487953	-15.476	0.035	Prepl	5' UTR (NM_001163622, exon 2 of 15)
chr17 85487807	-8.922	0.071	Prepl	exon (NM_001163622, exon 2 of 15)
chr17 85487802	-7.735	0.193	Prepl	exon (NM_001163622, exon 2 of 15)
chr15 93582438	-22.97	0.024	Prickle1	Intergenic
chr15 93582483	-19.302	0.026	Prickle1	Intergenic
chr15 93582443	-19.921	0.035	Prickle1	Intergenic
chr15 93582558	-12.944	0.102	Prickle1	Intergenic
chr15 93582403	-15.043	0.173	Prickle1	Intergenic
chr15 93582486	-10.903	0.174	Prickle1	Intergenic
chr15 93582703	12.642	0.183	Prickle1	Intergenic
chr6 92678443	7.302	0.088	Prickle2	Intergenic
chr6 92678439	6.035	0.129	Prickle2	Intergenic
chr5 116412150	-22.745	0.038	Prkab1	intron (NM_007708, intron 23 of 46)
chr5 24590768	-19.318	0.019	Prkag2	intron (NM_145401, intron 1 of 15)
chr5 24412739	-10.532	0.155	Prkag2	TTS (NR_040684)
chr5 24590639	-11.721	0.189	Prkag2	intron (NM_145401, intron 1 of 15)
chr11 108105374	-14.211	0.131	Prkca	intron (NM_011101, intron 2 of 16)
chr17 79391968	18.686	0.094	Prkd3	intron (NM_001171004, intron 2 of 18)
chr11 75301237	-14.901	0.06	Prpf8	exon (NM_138659, exon 2 of 42)
chr11 75301270	-11.011	0.161	Prpf8	exon (NM_138659, exon 2 of 42)
chr2 101591701	23.058	0.035	Prr5l	intron (NM_001110849, intron 5 of 9)
chr8 98123722	31.545	0.008	Prss54	Intergenic
chr8 98123729	19.929	0.055	Prss54	Intergenic
chr8 98123709	13.521	0.191	Prss54	Intergenic
chr19 17200111	-10.808	0.157	Prune2	exon (NM_181348, exon 9 of 20)
chr19 17200097	-9.946	0.178	Prune2	exon (NM_181348, exon 9 of 20)
chr9 55923502	-11.779	0.168	Pstpip1	Intergenic
chr3 119647267	28.128	0.002	Ptbp2	Intergenic
chr2 30774465	-15.652	0.108	Ptges	Intergenic
chr2 30774222	-14.574	0.127	Ptges	Intergenic
chr2 30774345	-12.479	0.14	Ptges	Intergenic
chr2 30774482	-10.089	0.185	Ptges	Intergenic
chr14 66884698	-14.621	0.094	Ptk2b	intron (NM_001162365, intron 1 of 30)
chr14 66884471	-15.347	0.129	Ptk2b	intron (NM_001162365, intron 1 of 30)
chr7 52123407	14.452	0.064	Ptov1	intron (NM_133949, intron 1 of 11)
chr10 107185032	8.317	0.13	Ptprq	Intergenic
chr18 36444107	-13.725	0.117	Pura	intron (NM_008989, intron 1 of 1)
chr18 36444323	-15.735	0.122	Pura	intron (NM_008989, intron 1 of 1)
chr15 94348602	-14.469	0.084	Pus7l	Intergenic
chr15 94309606	-16.071	0.089	Pus7l	Intergenic
chr15 94309323	-14.172	0.089	Pus7l	Intergenic
chr15 94348594	-13.583	0.095	Pus7l	Intergenic
chr15 94309373	-14.402	0.136	Pus7l	Intergenic
chr15 94309366	-15.246	0.139	Pus7l	Intergenic
chr15 94348535	-11.806	0.146	Pus7l	Intergenic
chr15 94309351	-13.71	0.171	Pus7l	Intergenic
chr15 94309454	13.391	0.192	Pus7l	Intergenic
chr15 61870840	-16.676	0.075	Pvt1	intron (NR_003368, intron 1 of 8)
chr15 61870953	-13.04	0.122	Pvt1	intron (NR_003368, intron 1 of 8)
chr14 8932540	14.451	0.089	Pxk	intron (NM_178279, intron 1 of 18)
chr14 8932273	9.63	0.182	Pxk	intron (NM_178279, intron 1 of 18)
chr1 157653143	-10.19	0.135	Qsox1	intron (NM_001024945, intron 1 of 11)
chr1 157653033	-9.357	0.138	Qsox1	intron (NM_001024945, intron 1 of 11)
chr1 157653022	-8.227	0.186	Qsox1	intron (NM_001024945, intron 1 of 11)
chr1 157653026	-7.983	0.197	Qsox1	intron (NM_001024945, intron 1 of 11)
chr1 157653131	-8.195	0.198	Qsox1	intron (NM_001024945, intron 1 of 11)
chr17 26204488	17.542	0.028	Rab11fip3	intron (NM_001162868, intron 1 of 13)
chr17 66857072	10.212	0.133	Rab12	intron (NM_024448, intron 1 of 5)
chr17 66857102	13.145	0.139	Rab12	intron (NM_024448, intron 1 of 5)
chr1 187029247	-21.246	0.02	Rab3gap2	intron (NM_001163754, intron 1 of 34)
chr8 126347836	18.196	0.078	Rab4a	intron (NM_009003, intron 2 of 7)
chr8 126347747	16.236	0.087	Rab4a	exon (NM_009003, exon 2 of 8)
chr8 126322010	10.88	0.092	Rab4a	Intergenic
chr8 126322076	9.348	0.129	Rab4a	Intergenic
chr8 126322245	10.438	0.152	Rab4a	Intergenic
chr8 126347739	11.753	0.174	Rab4a	exon (NM_009003, exon 2 of 8)
chr8 126347867	13.986	0.19	Rab4a	intron (NM_009003, intron 2 of 7)
chr7 133571962	-6.657	0.064	Rabep2	promoter-TSS (NM_030566)
chr15 10617507	9.656	0.161	Rai14	intron (NM_001166408, intron 2 of 17)
chr15 10617582	13.184	0.182	Rai14	intron (NM_001166408, intron 2 of 17)
chr2 158234993	-14.644	0.089	Ralgapb	promoter-TSS (NM_177658)
chr2 158234843	-13.434	0.167	Ralgapb	promoter-TSS (NM_177658)
chr2 158234982	-9.99	0.198	Ralgapb	promoter-TSS (NM_177658)
chr1 158925646	11.315	0.137	Ralgps2	Intergenic
chr5 129524650	-14.963	0.031	Ran	Intergenic
chr5 129524808	-14.412	0.139	Ran	Intergenic
chr4 137221657	-17.057	0.103	Rap1gap	intron (NM_029563, intron 1 of 23)
chr11 98697734	6.951	0.193	Rapgefl1	promoter-TSS (NM_001080925)
chr14 17406811	-14.888	0.095	Rarb	intron (NM_011243, intron 1 of 7)
chr14 17406753	-10.615	0.114	Rarb	intron (NM_011243, intron 1 of 7)
chr14 17406842	-12.087	0.153	Rarb	intron (NM_011243, intron 1 of 7)
chr2 131865604	-20.873	0.026	Rassf2	Intergenic
chr2 131865606	-15.134	0.088	Rassf2	Intergenic
chr2 131865630	-15.014	0.113	Rassf2	Intergenic
chr2 131865619	-12.864	0.183	Rassf2	Intergenic
chr6 145675719	-9.67	0.139	Rassf8	Intergenic
chr6 145675781	-5.747	0.181	Rassf8	Intergenic
chr16 7049696	-19.859	0.051	Rbfox1	intron (NM_021477, intron 5 of 16)
chr8 93502918	-8.611	0.065	Rbl2	intron (NM_177224, intron 9 of 39)
chr8 93605826	-11.444	0.065	Rbl2	intron (NM_001282000, intron 4 of 20)
chr8 93605723	-11.78	0.145	Rbl2	intron (NM_001282000, intron 4 of 20)
chr8 93502489	-12.007	0.176	Rbl2	intron (NM_177224, intron 8 of 39)
chr13 46456902	-14.961	0.133	Rbm24	Intergenic
chr13 46456151	-11.439	0.192	Rbm24	Intergenic
chr5 66470671	12.245	0.02	Rbm47	intron (NM_001127382, intron 3 of 7)
chr5 53900396	-11.357	0.079	Rbpj	Intergenic
chr5 53900945	-12.783	0.09	Rbpj	Intergenic
chr8 35098500	10.438	0.185	Rbpms	Intergenic
chr16 92421193	-10.767	0.146	Rcan1	intron (NM_001081549, intron 1 of 3)
chr16 92421882	-11.254	0.147	Rcan1	intron (NM_001081549, intron 1 of 3)
chr10 66568177	-21.096	0.031	Reep3	Intergenic
chr10 66568144	-14.977	0.104	Reep3	Intergenic
chr10 66568150	-14.446	0.113	Reep3	Intergenic
chr14 79731519	13.545	0.137	Rgcc	Intergenic
chr7 135562617	-7.704	0.106	Rgs10	promoter-TSS (NM_026418)
chr1 145763773	-24.814	0.037	Rgs2	Intergenic
chr12 83719280	-17.62	0.031	Rgs6	intron (NM_001282061, intron 1 of 16)
chr12 83719278	-18.554	0.035	Rgs6	intron (NM_001282061, intron 1 of 16)
chr12 83719288	-13.039	0.129	Rgs6	intron (NM_001282061, intron 1 of 16)
chr11 32121105	-16.818	0.029	Rhbdf1	intron (NM_010117, intron 1 of 17)
chr11 32121126	-8.035	0.199	Rhbdf1	intron (NM_010117, intron 1 of 17)
chr10 84371891	-18.834	0.052	Ric8b	Intergenic
chr10 84372004	13.108	0.106	Ric8b	Intergenic
chr10 84372096	15.491	0.122	Ric8b	Intergenic
chr10 84372099	14.646	0.15	Ric8b	Intergenic
chr2 163742363	-18.259	0.043	Rims4	intron (NM_183023, intron 1 of 5)
chr2 163742823	-13.611	0.146	Rims4	intron (NM_183023, intron 1 of 5)
chr2 163742376	-12.189	0.198	Rims4	intron (NM_183023, intron 1 of 5)
chr8 108213645	-15.025	0.153	Rltpr	Intergenic
chr8 108213635	-14.192	0.176	Rltpr	Intergenic
chr8 108213655	-12.471	0.196	Rltpr	Intergenic
chr6 47713991	-7.41	0.026	Rn4.5s	CpG
chr6 47694588	-8.177	0.028	Rn4.5s	promoter-TSS (NR_002841).10
chr6 47714308	-21.805	0.03	Rn4.5s	RMER12B|LTR|ERVK
chr6 47694538	-6.865	0.071	Rn4.5s	promoter-TSS (NR_002841).10
chr6 47703548	-6.628	0.093	Rn4.5s	promoter-TSS (NR_002841).6
chr6 47694636	-5.056	0.101	Rn4.5s	promoter-TSS (NR_002841).10
chr6 47610482	-9.434	0.113	Rn4.5s	RMER12B|LTR|ERVK
chr6 47694552	-5.647	0.113	Rn4.5s	promoter-TSS (NR_002841).10
chr6 47714022	-5.532	0.115	Rn4.5s	CpG
chr6 47714297	-13.924	0.127	Rn4.5s	Intergenic
chr6 47694816	-5.273	0.135	Rn4.5s	promoter-TSS (NR_002841).10
chr6 47694545	-5.386	0.139	Rn4.5s	promoter-TSS (NR_002841).10
chr6 47614714	7.99	0.157	Rn4.5s	promoter-TSS (NR_002841).3
chr6 47714081	-12.776	0.161	Rn4.5s	CpG
chr6 47694526	-5.367	0.181	Rn4.5s	promoter-TSS (NR_002841).10
chr6 47714075	-10.855	0.185	Rn4.5s	CpG
chr6 47631815	-5.476	0.188	Rn4.5s	promoter-TSS (NR_002841).8
chr6 47610287	-10.253	0.189	Rn4.5s	promoter-TSS (NR_002841).2
chr6 47703576	-6.286	0.19	Rn4.5s	promoter-TSS (NR_002841).6
chr6 47703528	-5.167	0.195	Rn4.5s	promoter-TSS (NR_002841).6
chr6 47631948	-9.036	0.199	Rn4.5s	promoter-TSS (NR_002841).8
chr14 52549595	11.248	0.133	Rnase13	Intergenic
chr14 52549601	10.552	0.135	Rnase13	(CAGA)n|Simple_repeat|Simple_repeat
chr14 52549963	16.48	0.139	Rnase13	Intergenic
chr18 21120946	-12.133	0.146	Rnf125	intron (NM_026301, intron 1 of 5)
chr1 107071849	15.532	0.057	Rnf152	Intergenic
chr13 43710124	17.984	0.113	Rnf182	Intergenic
chr13 43710130	15.12	0.153	Rnf182	Intergenic
chr4 128735073	5.682	0.059	Rnf19b	promoter-TSS (NM_029219)
chr11 87478838	12.636	0.074	Rnf43	intron (NM_172448, intron 2 of 9)
chr11 87478802	9.836	0.133	Rnf43	intron (NM_172448, intron 2 of 9)
chr16 73106356	-10.746	0.171	Robo1	Intergenic
chr16 73106400	-11.484	0.171	Robo1	Intergenic
chr9 37192569	-12.308	0.177	Robo4	3' UTR (NM_175189, exon 7 of 7)
chr2 155971073	-8.17	0.062	Romo1	intron (NM_001164216, intron 2 of 2)
chr2 155971717	-10.582	0.101	Romo1	TTS (NM_025946)
chr15 97337832	-12.153	0.076	Rpap3	Intergenic
chr15 97337818	-8.751	0.167	Rpap3	Intergenic
chr15 97337800	-7.856	0.193	Rpap3	Intergenic
chr9 61517831	-14.364	0.045	Rplp1	Intergenic
chr9 61517844	-9.508	0.134	Rplp1	Intergenic
chr9 61517952	-7.061	0.169	Rplp1	Intergenic
chr4 133372366	-17.809	0.035	Rps6ka1	Intergenic
chr4 133372356	-13.117	0.153	Rps6ka1	Intergenic
chr4 33083081	7.05	0.113	Rragd	intron (NM_027491, intron 2 of 6)
chr4 33083076	7.016	0.18	Rragd	intron (NM_027491, intron 2 of 6)
chr7 121202529	-10.317	0.15	Rras2	exon (NM_025846, exon 3 of 6)
chr13 37946187	-13.179	0.038	Rreb1	intron (NM_001039188, intron 1 of 9)
chr13 38026910	14.811	0.096	Rreb1	3' UTR (NM_026830, exon 10 of 10)
chr13 37946195	-6.472	0.169	Rreb1	intron (NM_001039188, intron 1 of 9)
chr13 37946143	-9.124	0.175	Rreb1	intron (NM_001039188, intron 1 of 9)
chr13 37946206	-11.202	0.193	Rreb1	intron (NM_001039188, intron 1 of 9)
chr5 20458302	13.297	0.075	Rsbn1l	promoter-TSS (NM_001080977)
chr12 73334539	-21.082	0.023	Rtn1	intron (NM_001286448, intron 1 of 6)
chr12 73334340	-17.144	0.092	Rtn1	intron (NM_001286448, intron 1 of 6)
chr12 73507465	12.791	0.103	Rtn1	intron (NM_153457, intron 1 of 8)
chr12 73334562	-14.64	0.106	Rtn1	intron (NM_001286448, intron 1 of 6)
chr12 73507487	13.848	0.129	Rtn1	intron (NM_153457, intron 1 of 8)
chr12 73334335	-13.702	0.169	Rtn1	intron (NM_001286448, intron 1 of 6)
chr11 75068299	-13.154	0.048	Rtn4rl1	intron (NM_177708, intron 1 of 1)
chr11 75068365	-12.389	0.132	Rtn4rl1	intron (NM_177708, intron 1 of 1)
chr17 44610012	14.659	0.064	Runx2	Intergenic
chr17 44610021	9.407	0.167	Runx2	Intergenic
chr4 43420518	-15.975	0.091	Rusc2	intron (NM_199057, intron 1 of 11)
chr4 43420582	-12.678	0.134	Rusc2	intron (NM_199057, intron 1 of 11)
chr4 43420291	-13.112	0.174	Rusc2	intron (NM_199057, intron 1 of 11)
chr1 169481676	-14.087	0.106	Rxrg	Intergenic
chr6 100120784	-7.195	0.157	Rybp	Intergenic
chr3 93368573	13.117	0.034	S100a10	TTS (NM_009112)
chr9 20787627	-15.754	0.059	S1pr2	Intergenic
chr18 81248719	14.901	0.078	Sall3	Intergenic
chr17 51924148	16.329	0.101	Satb1	intron (NM_001163632, intron 6 of 10)
chr1 56907488	-28.257	0.024	Satb2	intron (NM_139146, intron 7 of 10)
chr1 56907475	-21.848	0.046	Satb2	intron (NM_139146, intron 7 of 10)
chr1 56907463	-14.238	0.18	Satb2	intron (NM_139146, intron 7 of 10)
chr17 3140789	-19.646	0.034	Scaf8	intron (NM_134123, intron 1 of 19)
chr12 40867331	-13.528	0.122	Scin	Intergenic
chr12 40867310	-10.113	0.153	Scin	Intergenic
chr2 66278074	-13.745	0.061	Scn1a	promoter-TSS (NR_033495)
chr2 66278027	-11.869	0.197	Scn1a	promoter-TSS (NR_033495)
chr7 31909678	-18.568	0.064	Scn1b	RSINE1|SINE|B4
chr7 31909877	-12.808	0.129	Scn1b	PB1D10|SINE|Alu
chr2 65506366	-9.524	0.031	Scn2a1	Intergenic
chr15 32660678	-19.639	0.063	Sdc2	Intergenic
chr2 164267512	16.154	0.093	Sdc4	intron (NM_011521, intron 1 of 4)
chr2 164267709	9.615	0.165	Sdc4	intron (NM_011521, intron 1 of 4)
chr10 127388688	11.596	0.116	Sdr9c7	Intergenic
chr10 127388763	6.05	0.194	Sdr9c7	Intergenic
chr18 65911780	-18.487	0.039	Sec11c	TTS (NM_177028)
chr18 65911888	-11.485	0.147	Sec11c	TTS (NM_177028)
chr18 65911772	-12.321	0.151	Sec11c	TTS (NM_177028)
chr11 116978112	-14.877	0.016	Sec14l1	intron (NM_001166507, intron 1 of 16)
chr11 116978079	-13.333	0.064	Sec14l1	intron (NM_001166507, intron 1 of 16)
chr3 94497141	6.104	0.049	Selenbp2	promoter-TSS (NM_019414)
chr3 94497559	-12.917	0.079	Selenbp2	promoter-TSS (NM_019414)
chr3 94497291	5.904	0.195	Selenbp2	promoter-TSS (NM_019414)
chr16 35604380	11.312	0.078	Sema5b	intron (NM_013661, intron 1 of 21)
chr16 35542934	-9.96	0.131	Sema5b	intron (NM_013661, intron 1 of 21)
chr3 94963353	-13.162	0.181	Sema6c	promoter-TSS (NM_001272024)
chr11 117021384	-23.011	0.018	2016-09-09	TTS (NM_028777)
chr11 117021391	-16.087	0.078	2016-09-09	TTS (NM_028777)
chr11 117021411	-13.413	0.139	2016-09-09	TTS (NM_028777)
chr14 76969363	-14.475	0.02	Serp2	Intergenic
chr14 76969007	-12.679	0.043	Serp2	Intergenic
chr14 76969138	-10.765	0.12	Serp2	Intergenic
chr14 76969324	-6.479	0.193	Serp2	Intergenic
chr5 123603324	-7.937	0.078	Setd1b	intron (NM_001040398, intron 7 of 16)
chr1 167121982	-13.802	0.094	Sft2d2	intron (NM_145512, intron 1 of 7)
chr1 167121955	-10.091	0.163	Sft2d2	intron (NM_145512, intron 1 of 7)
chr1 167121968	-8.909	0.166	Sft2d2	intron (NM_145512, intron 1 of 7)
chr6 85236711	17.903	0.051	Sfxn5	intron (NM_178639, intron 6 of 13)
chr6 85236665	-14.257	0.088	Sfxn5	intron (NM_178639, intron 6 of 13)
chr6 85236539	-10.547	0.099	Sfxn5	intron (NM_178639, intron 6 of 13)
chr6 85236935	-10.983	0.177	Sfxn5	intron (NM_178639, intron 6 of 13)
chr6 85236442	-8.344	0.178	Sfxn5	intron (NM_178639, intron 6 of 13)
chr10 21717739	-17.253	0.038	Sgk1	exon (NM_001161849, exon 10 of 12)
chr10 21666652	-11.354	0.072	Sgk1	intron (NM_001161845, intron 2 of 13)
chr10 21717827	-14.452	0.075	Sgk1	exon (NM_001161849, exon 10 of 12)
chr10 21666720	-10.014	0.131	Sgk1	intron (NM_001161845, intron 2 of 13)
chr10 21666508	-7.9	0.184	Sgk1	intron (NM_001161845, intron 2 of 13)
chr10 21717708	-10.656	0.197	Sgk1	exon (NM_001161849, exon 10 of 12)
chr19 32333735	-10.962	0.035	Sgms1	intron (NM_144792, intron 3 of 9)
chr19 32270842	-14.712	0.089	Sgms1	intron (NM_001168525, intron 5 of 9)
chr19 32270754	-14.686	0.135	Sgms1	intron (NM_001168525, intron 5 of 9)
chr19 32270750	-9.985	0.153	Sgms1	intron (NM_001168525, intron 5 of 9)
chr19 32333765	-6.762	0.175	Sgms1	intron (NM_144792, intron 3 of 9)
chr7 133613812	-12.473	0.06	Sh2b1	intron (NM_001081459, intron 5 of 9)
chr8 70657159	26.621	0.025	Sh2d4a	Intergenic
chr1 90993008	14.851	0.089	Sh3bp4	intron (NM_133816, intron 1 of 5)
chr1 90993002	12.84	0.162	Sh3bp4	intron (NM_133816, intron 1 of 5)
chr11 32284445	13.116	0.113	Sh3pxd2b	intron (NM_177364, intron 3 of 12)
chr11 32284376	12.324	0.13	Sh3pxd2b	intron (NM_177364, intron 3 of 12)
chr11 32284273	7.766	0.143	Sh3pxd2b	intron (NM_177364, intron 3 of 12)
chr7 28153327	-13.174	0.086	Shkbp1	intron (NM_032610, intron 26 of 35)
chr7 28153306	-12.944	0.092	Shkbp1	intron (NM_032610, intron 26 of 35)
chr7 28153189	-9.806	0.178	Shkbp1	intron (NM_032610, intron 26 of 35)
chr7 28153211	-8.837	0.19	Shkbp1	intron (NM_032610, intron 26 of 35)
chr8 89281106	-10.686	0.03	Siah1a	Intergenic
chr8 89281420	-10.712	0.153	Siah1a	Intergenic
chr8 89281188	-8.955	0.161	Siah1a	Intergenic
chr8 89281624	-12.661	0.178	Siah1a	Intergenic
chrX 160513186	-21.047	0.036	Siah1b	intron (NM_009173, intron 2 of 3)
chr17 31909281	14.448	0.034	Sik1	Intergenic
chr17 31909193	15.742	0.069	Sik1	Intergenic
chr9 45836328	-11.901	0.065	Sik3	intron (NM_027498, intron 1 of 24)
chr17 86089237	-7.572	0.196	Six2	Intergenic
chr4 154609559	-9.639	0.036	Ski	Intergenic
chr4 154609556	-9.197	0.065	Ski	Intergenic
chr8 108483202	-13.818	0.063	Slc12a4	intron (NM_001253804, intron 3 of 23)
chr8 108483271	-9.379	0.185	Slc12a4	exon (NM_009195, exon 3 of 24)
chr16 33558247	-22.97	0.034	Slc12a8	intron (NM_001083902, intron 4 of 11)
chr10 124975695	20.285	0.034	Slc16a7	Intergenic
chr15 8545043	-17.006	0.024	Slc1a3	Intergenic
chr15 8545026	-13.93	0.045	Slc1a3	Intergenic
chr15 8545679	9.323	0.064	Slc1a3	Intergenic
chr11 20336739	-20.931	0.035	Slc1a4	Intergenic
chr17 12704182	7.749	0.054	Slc22a3	Intergenic
chr17 12704109	7.907	0.08	Slc22a3	Intergenic
chr2 124731123	15.805	0.035	Slc24a5	Intergenic
chr4 45440495	10.186	0.077	Slc25a51	intron (NM_001033306, intron 5 of 5)
chr4 45440598	9.206	0.101	Slc25a51	MIRc|SINE|MIR
chr5 21352772	-12.573	0.044	Slc26a5	MTE2a|LTR|MaLR
chr5 21352995	-11.039	0.13	Slc26a5	intron (NM_030727, intron 3 of 19)
chr5 21352991	-10.567	0.165	Slc26a5	intron (NM_030727, intron 3 of 19)
chr13 58615712	-16.565	0.061	Slc28a3	Intergenic
chr4 149537309	8.127	0.15	Slc2a7	exon (NM_001085529, exon 9 of 12)
chr5 38894339	-7.181	0.079	Slc2a9	promoter-TSS (NM_145559)
chr5 38894352	-8.162	0.119	Slc2a9	promoter-TSS (NM_145559)
chr13 101631915	14.565	0.035	Slc30a5	Intergenic
chr13 101631823	9.671	0.072	Slc30a5	Intergenic
chr19 38458460	13.225	0.035	Slc35g1	L1M3|LINE|L1
chr19 38458465	13.106	0.052	Slc35g1	L1M3|LINE|L1
chr19 38458444	7.332	0.099	Slc35g1	Intergenic
chr15 96528120	-15.31	0.04	Slc38a2	intron (NM_175121, intron 4 of 15)
chr15 96628096	-15.336	0.061	Slc38a2	Intergenic
chr15 96528530	-14.508	0.064	Slc38a2	intron (NM_175121, intron 3 of 15)
chr15 96628123	-15.974	0.074	Slc38a2	Intergenic
chr15 96525398	-12.339	0.102	Slc38a2	intron (NM_175121, intron 7 of 15)
chr15 96522831	-12.003	0.108	Slc38a2	exon (NM_175121, exon 12 of 16)
chr15 96528201	-9.5	0.133	Slc38a2	intron (NM_175121, intron 4 of 15)
chr15 96528050	-6.602	0.167	Slc38a2	intron (NM_175121, intron 4 of 15)
chr15 96522620	-9.905	0.175	Slc38a2	intron (NM_175121, intron 12 of 15)
chr15 96522745	-8.256	0.176	Slc38a2	exon (NM_175121, exon 12 of 16)
chr15 96886150	19.449	0.042	Slc38a4	intron (NM_027052, intron 1 of 15)
chr15 96886130	18.488	0.052	Slc38a4	intron (NM_027052, intron 1 of 15)
chr15 96886142	17.201	0.063	Slc38a4	intron (NM_027052, intron 1 of 15)
chr15 96886144	17.334	0.065	Slc38a4	intron (NM_027052, intron 1 of 15)
chr15 96886170	17.16	0.097	Slc38a4	(CA)n|Simple_repeat|Simple_repeat
chr15 96886250	16.469	0.106	Slc38a4	intron (NM_027052, intron 1 of 15)
chr15 96886146	14.355	0.119	Slc38a4	intron (NM_027052, intron 1 of 15)
chr15 96886172	15.71	0.133	Slc38a4	(CA)n|Simple_repeat|Simple_repeat
chr15 96886308	14.673	0.157	Slc38a4	promoter-TSS (NM_027052)
chr15 96886168	13.781	0.163	Slc38a4	(CA)n|Simple_repeat|Simple_repeat
chr15 96886126	11.671	0.18	Slc38a4	intron (NM_027052, intron 1 of 15)
chr8 98377002	-8.308	0.064	Slc38a7	intron (NM_172758, intron 1 of 11)
chr8 98377063	-6.611	0.197	Slc38a7	intron (NM_172758, intron 1 of 11)
chr19 8770091	13.505	0.144	Slc3a2	Intergenic
chr19 8770104	13.65	0.171	Slc3a2	Intergenic
chr1 45983547	-14.782	0.122	Slc40a1	Intergenic
chr1 45983437	-14.588	0.162	Slc40a1	promoter-TSS (NM_016917)
chr4 53451751	-19.359	0.035	Slc44a1	Intergenic
chr4 53399359	-10.908	0.185	Slc44a1	Intergenic
chr4 53399659	-13.197	0.192	Slc44a1	Intergenic
chr7 130342668	-15.005	0.047	Slc5a11	Intergenic
chr7 130342788	-15.2	0.095	Slc5a11	Intergenic
chr7 57163845	-5.714	0.06	Slc6a5	Intergenic
chr7 57163928	-5.275	0.129	Slc6a5	Intergenic
chr18 67625455	12.03	0.107	Slmo1	intron (NM_144867, intron 1 of 6)
chr18 67625427	13.54	0.113	Slmo1	intron (NM_144867, intron 1 of 6)
chr8 81886426	-24.294	0.018	Smad1	intron (NM_008539, intron 2 of 6)
[truncated: 365 more rows]

## Sheet: GD17 DMG
Base		Methylation Difference	q-value	Gene Name	Annotation
chr8	80007790	11.172	0.137	0610038B21Rik	intron (NM_030113, intron 1 of 22)
chr8	80007779	11.394	0.184	0610038B21Rik	intron (NM_030113, intron 1 of 22)
chr6	108616145	-21.16	0.039	0610040F04Rik	3' UTR (NM_011498, exon 5 of 5)
chr6	108616129	-17.334	0.068	0610040F04Rik	3' UTR (NM_011498, exon 5 of 5)
chr6	108616096	-12.308	0.163	0610040F04Rik	3' UTR (NM_011498, exon 5 of 5)
chr5	64263543	19.158	0.089	0610040J01Rik	intron (NM_029554, intron 1 of 3)
chr5	64263485	11.377	0.141	0610040J01Rik	intron (NM_029554, intron 1 of 3)
chr5	64263371	10.603	0.179	0610040J01Rik	intron (NM_029554, intron 1 of 3)
chr2	156689839	10.283	0.142	1110008F13Rik	intron (NM_026124, intron 1 of 3)
chr6	134877808	7.908	0.15	1190002F15Rik	Intergenic
chr10	83482584	12.5	0.166	1500009L16Rik	Intergenic
chr10	83482539	-13.504	0.167	1500009L16Rik	Intergenic
chr2	166878902	-14.362	0.134	1500012F01Rik	intron (NM_001033196, intron 3 of 13)
chr2	166878847	-12.037	0.148	1500012F01Rik	intron (NM_001033196, intron 3 of 13)
chr16	96082596	-24.847	0.032	1600002D24Rik	intron (NR_040484, intron 1 of 3)
chr16	96082660	-20.327	0.034	1600002D24Rik	intron (NR_040484, intron 1 of 3)
chr16	96082620	-12.399	0.181	1600002D24Rik	intron (NR_040484, intron 1 of 3)
chr17	45927934	-22.357	0.043	1600014C23Rik	Intergenic
chr15	67294322	-18.711	0.034	1700012I11Rik	Intergenic
chr8	11666362	13.625	0.055	1700016D06Rik	intron (NM_024271, intron 1 of 5)
chr8	11666237	10.373	0.062	1700016D06Rik	intron (NM_024271, intron 1 of 5)
chr8	11666378	13.453	0.077	1700016D06Rik	intron (NM_024271, intron 1 of 5)
chr10	100092422	15.361	0.031	1700017N19Rik	Intergenic
chr10	100092596	10.27	0.086	1700017N19Rik	Intergenic
chr10	100092445	6.234	0.181	1700017N19Rik	Intergenic
chr10	100092540	6.102	0.183	1700017N19Rik	Intergenic
chr6	5989323	-18.734	0.054	1700019G24Rik	Intergenic
chr6	5989311	-14.25	0.167	1700019G24Rik	Intergenic
chr4	104672557	-12.412	0.068	1700024P16Rik	intron (NR_104376, intron 12 of 20)
chr4	104672544	-13.249	0.087	1700024P16Rik	intron (NR_104376, intron 12 of 20)
chr2	164939065	-9.284	0.068	1700025C18Rik	intron (NM_174988, intron 11 of 11)
chr2	164939087	-7.966	0.075	1700025C18Rik	intron (NM_174988, intron 11 of 11)
chr6	39009722	-24.812	0.021	1700025N23Rik	intron (NM_011539, intron 9 of 12)
chr12	20821969	-11.867	0.023	1700030C10Rik	promoter-TSS (NR_015521)
chr12	20821302	-9.734	0.048	1700030C10Rik	non-coding (NR_015521, exon 1 of 2)
chr12	20821078	-12.522	0.066	1700030C10Rik	CpG
chr12	20821232	-12.306	0.084	1700030C10Rik	non-coding (NR_015521, exon 1 of 2)
chr12	19710153	8.753	0.102	1700030C10Rik	CpG
chr12	19710085	13.834	0.112	1700030C10Rik	CpG
chr12	20821051	-9.802	0.118	1700030C10Rik	CpG
chr12	19710261	10.881	0.119	1700030C10Rik	CpG
chr12	19710075	14.796	0.122	1700030C10Rik	CpG
chr12	19710295	12.163	0.126	1700030C10Rik	CpG
chr12	19710381	-9.015	0.126	1700030C10Rik	Intergenic
chr12	19710166	9.194	0.147	1700030C10Rik	CpG
chr12	20821088	-9.847	0.148	1700030C10Rik	CpG
chr12	19710131	10.651	0.155	1700030C10Rik	CpG
chr12	20422104	8.806	0.158	1700030C10Rik	CpG
chr12	20821876	-6.446	0.195	1700030C10Rik	promoter-TSS (NR_015521)
chr12	20422355	9.748	0.197	1700030C10Rik	CpG
chr6	117739221	-22.424	0.032	1700030F04Rik	Intergenic
chr12	53736642	-16.465	0.111	1700031P21Rik	Intergenic
chr12	53736803	-12.145	0.199	1700031P21Rik	Intergenic
chr10	67908683	-9.449	0.129	1700040L02Rik	intron (NM_028491, intron 5 of 7)
chr10	67908977	-7.389	0.194	1700040L02Rik	intron (NM_028491, intron 5 of 7)
chr10	67908822	-9.926	0.198	1700040L02Rik	intron (NM_028491, intron 5 of 7)
chr15	63660733	-19.289	0.009	1700065I16Rik	intron (NM_177912, intron 5 of 11)
chr15	63660717	-16.626	0.01	1700065I16Rik	intron (NM_177912, intron 5 of 11)
chr15	63660727	-17.45	0.015	1700065I16Rik	intron (NM_177912, intron 5 of 11)
chr15	63660729	-13.639	0.049	1700065I16Rik	intron (NM_177912, intron 5 of 11)
chr15	63660525	9.12	0.073	1700065I16Rik	intron (NM_177912, intron 5 of 11)
chr15	63660323	-13.751	0.18	1700065I16Rik	B3|SINE|B2
chr13	26250690	-20.945	0.022	1700092E19Rik	Intergenic
chr12	55394460	-15.896	0.024	1700104L18Rik	Intergenic
chr14	77212219	15.763	0.077	1700108F19Rik	Intergenic
chr14	77212306	6.875	0.16	1700108F19Rik	Intergenic
chr17	10567632	8.955	0.066	1700110C19Rik	Intergenic
chr17	10522660	10.139	0.153	1700110C19Rik	TTS (NR_045461)
chr17	10522663	10.528	0.17	1700110C19Rik	TTS (NR_045461)
chr17	10567535	8.532	0.197	1700110C19Rik	Intergenic
chr14	101693974	17.544	0.052	1700110M21Rik	Intergenic
chr16	6350606	-16.703	0.029	1700123O21Rik	intron (NM_021477, intron 2 of 16)
chr16	6351172	-13.782	0.043	1700123O21Rik	intron (NM_021477, intron 2 of 16)
chr16	6350486	-15.848	0.071	1700123O21Rik	intron (NM_021477, intron 2 of 16)
chr16	6350404	-19.06	0.08	1700123O21Rik	intron (NM_021477, intron 2 of 16)
chr16	6350338	-12.865	0.116	1700123O21Rik	intron (NM_021477, intron 2 of 16)
chr16	6350715	-8.977	0.122	1700123O21Rik	intron (NM_021477, intron 2 of 16)
chr16	6351078	-13.852	0.169	1700123O21Rik	intron (NM_021477, intron 2 of 16)
chr16	6350645	-8.152	0.178	1700123O21Rik	intron (NM_021477, intron 2 of 16)
chr10	86100242	11.083	0.106	1810014B01Rik	Intergenic
chr10	86100199	7.828	0.118	1810014B01Rik	Intergenic
chr7	80760748	-22.386	0.012	1810026B05Rik	Intergenic
chr7	80760720	-16.739	0.1	1810026B05Rik	Intergenic
chr11	116531373	16.551	0.044	1810032O08Rik	Intergenic
chr11	116531364	11.594	0.166	1810032O08Rik	Intergenic
chr11	116531318	7.324	0.196	1810032O08Rik	Intergenic
chr6	35205085	-15.425	0.022	1810058I24Rik	intron (NR_027875, intron 1 of 2)
chr6	35205026	-8.295	0.142	1810058I24Rik	intron (NR_027875, intron 1 of 2)
chr6	35205121	-8.918	0.194	1810058I24Rik	intron (NR_027875, intron 1 of 2)
chr17	86857833	-13.292	0.078	2010106C02Rik	intron (NM_011104, intron 2 of 14)
chr13	63239630	-15.363	0.019	2010111I01Rik	intron (NM_028079, intron 4 of 14)
chr13	63057769	9.081	0.192	2010111I01Rik	URR1B|DNA|MER1_type
chr6	31169432	-17.722	0.053	2210408F21Rik	promoter-TSS (NR_040262)
chr6	31169229	-14.265	0.092	2210408F21Rik	Intergenic
chr17	35727870	-11.582	0.027	2300002M23Rik	Intergenic
chr17	35727910	-5.726	0.134	2300002M23Rik	Intergenic
chr2	154916650	11.917	0.062	2310005A03Rik	Intergenic
chr2	154916663	8.613	0.134	2310005A03Rik	Intergenic
chr13	50417358	-12.736	0.029	2310081J21Rik	Intergenic
chr13	50362972	-12.063	0.036	2310081J21Rik	Intergenic
chr17	69627073	-15.367	0.031	2410021H03Rik	promoter-TSS (NR_045428)
chr1	90670955	21.608	0.032	2410088K16Rik	Intergenic
chr1	90670951	10.672	0.197	2410088K16Rik	Intergenic
chr4	125516295	-20.967	0.025	2610028E06Rik	Intergenic
chr4	125516025	-10.025	0.187	2610028E06Rik	Intergenic
chr7	87120197	-12.002	0.046	2610034B18Rik	Intergenic
chr11	113035915	19.158	0.086	2610035D17Rik	intron (NR_015556, intron 1 of 2)
chr9	65739002	18.237	0.043	2810417H13Rik	intron (NM_026515, intron 2 of 3)
chr11	16761370	-24.936	0.02	2810442I21Rik	intron (NM_007912, intron 3 of 15)
chr11	16761442	-11.303	0.106	2810442I21Rik	intron (NM_007912, intron 3 of 15)
chr1	87942406	-6.897	0.034	2810459M11Rik	promoter-TSS (NM_001144993)
chr6	149282066	-7.199	0.06	2810474O19Rik	intron (NM_026054, intron 4 of 4)
chr6	149282040	-7.216	0.089	2810474O19Rik	intron (NM_026054, intron 4 of 4)
chr8	110699083	-8.563	0.09	3010033K07Rik	CpG
chr8	110699271	-9.408	0.102	3010033K07Rik	CpG
chr8	110699257	-9.923	0.197	3010033K07Rik	CpG
chr7	88934886	-9.903	0.09	3110040N11Rik	promoter-TSS (NM_026077)
chr7	88934865	-8.925	0.094	3110040N11Rik	promoter-TSS (NM_026077)
chr12	72104948	-13.593	0.032	3110056K07Rik	intron (NR_045055, intron 3 of 3)
chr7	26178229	15.77	0.066	4732471J01Rik	intron (NM_010719, intron 1 of 9)
chr7	26178170	14.607	0.077	4732471J01Rik	intron (NM_010719, intron 1 of 9)
chr7	26161927	-10.976	0.107	4732471J01Rik	promoter-TSS (NR_073027)
chr7	26161951	-10.653	0.113	4732471J01Rik	intron (NR_073027, intron 1 of 5)
chr13	91881580	-23.411	0.01	4833422C13Rik	promoter-TSS (NR_028314)
chr13	91889859	-14.289	0.059	4833422C13Rik	exon (NM_028790, exon 2 of 15)
chr13	91881613	-11.546	0.116	4833422C13Rik	promoter-TSS (NR_028314)
chr13	91889871	-9.064	0.134	4833422C13Rik	intron (NM_028790, intron 2 of 14)
chr12	58677592	-17.562	0.023	4921506M07Rik	exon (NM_001037743, exon 2 of 5)
chr12	58677416	-6.51	0.13	4921506M07Rik	exon (NM_001037743, exon 2 of 5)
chr3	79032006	6.78	0.033	4921511C10Rik	intron (NR_045502, intron 1 of 2)
chr15	17700187	9.884	0.15	4921515E04Rik	Intergenic
chr15	17700190	10.198	0.167	4921515E04Rik	Intergenic
chr13	52248585	-10.002	0.063	4921525O09Rik	Intergenic
chr13	52248908	-14.748	0.076	4921525O09Rik	Intergenic
chr13	52248612	8.049	0.106	4921525O09Rik	Intergenic
chr13	52248882	-16.147	0.107	4921525O09Rik	Intergenic
chr13	52248709	-9.375	0.178	4921525O09Rik	Intergenic
chr2	25471634	-14.043	0.095	4921530D09Rik	CpG
chr18	83639265	-9.589	0.023	4921531P14Rik	Intergenic
chr2	130658002	26.316	0.024	4930402H24Rik	MLT1J|LTR|MaLR
chr12	72530574	11.469	0.111	4930404H11Rik	Intergenic
chr14	23636858	-9.249	0.118	4930405A10Rik	intron (NM_028275, intron 5 of 6)
chr2	156506453	-16.718	0.065	4930405A21Rik	intron (NM_001277186, intron 2 of 12)
chr2	156506456	-14.777	0.095	4930405A21Rik	intron (NM_001277186, intron 2 of 12)
chr10	19922301	16.152	0.025	4930405J17Rik	promoter-TSS (NR_045350)
chr2	9802133	-9.428	0.052	4930412O13Rik	promoter-TSS (NR_024257)
chr7	130098792	-7.489	0.105	4930413G21Rik	Intergenic
chr7	130098794	-9.385	0.107	4930413G21Rik	Intergenic
chr7	130098800	-7.731	0.147	4930413G21Rik	Intergenic
chr7	130098684	-10.924	0.173	4930413G21Rik	B1_Mus1|SINE|Alu
chr11	11423304	13.761	0.007	4930415F15Rik	Intergenic
chr9	115249809	14.939	0.095	4930428G15Rik	intron (NR_040730, intron 2 of 2)
chr3	32263311	15.777	0.123	4930429B21Rik	intron (NM_009517, intron 1 of 5)
chr3	32263769	5.573	0.178	4930429B21Rik	promoter-TSS (NR_027966)
chr3	32263809	8.263	0.179	4930429B21Rik	promoter-TSS (NR_027966)
chr9	79714097	20.633	0.039	4930429F24Rik	intron (NM_001081243, intron 2 of 5)
chr2	74265159	12.421	0.118	4930441J16Rik	Intergenic
chr2	74265117	12.155	0.182	4930441J16Rik	Intergenic
chr13	18149170	-11.541	0.036	4930448F12Rik	Intergenic
chr13	18149117	-8.15	0.198	4930448F12Rik	Intergenic
chr18	77953502	-6.818	0.128	4930465K10Rik	promoter-TSS (NM_178670)
chr18	77953504	-8.199	0.184	4930465K10Rik	promoter-TSS (NM_178670)
chr1	62856507	-15.006	0.039	4930487H11Rik	intron (NM_010939, intron 15 of 15)
chr1	62856585	-13.072	0.099	4930487H11Rik	intron (NM_010939, intron 15 of 15)
chr1	62816240	7.664	0.106	4930487H11Rik	intron (NM_001077407, intron 11 of 15)
chr1	62856521	-10.441	0.112	4930487H11Rik	intron (NM_010939, intron 15 of 15)
chr1	62816301	7.902	0.152	4930487H11Rik	intron (NM_001077407, intron 11 of 15)
chr8	96414903	-26.653	0.009	4930488L21Rik	intron (NM_001113384, intron 2 of 7)
chr11	84643124	-12.119	0.065	4930502E09Rik	promoter-TSS (NM_177564)
chr11	84643111	-7.04	0.116	4930502E09Rik	promoter-TSS (NM_177564)
chr11	84643108	-7.879	0.197	4930502E09Rik	promoter-TSS (NM_177564)
chr3	146344853	-13.642	0.096	4930503B20Rik	Intergenic
chr3	146344763	-5.372	0.185	4930503B20Rik	Intergenic
chr11	31848902	-16.911	0.024	4930524B15Rik	Intergenic
chr14	115190448	-19.051	0.06	4930524C18Rik	Intergenic
chr14	115190385	-13.327	0.149	4930524C18Rik	Intergenic
chr16	37995133	-17.771	0.033	4930542C21Rik	intron (NM_153394, intron 8 of 9)
chr16	37995092	-9.661	0.122	4930542C21Rik	intron (NM_153394, intron 8 of 9)
chr19	55769166	13.791	0.111	4930552P12Rik	intron (NR_045318, intron 2 of 3)
chr19	55769459	16.41	0.115	4930552P12Rik	intron (NR_045318, intron 2 of 3)
chr19	55769179	12.739	0.13	4930552P12Rik	intron (NR_045318, intron 2 of 3)
chr19	55769168	11.997	0.151	4930552P12Rik	intron (NR_045318, intron 2 of 3)
chr19	55630734	-11.384	0.158	4930552P12Rik	intron (NM_016862, intron 7 of 7)
chr19	55630747	-12.844	0.169	4930552P12Rik	intron (NM_016862, intron 7 of 7)
chr19	55630704	-11.403	0.193	4930552P12Rik	intron (NM_016862, intron 7 of 7)
chr17	45248442	-14.444	0.155	4930564C03Rik	intron (NM_178652, intron 11 of 11)
chr17	45248424	-13.496	0.2	4930564C03Rik	intron (NM_178652, intron 11 of 11)
chr9	34720760	13.167	0.186	4930581F22Rik	intron (NM_001190913, intron 2 of 13)
chr1	37532013	-8.069	0.031	4930594C11Rik	intron (NM_173870, intron 4 of 14)
chr14	26423967	14.047	0.16	4931406H21Rik	intron (NM_183208, intron 6 of 23)
chr14	26423951	12.915	0.17	4931406H21Rik	intron (NM_183208, intron 6 of 23)
chr11	114415370	-21.071	0.018	4932435O22Rik	Intergenic
chr11	114415398	-17.973	0.048	4932435O22Rik	Intergenic
chr11	114415388	-15.631	0.066	4932435O22Rik	Intergenic
chr11	114415412	-15.444	0.087	4932435O22Rik	Intergenic
chr16	91074284	23.292	0.033	4932438H23Rik	Intergenic
chr16	91074207	9.399	0.175	4932438H23Rik	Intergenic
chr4	33095042	11.02	0.057	4933421O10Rik	intron (NM_027491, intron 5 of 6)
chr4	33095004	5.296	0.196	4933421O10Rik	intron (NM_027491, intron 5 of 6)
chr11	97396590	-19.833	0.033	4933428G20Rik	exon (NM_018873, exon 8 of 20)
chr11	97396592	-19.042	0.039	4933428G20Rik	exon (NM_018873, exon 8 of 20)
chr11	97396585	-15.32	0.11	4933428G20Rik	exon (NM_018873, exon 8 of 20)
chr17	84516386	-9.202	0.047	4933433H22Rik	Intergenic
chr17	84516368	-6.939	0.157	4933433H22Rik	Intergenic
chr5	127078719	12.778	0.116	4933438B17Rik	Intergenic
chr5	127078203	13.742	0.194	4933438B17Rik	Intergenic
chr10	111073520	-7.208	0.191	4933440J02Rik	Intergenic
chr13	17756406	-13.293	0.052	5033411D12Rik	intron (NM_138654, intron 3 of 13)
chr13	17756369	-8.34	0.076	5033411D12Rik	intron (NM_138654, intron 3 of 13)
chr12	18785647	-9.704	0.047	5730507C01Rik	Intergenic
chr12	18785463	-15.287	0.051	5730507C01Rik	Intergenic
chr12	18785666	-6.543	0.142	5730507C01Rik	Intergenic
chr19	53512030	-12.951	0.086	5830416P10Rik	Intergenic
chr19	53512702	-10.268	0.104	5830416P10Rik	Intergenic
chr15	12704403	9.417	0.143	6030458C11Rik	Intergenic
chr15	12704296	7.761	0.178	6030458C11Rik	Intergenic
chr8	126241825	14.755	0.07	6030466F02Rik	Intergenic
chr8	126241830	12.634	0.108	6030466F02Rik	Intergenic
chr7	147164921	-9.557	0.124	6430531B16Rik	promoter-TSS (NM_001033465)
chr8	37612597	-20.023	0.017	6430573F11Rik	Intergenic
chr8	37596512	-23.631	0.028	6430573F11Rik	Intergenic
chr8	37514649	18.454	0.032	6430573F11Rik	Intergenic
chr8	37612533	-10.923	0.097	6430573F11Rik	Intergenic
chr8	37596461	-11.061	0.146	6430573F11Rik	Intergenic
chr8	37596678	-13.364	0.154	6430573F11Rik	Intergenic
chr8	37612583	-9.812	0.193	6430573F11Rik	Intergenic
chr2	29112948	-9.657	0.042	6530402F18Rik	Intergenic
chr2	29112959	-9.103	0.183	6530402F18Rik	Intergenic
chr19	57584445	-20.04	0.028	6720468P15Rik	intron (NR_040306, intron 2 of 3)
chr19	57584467	-15.558	0.041	6720468P15Rik	intron (NR_040306, intron 2 of 3)
chr19	57584602	-11.138	0.169	6720468P15Rik	non-coding (NR_040307, exon 2 of 3)
chr8	19892893	-7.564	0.048	6820431F20Rik	CpG
chr8	19892881	-6.29	0.107	6820431F20Rik	CpG
chr5	149777030	-15.715	0.053	8430423G03Rik	Intergenic
chr5	149776737	-18.309	0.061	8430423G03Rik	Intergenic
chr5	149777811	-14.111	0.068	8430423G03Rik	Intergenic
chr5	149776781	-13.629	0.08	8430423G03Rik	Intergenic
chr5	149776751	-16.207	0.085	8430423G03Rik	Intergenic
chr5	149776740	-16.365	0.096	8430423G03Rik	Intergenic
chr5	149766618	-14.608	0.122	8430423G03Rik	Intergenic
chr5	149777018	-12.118	0.128	8430423G03Rik	Intergenic
chr5	149777025	-11.566	0.132	8430423G03Rik	Intergenic
chr5	149766610	-12.996	0.138	8430423G03Rik	Intergenic
chr5	149766621	-11.401	0.192	8430423G03Rik	Intergenic
chr16	30039640	12.433	0.095	9030404E10Rik	promoter-TSS (NR_045878)
chr16	30039729	8.213	0.154	9030404E10Rik	promoter-TSS (NR_045878)
chr16	30039631	10.615	0.182	9030404E10Rik	promoter-TSS (NR_045878)
chr16	30039633	9.425	0.184	9030404E10Rik	promoter-TSS (NR_045878)
chr2	9820469	21.028	0.04	9230102O04Rik	Intergenic
chr9	68854737	-11.159	0.105	9530091C08Rik	intron (NM_013646, intron 1 of 10)
chr12	113548340	-9.967	0.102	A730018C14Rik	Intergenic
chr12	113548297	-14.112	0.127	A730018C14Rik	Intergenic
chr12	113548409	-8.497	0.131	A730018C14Rik	Intergenic
chr2	129066711	-22.187	0.022	A730036I17Rik	Intergenic
chr2	129066794	-16.667	0.106	A730036I17Rik	Intergenic
chr2	129066730	-14.201	0.15	A730036I17Rik	Intergenic
chr7	80545189	11.023	0.145	A730056A06Rik	intron (NM_177740, intron 2 of 3)
chr7	80545061	7.166	0.184	A730056A06Rik	intron (NM_177740, intron 2 of 3)
chr5	100123874	-16.847	0.073	A930011G23Rik	intron (NR_030692, intron 1 of 3)
chr5	100123864	-15.693	0.098	A930011G23Rik	intron (NR_030692, intron 1 of 3)
chr5	100123860	-12.544	0.172	A930011G23Rik	intron (NR_030692, intron 1 of 3)
chr4	119211578	-15.536	0.107	AA415398	promoter-TSS (NM_172699)
chr15	51985171	17.005	0.055	Aard	Intergenic
chr15	51985065	17.117	0.078	Aard	Intergenic
chr17	45642308	-12.219	0.113	Aars2	Intergenic
chr17	45642546	-12.602	0.128	Aars2	Intergenic
chr17	45642317	-9.144	0.183	Aars2	Intergenic
chr6	23077231	-12.546	0.07	Aass	intron (NM_013930, intron 1 of 23)
chr6	23077267	-9.764	0.135	Aass	intron (NM_013930, intron 1 of 23)
chr6	23077175	-11.38	0.183	Aass	intron (NM_013930, intron 1 of 23)
chr11	84323665	-8.738	0.033	Aatf	intron (NM_019816, intron 4 of 12)
chr4	53150908	15.747	0.01	Abca1	intron (NM_013454, intron 2 of 49)
chr4	53180217	-19.904	0.029	Abca1	Intergenic
chr4	53180330	-11.748	0.183	Abca1	Intergenic
chr4	53180256	-10.815	0.188	Abca1	Intergenic
chr11	94281853	-11.481	0.086	Abcc3	intron (NM_001112813, intron 25 of 34)
chr14	119107088	-6.863	0.024	Abcc4	Intergenic
chr14	119066669	-10.059	0.044	Abcc4	intron (NM_001033336, intron 3 of 30)
chr2	150729006	21.802	0.023	Abhd12	intron (NM_024465, intron 1 of 12)
chr2	150729345	9.695	0.126	Abhd12	intron (NM_024465, intron 1 of 12)
chr16	56457829	-17.125	0.055	Abi3bp	Intergenic
chr16	56457895	-10.912	0.182	Abi3bp	Intergenic
chr16	56457843	-10.31	0.195	Abi3bp	Intergenic
chr19	57172920	-10.967	0.068	Ablim1	intron (NM_001103177, intron 6 of 21)
chr19	57271111	-11.808	0.09	Ablim1	intron (NM_178688, intron 1 of 24)
chr19	57269834	-15.207	0.115	Ablim1	intron (NM_178688, intron 1 of 24)
chr19	57172939	-10.405	0.117	Ablim1	intron (NM_001103177, intron 6 of 21)
chr19	57269983	-10.781	0.139	Ablim1	intron (NM_178688, intron 1 of 24)
chr19	57172933	-9.357	0.143	Ablim1	intron (NM_001103177, intron 6 of 21)
chr19	57172873	-9.071	0.144	Ablim1	intron (NM_001103177, intron 6 of 21)
chr19	57269852	-11.966	0.189	Ablim1	intron (NM_178688, intron 1 of 24)
chr5	114649374	-11.305	0.123	Acacb	intron (NM_133904, intron 12 of 51)
chr5	114649529	-6.85	0.169	Acacb	intron (NM_133904, intron 12 of 51)
chr2	93709213	10.335	0.113	Accsl	promoter-TSS (NM_001033452)
chr11	100387694	10.239	0.119	Acly	intron (NM_001199296, intron 1 of 28)
chr11	100387700	9.978	0.126	Acly	intron (NM_001199296, intron 1 of 28)
chr11	100387584	7.407	0.129	Acly	intron (NM_001199296, intron 1 of 28)
chr6	6905610	-13.958	0.06	Acn9	promoter-TSS (NM_001077713)
chr6	6905602	-9.189	0.154	Acn9	promoter-TSS (NM_001077713)
chr15	89375959	-17.544	0.042	Acr	intron (NM_021423, intron 20 of 21)
chr15	89375001	-8.795	0.134	Acr	intron (NM_021423, intron 20 of 21)
chr8	47531913	-16.667	0.034	Acsl1	Intergenic
chr8	47531916	-11.895	0.106	Acsl1	Intergenic
chr8	47531751	-14.589	0.152	Acsl1	Intergenic
chr19	55326047	-12.309	0.044	Acsl5	Intergenic
chr5	143682231	-12.774	0.034	Actb	Intergenic
chr13	112086366	11.392	0.058	Actbl2	Intergenic
chr13	112086194	8.921	0.093	Actbl2	Intergenic
chr11	19947230	-13.017	0.07	Actr2	Intergenic
chr11	19947240	-13.312	0.107	Actr2	Intergenic
chr11	102636376	-7.712	0.072	Adam11	exon (NM_009613, exon 18 of 27)
chr11	45886157	-8.955	0.149	Adam19	intron (NM_009616, intron 3 of 22)
chr11	45886186	-6.559	0.16	Adam19	intron (NM_009616, intron 3 of 22)
chr14	66707969	9.943	0.115	Adam2	intron (NM_001271402, intron 13 of 18)
chr14	66707948	9.821	0.195	Adam2	intron (NM_001271402, intron 13 of 18)
chr8	57995186	-8.674	0.083	Adam29	Intergenic
chr8	57995569	-5.247	0.156	Adam29	Intergenic
chr8	57995020	6.126	0.17	Adam29	Intergenic
chr9	30693391	-16.341	0.037	Adamts15	Intergenic
chr9	30693371	-15.839	0.074	Adamts15	Intergenic
chr4	85692056	-25.847	0.018	Adamtsl1	Intergenic
chr4	128640234	6.453	0.065	Adc	promoter-TSS (NM_172875)
chr15	64599115	-25.095	0.016	Adcy8	intron (NM_009623, intron 8 of 17)
chr6	86078797	-11.672	0.146	Add2	Intergenic
chr14	67257550	-13.055	0.159	Adra1a	intron (NM_001271761, intron 2 of 2)
chr5	104166520	16.579	0.029	Aff1	Intergenic
chr5	104218763	-15.237	0.036	Aff1	intron (NM_001080798, intron 3 of 19)
chr5	104166698	16.348	0.106	Aff1	Intergenic
chr5	104218769	-11.022	0.144	Aff1	intron (NM_001080798, intron 3 of 19)
chr5	104218750	-9.481	0.179	Aff1	intron (NM_001080798, intron 3 of 19)
chr15	73077181	12.519	0.115	Ago2	intron (NM_001130409, intron 23 of 29)
chr15	73077322	11.308	0.12	Ago2	intron (NM_001130409, intron 23 of 29)
chr12	36693596	-26.68	0.012	Agr2	Intergenic
chr12	36693372	-11.235	0.113	Agr2	Intergenic
chr13	59601952	13.103	0.039	Agtpbp1	exon (NM_023328, exon 14 of 26)
chr13	59601117	9.505	0.124	Agtpbp1	intron (NM_001284219, intron 13 of 24)
chr6	29719657	-10.048	0.149	Ahcyl2	intron (NM_001171000, intron 1 of 16)
chr3	152220241	-9.281	0.16	AI115009	intron (NM_001081277, intron 6 of 13)
chr3	152220538	-13.141	0.165	AI115009	intron (NM_001081277, intron 6 of 13)
chr12	77706947	19.948	0.011	AI463170	intron (NM_013675, intron 23 of 35)
chr11	71842920	-14.363	0.06	Aipl1	exon (NM_053245, exon 6 of 6)
chr11	71842953	-10.871	0.122	Aipl1	exon (NM_053245, exon 6 of 6)
chr11	71842962	-8.665	0.133	Aipl1	intron (NM_053245, intron 5 of 5)
chr11	71842928	-7.118	0.2	Aipl1	exon (NM_053245, exon 6 of 6)
chr17	12919056	-21.236	0.031	Airn	exon (NM_010515, exon 9 of 48)
chr14	78941158	-21.472	0.013	Akap11	Intergenic
chr14	78941302	-12.607	0.182	Akap11	Intergenic
chr12	54040465	-17.221	0.035	Akap6	intron (NM_198111, intron 7 of 13)
chr12	54040490	-12.844	0.122	Akap6	intron (NM_198111, intron 7 of 13)
chr12	54040395	-11.276	0.16	Akap6	intron (NM_198111, intron 7 of 13)
chr10	24919413	-13.127	0.02	Akap7	intron (NM_018747, intron 7 of 7)
chr10	24919542	-10.958	0.06	Akap7	intron (NM_018747, intron 7 of 7)
chr10	24919516	-9.206	0.068	Akap7	intron (NM_018747, intron 7 of 7)
chr10	24919171	7.867	0.143	Akap7	intron (NM_018747, intron 7 of 7)
chr10	24919229	-9.641	0.147	Akap7	intron (NM_018747, intron 7 of 7)
chr6	37449684	-14.475	0.028	Akr1d1	IAP-d-int|LTR|ERVK
chr6	37608167	10.899	0.116	Akr1d1	Intergenic
chr6	37608275	11.82	0.148	Akr1d1	Intergenic
chr5	122042316	-23.617	0.024	Aldh2	intron (NM_009656, intron 1 of 12)
chr5	122042268	-13.512	0.108	Aldh2	intron (NM_009656, intron 1 of 12)
chr3	120993673	-12.421	0.079	Alg14	Intergenic
chr3	120993977	-19.921	0.08	Alg14	promoter-TSS (NM_024178)
chr3	120993764	-10.577	0.153	Alg14	promoter-TSS (NM_024178)
chr3	54540205	-9.091	0.022	Alg5	promoter-TSS (NM_001163570)
chr3	54540272	-6.585	0.169	Alg5	promoter-TSS (NM_001163570)
chr11	70171195	-15.903	0.106	Alox15	Intergenic
chr11	70171042	-11.663	0.115	Alox15	Intergenic
chr5	150099247	-11.171	0.108	Alox5ap	exon (NM_009663, exon 5 of 5)
chr5	150099173	-9.533	0.133	Alox5ap	exon (NM_009663, exon 5 of 5)
chr5	150099586	-11.883	0.136	Alox5ap	TTS (NM_009663)
chr5	150099050	-10.471	0.155	Alox5ap	CpG
chr5	150099048	-7.331	0.199	Alox5ap	CpG
chr3	127461737	8.033	0.118	Alpk1	intron (NM_027808, intron 1 of 13)
chr3	127461742	13.525	0.133	Alpk1	intron (NM_027808, intron 1 of 13)
chr3	127461745	9.63	0.142	Alpk1	intron (NM_027808, intron 1 of 13)
chr1	34635685	-5.217	0.06	Amer3	promoter-TSS (NM_213727)
chr1	34635633	-10.928	0.129	Amer3	promoter-TSS (NM_213727)
chr15	97117365	-19.099	0.036	Amigo2	intron (NM_172293, intron 3 of 5)
chr15	97117261	-13.313	0.147	Amigo2	intron (NM_172293, intron 3 of 5)
chr9	102617293	-13.616	0.06	Amotl2	Intergenic
chr9	102617385	-13.854	0.135	Amotl2	Intergenic
chr13	19094322	-17.37	0.036	Amph	intron (NM_175007, intron 1 of 20)
chr13	19094613	-13.977	0.095	Amph	intron (NM_175007, intron 1 of 20)
chr3	126738949	-17.138	0.096	Ank2	Intergenic
chr3	126738940	-12.7	0.2	Ank2	Intergenic
chr10	68995090	13.225	0.04	Ank3	Intergenic
chr8	11633346	12.475	0.062	Ankrd10	intron (NM_001281974, intron 1 of 6)
chr17	66410944	20.817	0.032	Ankrd12	intron (NM_001025572, intron 1 of 12)
chr3	38296216	-9.849	0.134	Ankrd50	Intergenic
chr4	32950239	-12.589	0.165	Ankrd6	intron (NM_001012451, intron 1 of 15)
chr4	32950151	-9.923	0.182	Ankrd6	intron (NM_001012451, intron 1 of 15)
chr9	22177733	-14.151	0.059	Anln	exon (NM_028390, exon 6 of 24)
chr9	22177705	-9.151	0.153	Anln	exon (NM_028390, exon 6 of 24)
chr9	22177745	-9.374	0.182	Anln	exon (NM_028390, exon 6 of 24)
chr15	95628149	-9.713	0.066	Ano6	intron (NM_175344, intron 1 of 19)
chr15	95556634	-16.452	0.1	Ano6	Intergenic
chr15	95628147	-7.153	0.131	Ano6	intron (NM_175344, intron 1 of 19)
chr15	95556534	-8.808	0.194	Ano6	Intergenic
chr7	148308273	-18.676	0.048	Ano9	Intergenic
chr7	148308173	-13.327	0.048	Ano9	Intergenic
chr7	148308149	-9.973	0.095	Ano9	Intergenic
chr7	148308255	-11.436	0.18	Ano9	Intergenic
chr9	62186274	11.928	0.1	Anp32a	Intergenic
chr14	26681480	-14.892	0.133	Anxa11	intron (NM_013469, intron 1 of 14)
chr14	26681467	-13.319	0.178	Anxa11	intron (NM_013469, intron 1 of 14)
chr5	97145514	14.318	0.138	Anxa3	intron (NM_175473, intron 47 of 73)
chr5	97145523	13.367	0.176	Anxa3	intron (NM_175473, intron 47 of 73)
chr5	97145446	9.898	0.184	Anxa3	intron (NM_175473, intron 47 of 73)
chr11	54860449	10.869	0.041	Anxa6	Intergenic
chr2	94275343	-16.238	0.107	Api5	intron (NM_007466, intron 1 of 13)
chr2	94275599	-11.686	0.128	Api5	intron (NM_007466, intron 1 of 13)
chr16	85171188	-10.374	0.048	App	intron (NM_001198824, intron 1 of 16)
chr16	85171404	-7.559	0.098	App	intron (NM_001198824, intron 1 of 16)
chr16	85171618	-7.932	0.135	App	intron (NM_001198824, intron 1 of 16)
chr7	104898159	-13.798	0.059	Aqp11	Intergenic
chrX	95346863	-19.845	0.083	Ar	intron (NM_013476, intron 1 of 7)
chrX	20425186	-7.436	0.116	Araf	promoter-TSS (NM_009703)
chr14	34016333	-11.97	0.158	Arhgap22	Intergenic
chr14	34016380	-10.025	0.167	Arhgap22	Intergenic
chr5	102912513	-15.581	0.09	Arhgap24	intron (NM_146161, intron 1 of 8)
chr5	102912860	-13.139	0.18	Arhgap24	intron (NM_146161, intron 1 of 8)
chr6	87485677	-15.441	0.065	Arhgap25	Intergenic
chr6	87485355	-15.426	0.096	Arhgap25	Intergenic
chr6	87485448	-11.67	0.104	Arhgap25	Intergenic
chr6	87485372	-12.92	0.155	Arhgap25	Intergenic
chr6	87485671	-11.112	0.183	Arhgap25	Intergenic
chr11	64976992	-10.617	0.069	Arhgap44	promoter-TSS (NM_175003)
chr11	64976670	-11.069	0.1	Arhgap44	promoter-TSS (NM_175003)
chrX	165566097	-21.582	0.028	Arhgap6	intron (NM_001287530, intron 1 of 12)
chr3	62153526	14.543	0.109	Arhgef26	intron (NM_001081295, intron 3 of 13)
chr3	62153612	12.584	0.125	Arhgef26	intron (NM_001081295, intron 3 of 13)
chr3	62153601	11.606	0.165	Arhgef26	intron (NM_001081295, intron 3 of 13)
chr8	97173592	17.034	0.038	Arl2bp	intron (NM_026274, intron 11 of 14)
chr8	97173600	12.102	0.115	Arl2bp	intron (NM_026274, intron 11 of 14)
chr11	101523580	10.637	0.048	Arl4d	Intergenic
chr11	101528058	-15.087	0.11	Arl4d	exon (NM_025404, exon 2 of 2)
chr11	101523215	16.963	0.123	Arl4d	Intergenic
chr11	101528056	-13.587	0.124	Arl4d	exon (NM_025404, exon 2 of 2)
chr11	101528110	-11.667	0.187	Arl4d	exon (NM_025404, exon 2 of 2)
chr2	53063804	-11	0.02	Arl6ip6	intron (NM_022989, intron 3 of 3)
chr5	21179146	15.988	0.073	Armc10	intron (NM_178728, intron 3 of 4)
chr5	21179078	10.959	0.184	Armc10	intron (NM_178728, intron 3 of 4)
chr10	41768100	-11.328	0.029	Armc2	Intergenic
chr10	41775730	-10.81	0.049	Armc2	Intergenic
chr10	41775647	-11.889	0.069	Armc2	Intergenic
chr7	91556454	-14.268	0.046	Arnt2	intron (NM_007488, intron 1 of 18)
chr7	91556663	-10.78	0.136	Arnt2	intron (NM_007488, intron 1 of 18)
chr7	91556718	-8.114	0.176	Arnt2	intron (NM_007488, intron 1 of 18)
chr15	64133182	-17.465	0.042	Asap1	intron (NM_001276467, intron 3 of 29)
chr4	135771099	21.097	0.007	Asap3	MIRb|SINE|MIR
chr4	135771087	12.688	0.093	Asap3	MIRb|SINE|MIR
chr11	80962306	-14.447	0.027	Asic2	intron (NM_001034013, intron 1 of 9)
chr11	80962224	-7.734	0.155	Asic2	intron (NM_001034013, intron 1 of 9)
chr19	32801491	12.228	0.124	Atad1	Intergenic
chr1	172801927	-13.035	0.038	Atf6	Intergenic
chr13	91318085	27.06	0.012	Atg10	intron (NM_025770, intron 2 of 7)
chr13	91318095	19.694	0.043	Atg10	intron (NM_025770, intron 2 of 7)
chr18	46900241	20.548	0.063	Atg12	intron (NM_026217, intron 1 of 3)
chr6	114651226	-16.262	0.036	Atg7	exon (NM_001253717, exon 11 of 20)
chr6	114532249	-9.46	0.096	Atg7	Intergenic
chr6	114532253	-8.12	0.131	Atg7	Intergenic
chr6	114532093	-7.907	0.147	Atg7	Intergenic
chr6	114485794	-5.324	0.171	Atg7	Intergenic
chr6	114485729	-6.584	0.175	Atg7	Intergenic
chr1	174173922	22.666	0.039	Atp1a4	intron (NM_013734, intron 11 of 22)
chr1	166371083	-15.789	0.026	Atp1b1	intron (NM_009721, intron 4 of 5)
chr1	166371384	-13.901	0.076	Atp1b1	intron (NM_009721, intron 4 of 5)
chr1	166371355	-7.858	0.131	Atp1b1	intron (NM_009721, intron 4 of 5)
chr9	96299146	17.933	0.034	Atp1b3	Intergenic
chr10	98301958	-10.887	0.052	Atp2b1	Intergenic
chr10	98167733	-15.947	0.092	Atp2b1	Intergenic
chr10	98167770	-13.036	0.148	Atp2b1	Intergenic
chr1	135651165	21.965	0.036	Atp2b4	promoter-TSS (NM_001167949)
chr16	84876446	-10.658	0.054	Atp5j	Intergenic
chr8	71551827	9.328	0.107	Atp6v1b2	Intergenic
chr8	71551727	13.894	0.16	Atp6v1b2	Intergenic
chr8	71551900	7.667	0.196	Atp6v1b2	Intergenic
chr1	140224686	-9.861	0.053	Atp6v1g3	Intergenic
chr1	140224627	-9.814	0.072	Atp6v1g3	Intergenic
chr1	140224422	-11.533	0.11	Atp6v1g3	Intergenic
chr1	140224386	-12.412	0.146	Atp6v1g3	Intergenic
chr19	57635436	19.345	0.065	Atrnl1	Intergenic
chr13	45860686	-10.388	0.137	Atxn1	intron (NM_009124, intron 4 of 7)
chr13	45860632	-10.56	0.166	Atxn1	ID_B1|SINE|B4
chr12	34029889	-11.269	0.043	Atxn7l1	intron (NM_001033436, intron 4 of 7)
chr12	34030857	-19.638	0.054	Atxn7l1	exon (NM_001033436, exon 5 of 8)
chr12	34029798	-16.841	0.071	Atxn7l1	exon (NM_001033436, exon 4 of 8)
chr12	33910236	11.971	0.088	Atxn7l1	intron (NM_028139, intron 3 of 3)
chr12	33910034	13.127	0.103	Atxn7l1	intron (NM_028139, intron 3 of 3)
chr12	34029918	-8.252	0.132	Atxn7l1	intron (NM_001033436, intron 4 of 7)
chr2	132421493	14.95	0.089	AU019990	Intergenic
chr2	132421417	12.902	0.158	AU019990	Intergenic
chr5	132875618	-20.73	0.043	Auts2	intron (NM_177047, intron 1 of 18)
chr15	88020983	-15.248	0.039	B230214G05Rik	Intergenic
chr6	83411433	17.454	0.014	B230319C09Rik	Intergenic
chr4	141100924	-8.32	0.07	B330016D10Rik	Intergenic
chr9	26567758	-18.686	0.052	B3gat1	3' UTR (NM_029792, exon 5 of 5)
chr9	26567685	-11.889	0.078	B3gat1	3' UTR (NM_029792, exon 5 of 5)
chr9	26567603	-15.388	0.108	B3gat1	3' UTR (NM_029792, exon 5 of 5)
chr1	23682253	14.787	0.004	B3gat2	Intergenic
chr1	88165756	13.261	0.045	B3gnt7	intron (NM_030184, intron 23 of 24)
chr1	88165499	8.833	0.171	B3gnt7	intron (NM_030184, intron 23 of 24)
chr10	126605469	-16.739	0.065	B4galnt1	3' UTR (NM_001244618, exon 5 of 5)
chr10	126607035	17.66	0.084	B4galnt1	exon (NM_027739, exon 7 of 10)
chr10	126603701	13.479	0.11	B4galnt1	intron (NM_008080, intron 2 of 10)
chr10	126607099	14.319	0.134	B4galnt1	exon (NM_027739, exon 7 of 10)
chr10	126607384	15.455	0.135	B4galnt1	intron (NM_008080, intron 8 of 10)
chr10	126605306	-8.698	0.144	B4galnt1	3' UTR (NM_001244618, exon 5 of 5)
chr10	126607235	14.281	0.146	B4galnt1	intron (NM_008080, intron 8 of 10)
chr10	126603636	7.286	0.188	B4galnt1	intron (NM_008080, intron 2 of 10)
chr10	126607136	11.699	0.189	B4galnt1	exon (NM_027739, exon 7 of 10)
chr4	40801925	10.701	0.152	B4galt1	promoter-TSS (NM_022305)
chr4	40801913	14.103	0.181	B4galt1	promoter-TSS (NM_022305)
chr4	40801899	13.919	0.184	B4galt1	promoter-TSS (NM_022305)
chr8	10768485	-10.784	0.095	B930025P03Rik	Intergenic
chr9	61107573	20.707	0.038	B930092H01Rik	non-coding (NR_045334, exon 5 of 5)
chr9	61107587	12.293	0.194	B930092H01Rik	non-coding (NR_045334, exon 5 of 5)
chr4	32337522	-7.866	0.131	Bach2	Intergenic
chr4	32337826	-6.176	0.182	Bach2	Intergenic
chr4	32337734	-6.463	0.194	Bach2	Intergenic
chr1	25753954	-14.993	0.031	Bai3	intron (NM_175642, intron 2 of 30)
chr18	3481148	-12.291	0.109	Bambi	RLTR41|LTR|ERV1
chr18	3481799	-6.005	0.195	Bambi	Intergenic
chr5	106846161	-15.503	0.042	Barhl2	Intergenic
chr5	106846150	-13.952	0.076	Barhl2	Intergenic
chr11	112594230	-14.527	0.064	BC006965	Intergenic
chr11	112594265	-17.2	0.065	BC006965	Intergenic
chr10	121232985	18.029	0.02	BC048403	intron (NM_001242411, intron 18 of 21)
chr10	121232948	9.852	0.111	BC048403	intron (NM_001242411, intron 18 of 21)
chr10	121232975	7.977	0.153	BC048403	intron (NM_001242411, intron 18 of 21)
chr8	124437614	-15.342	0.139	BC048644	intron (NM_001033485, intron 1 of 1)
chr7	116863127	-24.017	0.029	BC051019	intron (NM_001040700, intron 3 of 5)
chr7	116863140	-19.54	0.059	BC051019	intron (NM_001040700, intron 3 of 5)
chr5	123768000	-17.853	0.048	Bcl7a	Intergenic
chr5	123768028	-14.183	0.092	Bcl7a	Intergenic
chr5	123768107	-11.174	0.179	Bcl7a	Intergenic
chr10	70594248	19.545	0.034	Bicc1	intron (NM_031397, intron 1 of 20)
chr10	70623366	-13.514	0.085	Bicc1	promoter-TSS (NM_031397)
chr10	70594239	16.962	0.095	Bicc1	intron (NM_031397, intron 1 of 20)
chr10	70623278	-9.543	0.097	Bicc1	promoter-TSS (NM_031397)
chr10	70623438	-13.006	0.114	Bicc1	Intergenic
chr10	70594250	13.451	0.129	Bicc1	intron (NM_031397, intron 1 of 20)
chr10	70623487	-13.038	0.135	Bicc1	Intergenic
chr5	97340810	-14.317	0.043	Bmp2k	Intergenic
chr5	97340817	-11.252	0.147	Bmp2k	Intergenic
chr5	97340657	-9.151	0.172	Bmp2k	Intergenic
chr5	97340758	-9.975	0.199	Bmp2k	Intergenic
chr14	67618237	-5.426	0.169	Bnip3l	intron (NM_009761, intron 2 of 5)
chr14	67618550	-9.297	0.198	Bnip3l	intron (NM_009761, intron 1 of 5)
chr9	108066430	-16.599	0.093	Bsn	intron (NM_007567, intron 1 of 11)
chr9	108066484	-14.678	0.182	Bsn	intron (NM_007567, intron 1 of 11)
chr10	96200259	-24.107	0.039	Btg1	Intergenic
chr19	45404436	18.88	0.087	Btrc	Intergenic
chr19	45404445	14.861	0.148	Btrc	Intergenic
chr19	45404582	11.808	0.173	Btrc	Intergenic
chr19	45404485	11.923	0.185	Btrc	Intergenic
chr1	88268495	-6.364	0.023	C130036L24Rik	Intergenic
chr13	83853571	-6.03	0.087	C130071C03Rik	Intergenic
chr13	83853550	-6.827	0.088	C130071C03Rik	Intergenic
chr13	83853665	-7.09	0.166	C130071C03Rik	Intergenic
chr13	83853695	-6.652	0.199	C130071C03Rik	Intergenic
chr6	7793841	14.356	0.085	C1galt1	Intergenic
chr6	7793482	8.456	0.14	C1galt1	Intergenic
chr6	7793563	7.964	0.18	C1galt1	Intergenic
chr2	90710591	-7.828	0.173	C1qtnf4	Intergenic
chr13	23521852	16.408	0.1	C230035I16Rik	intron (NR_015492, intron 2 of 3)
chr16	98144638	-8.602	0.031	C2cd2	promoter-TSS (NM_174847)
chr4	104566965	-18.48	0.031	C8a	Intergenic
chr9	78012268	-9.087	0.102	C920006O11Rik	intron (NM_001163780, intron 11 of 13)
chr9	78012357	-6.9	0.135	C920006O11Rik	exon (NM_019987, exon 12 of 14)
chr2	24549981	-7.188	0.108	Cacna1b	intron (NM_007579, intron 15 of 45)
chr2	24549961	-8.886	0.164	Cacna1b	intron (NM_007579, intron 15 of 45)
chr15	80170753	18.421	0.024	Cacna1i	intron (NM_001044308, intron 5 of 36)
chr2	52434625	19.33	0.022	Cacnb4	intron (NM_001037099, intron 2 of 13)
chr2	52434800	12.607	0.057	Cacnb4	intron (NM_001037099, intron 2 of 13)
chr2	52434591	9.908	0.195	Cacnb4	intron (NM_001037099, intron 2 of 13)
chr9	47432878	-15.549	0.041	Cadm1	intron (NM_001025600, intron 1 of 8)
chr9	47340896	11.752	0.046	Cadm1	intron (NM_001025600, intron 1 of 8)
chr9	47432901	-12.593	0.111	Cadm1	intron (NM_001025600, intron 1 of 8)
chr16	67317733	-11.733	0.087	Cadm2	intron (NM_178721, intron 1 of 9)
chr16	67317982	-12.788	0.133	Cadm2	intron (NM_178721, intron 1 of 9)
chr16	67317943	-8.534	0.158	Cadm2	intron (NM_178721, intron 1 of 9)
chr7	25258025	-14.121	0.016	Cadm4	intron (NM_011113, intron 5 of 6)
chr8	74967328	-8.795	0.115	Calr3	promoter-TSS (NM_028170)
chr8	74967279	-10.185	0.143	Calr3	promoter-TSS (NM_028170)
chr8	74967224	-12.952	0.196	Calr3	promoter-TSS (NM_028170)
chr18	61137795	-16.735	0.043	Camk2a	intron (NM_177407, intron 15 of 17)
chr18	61137830	-11.721	0.118	Camk2a	intron (NM_177407, intron 15 of 17)
chr18	61137801	-10.72	0.13	Camk2a	intron (NM_177407, intron 15 of 17)
chr14	21615964	17.393	0.009	Camk2g	Intergenic
chr14	21616240	15.096	0.031	Camk2g	Intergenic
chr14	21615891	17.702	0.038	Camk2g	Intergenic
chr14	21616305	11.011	0.078	Camk2g	Intergenic
chr14	21616029	7.866	0.133	Camk2g	Intergenic
chr5	123250363	-15.991	0.043	Camkk2	intron (NM_021505, intron 10 of 16)
chr5	123250380	-12.843	0.096	Camkk2	intron (NM_021505, intron 10 of 16)
chr3	14679299	9.673	0.073	Car13	Intergenic
chr3	14679235	12.636	0.126	Car13	Intergenic
chr11	84757730	20.777	0.012	Car4	Intergenic
chr11	119171877	-13.202	0.151	Card14	Intergenic
chr11	119171894	-11.169	0.195	Card14	Intergenic
chr8	11542566	6.934	0.091	Cars2	exon (NM_024248, exon 4 of 15)
chr6	4602938	11.167	0.054	Casd1	Intergenic
chr6	4602947	5.671	0.167	Casd1	Intergenic
chr6	4602927	8.849	0.17	Casd1	Intergenic
chr1	174146963	-16.521	0.045	Casq1	exon (NM_009813, exon 3 of 11)
chr8	125200262	-9.787	0.165	Cbfa2t3	intron (NM_009824, intron 1 of 11)
chr8	63877069	-9.975	0.021	Cbr4	Intergenic
chr11	118919471	-6.649	0.123	Cbx8	Intergenic
chr11	118919492	-8.073	0.187	Cbx8	Intergenic
chr18	66450470	-16.095	0.012	Ccbe1	intron (NM_178793, intron 2 of 10)
chr18	66450633	-13.417	0.123	Ccbe1	intron (NM_178793, intron 2 of 10)
chr18	66450566	-7.094	0.159	Ccbe1	intron (NM_178793, intron 2 of 10)
chr18	66450378	-8.078	0.192	Ccbe1	intron (NM_178793, intron 2 of 10)
chr2	69604360	-10.315	0.031	Ccdc173	intron (NM_001077684, intron 7 of 8)
chr2	69604215	-11.203	0.075	Ccdc173	intron (NM_001077684, intron 7 of 8)
chr12	81836220	10.015	0.033	Ccdc177	Intergenic
chr12	81840794	11.819	0.033	Ccdc177	Intergenic
chr2	5326652	-9.346	0.02	Ccdc3	intron (NM_177343, intron 3 of 10)
chr2	5326642	-11.051	0.105	Ccdc3	intron (NM_177343, intron 3 of 10)
chr10	69516173	8.537	0.042	Ccdc6	Intergenic
chr3	65733695	-11.78	0.02	Ccnl1	Intergenic
chr4	155187652	19.12	0.05	Ccnl2	exon (NM_207678, exon 3 of 11)
chr18	9393279	-14.746	0.041	Ccny	intron (NM_026484, intron 1 of 9)
chr18	9393209	-11.515	0.1	Ccny	intron (NM_026484, intron 1 of 9)
chr10	116506248	-14.345	0.096	Cct2	TTS (NM_177798)
chr10	116506479	-11.8	0.108	Cct2	TTS (NM_177798)
chr13	103499099	5.303	0.036	Cd180	Intergenic
chr11	114932827	13.254	0.116	Cd300e	Intergenic
chr11	114932882	12.842	0.136	Cd300e	Intergenic
chr11	114913852	13.471	0.142	Cd300lh	3' UTR (NM_172050, exon 4 of 4)
chr11	114913734	14.426	0.157	Cd300lh	3' UTR (NM_172050, exon 4 of 4)
chr11	114913736	13.556	0.197	Cd300lh	3' UTR (NM_172050, exon 4 of 4)
chr2	60121468	-14.329	0.021	Cd302	intron (NM_025422, intron 1 of 4)
chr2	60121142	-18.398	0.075	Cd302	intron (NM_025422, intron 1 of 4)
chr2	60121326	-10.634	0.149	Cd302	intron (NM_025422, intron 1 of 4)
chr2	60121544	-7.61	0.183	Cd302	intron (NM_025422, intron 1 of 4)
chr2	60121554	-8.657	0.187	Cd302	intron (NM_025422, intron 1 of 4)
chr1	196765761	-11.146	0.122	Cd34	intron (NM_133654, intron 1 of 7)
chr1	196765680	-11.098	0.158	Cd34	intron (NM_133654, intron 1 of 7)
chr16	49792814	-6.888	0.04	Cd47	Intergenic
chr16	49792844	-6.848	0.075	Cd47	Intergenic
chr16	49792953	-10.552	0.095	Cd47	Intergenic
chr16	49792851	-7.308	0.13	Cd47	Intergenic
chr16	18799019	-22.237	0.043	Cdc45	intron (NM_001161623, intron 6 of 17)
chr11	98764399	14.714	0.073	Cdc6	3' UTR (NM_197940, exon 8 of 8)
chr11	98764361	11.169	0.182	Cdc6	3' UTR (NM_197940, exon 8 of 8)
chr11	98764405	9.135	0.188	Cdc6	3' UTR (NM_197940, exon 8 of 8)
chr2	72315767	11.144	0.114	Cdca7	intron (NM_025866, intron 1 of 8)
chr2	72315762	8.037	0.129	Cdca7	intron (NM_025866, intron 1 of 8)
chr2	72315646	12.264	0.19	Cdca7	intron (NM_025866, intron 1 of 8)
chr12	119186008	-15.05	0.029	Cdca7l	intron (NM_010060, intron 65 of 81)
chr8	105311220	-16.658	0.068	Cdh11	Intergenic
chr8	105311218	-12.441	0.135	Cdh11	Intergenic
chr4	11781090	16.463	0.123	Cdh17	Intergenic
chr8	101924785	-24.263	0.03	Cdh8	exon (NM_001285913, exon 2 of 13)
chr8	101924904	-17.064	0.074	Cdh8	5' UTR (NM_001285913, exon 2 of 13)
chr8	101924008	-11.409	0.093	Cdh8	intron (NM_001039154, intron 2 of 12)
chr8	100590024	-9.072	0.1	Cdh8	Intergenic
chr8	100590318	-10.925	0.15	Cdh8	Intergenic
chr8	100590414	-11.397	0.158	Cdh8	Intergenic
chr8	101924769	-12.256	0.185	Cdh8	exon (NM_001285913, exon 2 of 13)
chr5	5419943	-11.943	0.075	Cdk14	Intergenic
chr5	5419967	-8.641	0.16	Cdk14	Intergenic
chr6	134867131	-8.537	0.049	Cdkn1b	Intergenic
chr5	102276863	14.451	0.018	Cds1	intron (NM_172882, intron 62 of 66)
chr1	191510145	-14.788	0.039	Cenpf	intron (NM_001081363, intron 1 of 17)
chr9	45553820	21.22	0.042	Cep164	intron (NM_001081270, intron 26 of 32)
chr10	53084763	12.687	0.027	Cep85l	intron (NM_001204983, intron 1 of 12)
chr10	53084730	14.918	0.097	Cep85l	intron (NM_001204983, intron 1 of 12)
chr10	53120535	-10.772	0.107	Cep85l	Intergenic
chr10	53120507	-9.93	0.149	Cep85l	Intergenic
chr10	53084733	11.863	0.165	Cep85l	intron (NM_001204983, intron 1 of 12)
chr15	86007718	-17.883	0.061	Cerk	intron (NM_145475, intron 1 of 12)
chr6	103463194	-10.334	0.058	Chl1	intron (NM_007697, intron 1 of 26)
chr6	103699570	-13.364	0.141	Chl1	Intergenic
chr2	92445362	-17.821	0.089	Chst1	intron (NM_023850, intron 1 of 2)
chr2	92445356	-13.814	0.155	Chst1	intron (NM_023850, intron 1 of 2)
chr9	95305414	-12.185	0.182	Chst2	exon (NM_018763, exon 2 of 2)
chr9	95305363	-13.651	0.198	Chst2	exon (NM_018763, exon 2 of 2)
chr10	17268751	9.602	0.035	Cited2	Intergenic
chr4	120347256	16.893	0.041	Cited4	Intergenic
chr3	144471594	-17.241	0.095	Clca2	exon (NM_030601, exon 8 of 14)
chr3	144471615	-11.467	0.199	Clca2	exon (NM_030601, exon 8 of 14)
chr3	31057158	9.132	0.149	Cldn11	intron (NM_008770, intron 2 of 2)
chr16	94041488	10.977	0.19	Cldn14	Intergenic
chr5	135443473	13.331	0.104	Cldn3	Intergenic
chr7	51562380	-9.073	0.095	Clec11a	promoter-TSS (NM_009131)
chr7	51562393	-10.209	0.107	Clec11a	promoter-TSS (NM_009131)
chr17	44393520	-22.669	0.021	Clic5	intron (NM_172621, intron 4 of 5)
chr17	44381208	15.615	0.058	Clic5	intron (NM_172621, intron 3 of 5)
chr17	44393613	-7.467	0.17	Clic5	intron (NM_172621, intron 4 of 5)
chr16	92553266	-10.185	0.136	Clic6	Intergenic
chr16	92553257	-9.167	0.196	Clic6	Intergenic
chr5	134998887	-17.69	0.047	Clip2	exon (NM_009990, exon 3 of 17)
chr5	134998854	-13.9	0.087	Clip2	exon (NM_009990, exon 3 of 17)
chr17	72154977	10.732	0.033	Clip4	intron (NR_073185, intron 6 of 16)
chr17	72347247	-13.278	0.197	Clip4	intron (NM_007439, intron 5 of 28)
chr12	106146440	-11.013	0.138	Clmn	Intergenic
chr16	57583082	-7.813	0.09	Cmss1	intron (NM_025599, intron 1 of 9)
chr16	57583241	-7.842	0.115	Cmss1	intron (NM_025599, intron 1 of 9)
chr8	106833408	-11.636	0.092	Cmtm1	exon (NM_181990, exon 1 of 4)
chr8	106833375	-9.858	0.125	Cmtm1	intron (NM_181990, intron 1 of 3)
chr8	106833310	-8.574	0.152	Cmtm1	intron (NM_181990, intron 1 of 3)
chr6	87804666	9.807	0.049	Cnbp	Intergenic
chr6	87804683	8.097	0.155	Cnbp	Intergenic
chr6	87804718	6.16	0.167	Cnbp	Intergenic
chr10	3132898	-10.913	0.096	Cnksr3	Intergenic
chr10	3132960	-17.375	0.105	Cnksr3	Intergenic
chr19	43514226	-12.148	0.072	Cnnm1	promoter-TSS (NM_031396)
chr19	43514180	-10.609	0.1	Cnnm1	promoter-TSS (NM_031396)
chr19	43514223	-8.926	0.164	Cnnm1	promoter-TSS (NM_031396)
chr4	33803520	-12.983	0.127	Cnr1	Intergenic
chr9	10689703	15.095	0.033	Cntn5	intron (NM_001033359, intron 1 of 20)
chr6	104934441	24.28	0.02	Cntn6	Intergenic
chr6	47141819	13.697	0.116	Cntnap2	intron (NM_001004357, intron 20 of 23)
chr8	127054357	-20.192	0.055	Cog2	intron (NM_029746, intron 5 of 17)
chr8	127054418	-14.913	0.123	Cog2	intron (NM_029746, intron 5 of 17)
chr8	127054188	-10.679	0.135	Cog2	intron (NM_029746, intron 5 of 17)
chr7	129107335	-9.468	0.14	Cog7	intron (NM_001033318, intron 5 of 16)
chr15	71926844	16.818	0.031	Col22a1	Intergenic
chr11	51134691	13.524	0.036	Col23a1	intron (NM_153393, intron 2 of 28)
chr5	137339921	-11.7	0.103	Col26a1	intron (NM_024474, intron 1 of 12)
chr5	137339913	-9.08	0.196	Col26a1	intron (NM_024474, intron 1 of 12)
chr8	11308753	-11.362	0.11	Col4a1	intron (NM_009931, intron 1 of 51)
chr8	11184080	-12.747	0.113	Col4a1	Intergenic
chr8	11184097	-12.225	0.148	Col4a1	Intergenic
chr8	11308856	-11.136	0.149	Col4a1	intron (NM_009931, intron 1 of 51)
chr12	29307182	-17.987	0.018	Colec11	intron (NM_027866, intron 1 of 6)
chr2	101749217	-18.376	0.039	Commd9	Intergenic
chr2	101749220	-17.991	0.042	Commd9	Intergenic
chr9	62371000	-17.48	0.033	Coro2b	intron (NM_175484, intron 1 of 11)
chr1	180205746	-14.533	0.081	Cox20	Intergenic
chr1	180205729	-14.59	0.099	Cox20	Intergenic
chr6	30499700	15.114	0.038	Cpa2	intron (NM_001024698, intron 6 of 10)
chr11	31761443	8.312	0.062	Cpeb4	Intergenic
chr8	97073412	14.543	0.134	Cpne2	intron (NM_153507, intron 2 of 15)
chr8	97073502	11.063	0.151	Cpne2	intron (NM_153507, intron 2 of 15)
chr1	68153119	-9.179	0.195	Cps1	intron (NM_010154, intron 20 of 26)
chr10	94753969	14.643	0.007	Cradd	intron (NM_009950, intron 2 of 2)
chr10	94717071	14.25	0.061	Cradd	intron (NM_009950, intron 2 of 2)
chr2	91896551	-24.163	0.03	Creb3l1	Intergenic
chr2	91896553	-17.766	0.094	Creb3l1	Intergenic
chr2	91896545	-12.831	0.194	Creb3l1	Intergenic
chr7	87842020	11.101	0.08	Crtc3	Intergenic
chr7	87842077	16.159	0.124	Crtc3	Intergenic
chr7	127344417	15.192	0.046	Crym	intron (NM_016669, intron 2 of 7)
chr7	127344470	17.466	0.047	Crym	intron (NM_016669, intron 2 of 7)
chr7	127344320	16.687	0.049	Crym	intron (NM_016669, intron 2 of 7)
chr1	137583296	-14.752	0.039	Csrp1	Intergenic
chr1	137560838	-13.4	0.107	Csrp1	Intergenic
chr1	137583292	-8.139	0.172	Csrp1	Intergenic
chr1	137560684	-15.214	0.188	Csrp1	Intergenic
chr18	80692749	-14.837	0.062	Ctdp1	Intergenic
chr10	126418197	-7.057	0.1	Ctdsp2	intron (NM_001113470, intron 1 of 7)
chr15	38892987	8.427	0.036	Cthrc1	Intergenic
chr10	62918401	-14.483	0.118	Ctnna3	intron (NM_177612, intron 1 of 17)
chr10	62918293	-12.139	0.122	Ctnna3	intron (NM_177612, intron 1 of 17)
chr10	62918364	-8.859	0.158	Ctnna3	intron (NM_177612, intron 1 of 17)
chr15	30312963	14.238	0.118	Ctnnd2	intron (NM_008729, intron 2 of 22)
chr15	30312860	11.538	0.192	Ctnnd2	intron (NM_008729, intron 2 of 22)
chr3	95321273	21.14	0.02	Ctss	Intergenic
chr3	95321412	9.375	0.06	Ctss	Intergenic
chr6	18323269	12.842	0.115	Cttnbp2	intron (NM_080285, intron 22 of 22)
chr6	18323259	12.512	0.126	Cttnbp2	intron (NM_080285, intron 22 of 22)
chr11	87959167	-14.971	0.048	Cuedc1	intron (NM_198013, intron 1 of 10)
chr11	87959163	-10.457	0.127	Cuedc1	intron (NM_198013, intron 1 of 10)
chr5	137069362	8.162	0.118	Cux1	Intergenic
chr5	137069407	7.07	0.168	Cux1	Intergenic
chr5	122512851	-13.347	0.158	Cux2	Intergenic
chr5	122512963	-9.634	0.165	Cux2	Intergenic
chr5	122512930	-8.482	0.173	Cux2	Intergenic
chr5	122512991	-10.474	0.197	Cux2	Intergenic
chr13	105518118	-16.713	0.014	Cwc27	intron (NM_026072, intron 10 of 13)
chr1	130729713	11.474	0.16	Cxcr4	Intergenic
chr1	130729665	10.442	0.184	Cxcr4	Intergenic
chr1	130729128	12.702	0.197	Cxcr4	Intergenic
chr18	36032601	-19.802	0.05	Cxxc5	Intergenic
chr18	36032620	-12.165	0.181	Cxxc5	Intergenic
chr9	86917522	16.284	0.104	Cyb5r4	intron (NM_024195, intron 1 of 15)
chr8	124956196	-20.828	0.052	Cyba	intron (NM_007806, intron 1 of 5)
chr2	70980582	14.922	0.075	Cybrd1	3' UTR (NM_028593, exon 4 of 4)
chr2	70980613	11.348	0.18	Cybrd1	3' UTR (NM_028593, exon 4 of 4)
chr6	50472070	-7.016	0.027	Cycs	Intergenic
chr11	46123224	13.917	0.031	Cyfip2	intron (NM_001252459, intron 1 of 30)
chr11	46123237	8.878	0.176	Cyfip2	intron (NM_001252459, intron 1 of 30)
chr11	46123240	8.359	0.194	Cyfip2	intron (NM_001252459, intron 1 of 30)
chr19	37770157	-17.73	0.057	Cyp26a1	Intergenic
chr19	37770045	-12.544	0.074	Cyp26a1	Intergenic
chr19	37770038	-9.457	0.163	Cyp26a1	Intergenic
chr19	37770060	-8.593	0.189	Cyp26a1	Intergenic
chr15	82472193	8.217	0.16	Cyp2d13	intron (NR_003552, intron 1 of 8)
chr5	144399828	13.331	0.12	Cyth3	intron (NM_011182, intron 1 of 12)
chr5	144399621	12.809	0.149	Cyth3	intron (NM_011182, intron 1 of 12)
chr3	128223511	-14.651	0.068	D030025E07Rik	Intergenic
chr3	128223470	-9.109	0.155	D030025E07Rik	Intergenic
chr3	128223538	-11.364	0.177	D030025E07Rik	Intergenic
chr3	128223445	-9.294	0.19	D030025E07Rik	Intergenic
chr10	45527211	14.816	0.078	D030045P18Rik	promoter-TSS (NR_040624)
chr10	45527004	10.978	0.169	D030045P18Rik	promoter-TSS (NR_040624)
chr10	18381903	-16.973	0.027	D10Bwg1379e	intron (NM_001033258, intron 6 of 33)
chr2	104248715	13.175	0.069	D430041D05Rik	intron (NM_001033347, intron 1 of 20)
chr2	104248762	-11.008	0.155	D430041D05Rik	intron (NM_001033347, intron 1 of 20)
chr2	104248205	-8.777	0.196	D430041D05Rik	intron (NM_001033347, intron 1 of 20)
chr10	70197100	-20.169	0.026	D630013N20Rik	Intergenic
chr11	85085154	-9.627	0.142	D630032N06Rik	Intergenic
chr9	43071202	11.853	0.072	D630033O11Rik	intron (NM_001243261, intron 1 of 2)
chr9	43071240	8.838	0.176	D630033O11Rik	intron (NM_001243261, intron 1 of 2)
chr9	43071129	10	0.186	D630033O11Rik	intron (NM_001243261, intron 1 of 2)
chr15	79735885	12.479	0.122	D730005E14Rik	exon (NM_030255, exon 5 of 8)
chr15	79735875	11.481	0.14	D730005E14Rik	exon (NM_030255, exon 5 of 8)
chr15	79735926	13.875	0.174	D730005E14Rik	exon (NM_030255, exon 5 of 8)
chr15	79735909	13.071	0.197	D730005E14Rik	exon (NM_030255, exon 5 of 8)
chr7	141588495	10.8	0.188	D7Ertd443e	Intergenic
chr7	141588615	6.223	0.189	D7Ertd443e	Intergenic
chr8	37219199	12.438	0.162	D8Ertd82e	Intergenic
chr3	83800236	7.502	0.044	D930015E06Rik	intron (NM_172681, intron 3 of 34)
chr3	83800248	8.865	0.115	D930015E06Rik	intron (NM_172681, intron 3 of 34)
chr3	83800175	6.714	0.125	D930015E06Rik	intron (NM_172681, intron 3 of 34)
chr10	121076602	13.911	0.087	D930020B18Rik	Intergenic
chr10	121076631	9.815	0.088	D930020B18Rik	Intergenic
chr10	121076669	9.98	0.107	D930020B18Rik	Intergenic
chr10	121076587	11.784	0.109	D930020B18Rik	Intergenic
chr10	121076909	11.09	0.17	D930020B18Rik	MIRc|SINE|MIR
chr10	121076626	7.529	0.193	D930020B18Rik	Intergenic
chr12	73010927	9.285	0.041	Daam1	intron (NM_172464, intron 2 of 25)
chr14	97957207	-11.095	0.048	Dach1	Intergenic
chr7	52963581	-11.464	0.087	Dbp	intron (NM_016974, intron 2 of 3)
chr7	52963567	-12.221	0.096	Dbp	intron (NM_016974, intron 2 of 3)
chr7	52963764	14.33	0.129	Dbp	exon (NM_016974, exon 3 of 4)
chr7	52963562	-10.147	0.147	Dbp	intron (NM_016974, intron 2 of 3)
chr7	52963611	-9.82	0.166	Dbp	intron (NM_016974, intron 2 of 3)
chr7	56717621	-10.713	0.131	Dbx1	intron (NM_175272, intron 9 of 37)
chr7	56717873	-8.743	0.155	Dbx1	intron (NM_175272, intron 9 of 37)
chr7	56717780	-8.133	0.19	Dbx1	intron (NM_175272, intron 9 of 37)
chr12	84861077	-17.041	0.025	Dcaf4	promoter-TSS (NM_030246)
chr12	84861071	-13.256	0.079	Dcaf4	promoter-TSS (NM_030246)
chr12	84861086	-12.733	0.095	Dcaf4	promoter-TSS (NM_030246)
chr12	84861103	-10.761	0.169	Dcaf4	promoter-TSS (NM_030246)
chr3	86657653	-14.657	0.038	Dclk2	intron (NM_001195496, intron 2 of 16)
chr3	86607105	-16.625	0.063	Dclk2	intron (NM_001195496, intron 11 of 16)
chr15	39602762	-12.048	0.061	Dcstamp	intron (NM_022722, intron 9 of 9)
chr15	39602785	-11.435	0.065	Dcstamp	intron (NM_022722, intron 9 of 9)
chr15	39602691	-9.381	0.13	Dcstamp	intron (NM_022722, intron 9 of 9)
chr3	145420879	-19.392	0.021	Ddah1	promoter-TSS (NM_026993)
chr11	11781133	8.347	0.148	Ddc	intron (NM_001190448, intron 1 of 14)
chr15	98643188	-12.126	0.105	Ddn	TTS (NM_016781)
chr15	98643325	-8.805	0.179	Ddn	TTS (NM_016781)
chr17	35862582	11.202	0.06	Ddr1	Intergenic
chr2	152272901	-18.624	0.075	Defb23	Intergenic
chr9	64637324	-13.016	0.096	Dennd4a	Intergenic
chr9	64637343	-11.393	0.138	Dennd4a	Intergenic
chr9	64637224	-10.288	0.18	Dennd4a	Intergenic
chr9	64637354	-9.609	0.185	Dennd4a	Intergenic
chr6	137722286	18.381	0.028	Dera	intron (NM_172733, intron 1 of 8)
chr6	137722293	12.187	0.053	Dera	intron (NM_172733, intron 1 of 8)
chr6	137722291	11.777	0.115	Dera	intron (NM_172733, intron 1 of 8)
chr6	50204946	-9.591	0.068	Dfna5	intron (NM_018769, intron 1 of 9)
chr6	50204933	-8.693	0.138	Dfna5	intron (NM_018769, intron 1 of 9)
chr10	128174682	12.683	0.028	Dgka	intron (NM_016811, intron 1 of 23)
chr10	128174676	14.175	0.029	Dgka	intron (NM_016811, intron 1 of 23)
chr10	128174690	10.23	0.192	Dgka	intron (NM_016811, intron 1 of 23)
chr16	22622206	12.808	0.077	Dgkg	intron (NM_138650, intron 2 of 24)
chr16	22622343	16.27	0.087	Dgkg	5' UTR (NM_138650, exon 2 of 25)
chr2	91788358	-13.878	0.108	Dgkz	intron (NM_001166597, intron 1 of 31)
chr4	133561691	17.464	0.074	Dhdds	3' UTR (NM_145833, exon 4 of 4)
chr4	133561698	13.684	0.148	Dhdds	3' UTR (NM_145833, exon 4 of 4)
chr4	133561769	14.286	0.168	Dhdds	3' UTR (NM_145833, exon 4 of 4)
chr11	67633804	-10.728	0.037	Dhrs7c	Intergenic
chr11	67633825	-6.215	0.175	Dhrs7c	Intergenic
chr2	158811455	-13.917	0.082	Dhx35	Intergenic
chr2	158811510	-15.037	0.09	Dhx35	Intergenic
chr2	158811471	-12.919	0.121	Dhx35	Intergenic
chr1	194949284	-14.747	0.095	Diexf	intron (NM_145415, intron 4 of 11)
chr1	194949362	-17.251	0.129	Diexf	intron (NM_145415, intron 4 of 11)
chr1	194949296	-12.045	0.149	Diexf	intron (NM_145415, intron 4 of 11)
chr1	194949119	-9.837	0.2	Diexf	intron (NM_145415, intron 4 of 11)
chr1	88597265	-25.859	0.01	Dis3l2	Intergenic
chr8	37644323	15.359	0.07	Dlc1	intron (NM_001194941, intron 6 of 13)
chr8	37644263	15.01	0.073	Dlc1	intron (NM_001194941, intron 6 of 13)
chr8	37644363	14.251	0.096	Dlc1	intron (NM_001194941, intron 6 of 13)
chr8	37677649	-15.46	0.171	Dlc1	promoter-TSS (NM_015802)
chr8	37677506	-8.577	0.186	Dlc1	promoter-TSS (NM_015802)
chr7	98860030	-11.69	0.095	Dlg2	intron (NM_011807, intron 2 of 22)
chr8	14114113	-17.889	0.065	Dlgap2	intron (NM_001145965, intron 1 of 14)
chr8	14114170	-16.901	0.09	Dlgap2	intron (NM_001145965, intron 1 of 14)
chr8	14114050	-13.01	0.135	Dlgap2	intron (NM_001145965, intron 1 of 14)
chr8	14114023	-10.165	0.2	Dlgap2	intron (NM_001145965, intron 1 of 14)
chr2	71369035	-10.879	0.026	Dlx1	exon (NM_010053, exon 2 of 3)
chr2	71369017	-5.126	0.165	Dlx1	exon (NM_010053, exon 2 of 3)
chr2	71369024	-5.207	0.198	Dlx1	exon (NM_010053, exon 2 of 3)
chr15	79436925	-14.41	0.077	Dmc1	Intergenic
chr15	79436705	-13.408	0.104	Dmc1	Intergenic
chr15	28119912	-13.121	0.108	Dnah5	Intergenic
chr15	28119781	-11.793	0.145	Dnah5	Intergenic
chr4	41523196	19.738	0.027	Dnaic1	intron (NM_175138, intron 1 of 19)
chr9	54546114	-12.847	0.004	Dnaja4	Intergenic
chr9	54546146	-8.836	0.18	Dnaja4	Intergenic
chr2	181256559	-6.729	0.104	Dnajc5	intron (NM_001271584, intron 2 of 5)
chr2	181256611	-8.09	0.122	Dnajc5	intron (NM_001271584, intron 2 of 5)
chr2	181256443	-11.632	0.133	Dnajc5	intron (NM_001271584, intron 2 of 5)
chr12	3691758	-10.607	0.159	Dnmt3a	intron (NM_001162465, intron 9 of 17)
chr12	3691791	-8.727	0.178	Dnmt3a	intron (NM_001162465, intron 9 of 17)
chr13	55629396	-17.49	0.049	Dok3	intron (NM_013739, intron 1 of 4)
chr13	55629379	-14.321	0.067	Dok3	intron (NM_013739, intron 1 of 4)
chr2	170597716	9.723	0.159	Dok5	intron (NM_029761, intron 1 of 7)
chr2	170597736	9.216	0.181	Dok5	intron (NM_029761, intron 1 of 7)
chr2	170597629	9.423	0.195	Dok5	intron (NM_029761, intron 1 of 7)
chr16	48303911	-11.817	0.066	Dppa2	Intergenic
chr16	48303947	-14.645	0.083	Dppa2	Intergenic
chr5	31011639	9.22	0.17	Dpysl5	Intergenic
chr15	12828086	-7.317	0.033	Drosha	intron (NM_026799, intron 22 of 34)
chr5	104582767	11.281	0.099	Dspp	Intergenic
chr5	104582823	8.209	0.099	Dspp	Intergenic
chr18	23573956	-13.819	0.031	Dtna	promoter-TSS (NM_010087)
chr18	23573939	-10.572	0.049	Dtna	promoter-TSS (NM_010087)
chr2	122112234	16.566	0.136	Duox2	exon (NM_177610, exon 21 of 32)
chr2	122112252	16.023	0.155	Duox2	exon (NM_177610, exon 21 of 32)
chr11	101844865	-13.432	0.034	Dusp3	intron (NM_028207, intron 1 of 2)
chr11	101844806	-11.043	0.052	Dusp3	intron (NM_028207, intron 1 of 2)
chr11	101844958	-12.162	0.153	Dusp3	intron (NM_028207, intron 1 of 2)
chr19	53608746	-15.171	0.065	Dusp5	intron (NM_001085390, intron 2 of 3)
chr11	87805139	-10.457	0.066	Dynll2	intron (NM_001168471, intron 1 of 2)
chr11	87805050	-9.051	0.089	Dynll2	intron (NM_001168471, intron 1 of 2)
chr11	87805391	10.977	0.134	Dynll2	intron (NM_001168471, intron 1 of 2)
chr11	87805298	-7.333	0.139	Dynll2	intron (NM_001168471, intron 1 of 2)
chr11	87805167	-5.336	0.2	Dynll2	intron (NM_001168471, intron 1 of 2)
chr14	119323951	-12.32	0.051	Dzip1	Intergenic
chr14	119323953	-12.981	0.096	Dzip1	Intergenic
chr14	119323959	-10.965	0.107	Dzip1	Intergenic
chr7	70903675	13.113	0.106	E030018B13Rik	3' UTR (NM_130880, exon 14 of 14)
chr7	70903710	13.117	0.129	E030018B13Rik	3' UTR (NM_130880, exon 14 of 14)
chr7	70903686	14.852	0.137	E030018B13Rik	3' UTR (NM_130880, exon 14 of 14)
chr7	70903683	12.972	0.169	E030018B13Rik	3' UTR (NM_130880, exon 14 of 14)
chr5	112294121	-14.989	0.157	E130006D01Rik	Intergenic
chr5	112294149	-12.533	0.175	E130006D01Rik	Intergenic
chr4	45896394	-14.185	0.031	E230008N13Rik	CpG
chr4	45896380	-9.892	0.124	E230008N13Rik	CpG
chr6	66967385	-10.895	0.027	E230016M11Rik	intron (NM_001177556, intron 3 of 3)
chr6	66985907	15.889	0.043	E230016M11Rik	promoter-TSS (NR_040278)
chr6	66985901	11.166	0.123	E230016M11Rik	promoter-TSS (NR_040278)
chr6	66985076	11.593	0.165	E230016M11Rik	TTS (NM_007836)
chr6	66985708	11.244	0.167	E230016M11Rik	promoter-TSS (NR_040278)
chr7	97211645	-7.007	0.136	E230029C05Rik	Intergenic
chr13	30138152	13.3	0.044	E2f3	Intergenic
chr13	30138093	10.457	0.19	E2f3	Intergenic
chr19	60222258	-10.848	0.124	E330013P04Rik	intron (NR_026942, intron 1 of 4)
chr19	60222829	-11.305	0.196	E330013P04Rik	intron (NR_026942, intron 1 of 4)
chr11	44430464	8	0.029	Ebf1	Intergenic
chr7	144504437	-5.875	0.141	Ebf3	intron (NM_001113415, intron 3 of 15)
chr2	6188542	-14.633	0.096	Echdc3	intron (NR_040333, intron 3 of 6)
chr2	6188544	-13.579	0.109	Echdc3	intron (NR_040333, intron 3 of 6)
chr2	6188595	-10.87	0.137	Echdc3	intron (NR_040333, intron 3 of 6)
chr13	35086647	-9.74	0.044	Eci2	promoter-TSS (NM_001110331)
chr13	35086653	-5.678	0.151	Eci2	promoter-TSS (NM_001110331)
chr9	25208998	-25.094	0.023	Eepd1	Intergenic
chr15	83710537	19.273	0.11	Efcab6	intron (NM_029946, intron 26 of 31)
chr15	83710615	17.232	0.128	Efcab6	intron (NM_029946, intron 26 of 31)
chr11	32405484	-9.582	0.183	Efcab9	intron (NM_173784, intron 2 of 2)
chr11	69371137	10.382	0.048	Efnb3	intron (NM_007911, intron 1 of 4)
chr11	69375229	10.195	0.127	Efnb3	TTS (NM_144824)
chr11	69371234	12.054	0.13	Efnb3	intron (NM_007911, intron 1 of 4)
chr11	69371281	7.543	0.144	Efnb3	intron (NM_007911, intron 1 of 4)
chr11	69375239	7.744	0.19	Efnb3	TTS (NM_144824)
chr15	65627432	-12.942	0.024	Efr3a	intron (NM_133766, intron 1 of 22)
chr16	21781960	12.269	0.028	Ehhadh	intron (NM_023737, intron 1 of 6)
chr2	24718753	-15.899	0.046	Ehmt1	exon (NM_001109686, exon 6 of 26)
chr16	20677730	-14.936	0.121	Eif4g1	intron (NM_001005331, intron 5 of 31)
chr16	20677694	-13.261	0.167	Eif4g1	intron (NM_001005331, intron 5 of 31)
chr3	51152845	10.549	0.095	Elf2	Intergenic
chr3	51152833	10.387	0.119	Elf2	Intergenic
chr5	140461120	-16.106	0.079	Elfn1	Intergenic
chr2	121260575	10.709	0.073	Ell3	exon (NM_007952, exon 10 of 13)
chr9	83698491	-9.96	0.076	Elovl4	intron (NM_148941, intron 1 of 5)
chr9	83698295	-14.096	0.087	Elovl4	intron (NM_148941, intron 1 of 5)
chr9	83698172	-15.84	0.095	Elovl4	intron (NM_148941, intron 1 of 5)
chr13	109004116	9.029	0.188	Elovl7	promoter-TSS (NM_029001)
chr6	124650668	-17.147	0.058	Emg1	intron (NM_145130, intron 5 of 12)
chr9	14155214	-14.058	0.033	Endod1	Intergenic
chr9	14155209	-12.725	0.119	Endod1	Intergenic
chr4	149605279	-13.774	0.096	Eno1	Intergenic
chr4	149605356	-11.863	0.144	Eno1	Intergenic
chr10	24478099	-15.703	0.1	Enpp1	Intergenic
chr10	24478058	-11.93	0.186	Enpp1	Intergenic
chr10	24478351	-11.079	0.196	Enpp1	Intergenic
chr15	54686353	-9.021	0.035	Enpp2	intron (NM_001285994, intron 19 of 25)
chr15	54686363	-8.705	0.039	Enpp2	intron (NM_001285994, intron 19 of 25)
chr2	150570963	13.733	0.038	Entpd6	Intergenic
chr17	86936137	-17.761	0.035	Epas1	intron (NM_011104, intron 10 of 14)
chr17	86936144	-16.727	0.048	Epas1	intron (NM_011104, intron 10 of 14)
chr4	131582011	16.184	0.04	Epb4.1	intron (NM_183428, intron 1 of 20)
chr10	25152662	-10.546	0.123	Epb4.1l2	intron (NM_013511, intron 1 of 19)
chr10	25152620	-9.033	0.182	Epb4.1l2	intron (NM_013511, intron 1 of 19)
chr10	25152549	-9.261	0.189	Epb4.1l2	intron (NM_013511, intron 1 of 19)
chr10	25152641	-8.26	0.191	Epb4.1l2	intron (NM_013511, intron 1 of 19)
chr16	63862888	-12.267	0.117	Epha3	intron (NM_010140, intron 1 of 16)
chr16	63862949	-10.57	0.134	Epha3	intron (NM_010140, intron 1 of 16)
chr16	63862989	-8.714	0.157	Epha3	intron (NM_010140, intron 1 of 16)
chr4	28708851	-18.19	0.041	Epha7	Intergenic
chr4	29018815	13.905	0.052	Epha7	Intergenic
chr4	29018828	9.698	0.152	Epha7	Intergenic
chr4	29018820	9.814	0.158	Epha7	Intergenic
chr9	21767715	-14.799	0.108	Epor	intron (NM_010149, intron 1 of 7)
chr6	137479126	-12.993	0.145	Eps8	intron (NM_001271595, intron 3 of 20)
chr6	137479237	-13.507	0.155	Eps8	intron (NM_001271595, intron 3 of 20)
chr13	104784230	-21.156	0.044	Erbb2ip	Intergenic
chr13	104784255	-15.897	0.127	Erbb2ip	Intergenic
chr16	95660747	-17.066	0.038	Erg	intron (NM_133659, intron 2 of 10)
chr16	95660741	-14.375	0.07	Erg	intron (NM_133659, intron 2 of 10)
chr16	95660755	-9.691	0.192	Erg	intron (NM_133659, intron 2 of 10)
chr4	117208715	12.894	0.1	Eri3	Intergenic
chr13	114055515	-8.481	0.095	Esm1	Intergenic
chr17	39981493	6.041	0.001	Esp38	CpG
chr17	39982181	6.561	0.009	Esp38	CpG
chr17	39980024	7.532	0.029	Esp38	FordPrefect|DNA|Tip100
chr17	39981156	7.668	0.033	Esp38	CpG
chr17	39981197	5.582	0.034	Esp38	CpG
chr17	39980037	6.231	0.035	Esp38	FordPrefect|DNA|Tip100
chr17	39981174	6.988	0.043	Esp38	CpG
chr17	39980017	7.824	0.043	Esp38	FordPrefect|DNA|Tip100
chr17	39981185	5.427	0.055	Esp38	CpG
chr17	39981147	7.227	0.078	Esp38	CpG
chr17	39983240	6.027	0.128	Esp38	CpG
chr17	39983370	6.063	0.131	Esp38	SSU-rRNA_Hsa|rRNA|rRNA
chr17	39985208	8.386	0.146	Esp38	CpG
chr17	39980004	6.235	0.147	Esp38	FordPrefect|DNA|Tip100
chr4	151514591	-13.977	0.117	Espn	intron (NM_207687, intron 2 of 15)
chr6	143101073	10.466	0.174	Etnk1	Intergenic
chr6	143101071	10.226	0.183	Etnk1	Intergenic
chr6	143101077	10.247	0.191	Etnk1	Intergenic
chr3	130336721	20.273	0.012	Etnppl	intron (NM_027907, intron 12 of 12)
chr9	32501677	-13.061	0.047	Ets1	Intergenic
chr9	32501476	-7.501	0.161	Ets1	Intergenic
chr16	22398702	12.193	0.15	Etv5	intron (NM_023794, intron 9 of 12)
chr16	22398485	5.779	0.165	Etv5	intron (NM_023794, intron 9 of 12)
chr7	50509216	-8.035	0.123	EU599041	Intergenic
chr7	50509160	-8.663	0.14	EU599041	Intergenic
chr7	50509229	-6.774	0.17	EU599041	Intergenic
chr7	50509199	-6.833	0.176	EU599041	Intergenic
chr16	90830138	20.317	0.031	Eva1c	promoter-TSS (NM_001199210)
chr16	90830125	11.298	0.184	Eva1c	promoter-TSS (NM_001199210)
chr8	107819600	-13.101	0.164	Exoc3l	5' UTR (NM_177788, exon 2 of 14)
chr8	107819450	-9.541	0.199	Exoc3l	intron (NM_177788, intron 2 of 13)
chr6	84832881	-7.685	0.133	Exoc6b	intron (NM_177077, intron 8 of 21)
chr9	53149497	-6.928	0.053	Exph5	intron (NM_176846, intron 3 of 5)
chr9	53149018	-6.911	0.08	Exph5	intron (NM_176846, intron 3 of 5)
chr3	10301797	-10.018	0.107	Fabp12	promoter-TSS (NM_029310)
chr3	10301877	-7.373	0.175	Fabp12	promoter-TSS (NM_029310)
chr19	10134889	14.392	0.063	Fads3	TTS (NM_021890)
chr19	10134872	14.423	0.096	Fads3	TTS (NM_021890)
chr19	10134930	17.595	0.1	Fads3	TTS (NM_021890)
chr11	57288918	-7.595	0.187	Fam114a2	Intergenic
chr2	32773507	-10.314	0.107	Fam129b	intron (NM_146119, intron 5 of 13)
chr2	32773380	-11.44	0.171	Fam129b	intron (NM_146119, intron 5 of 13)
chr16	20694056	-13.39	0.12	Fam131a	Intergenic
chr16	20694083	-15.798	0.122	Fam131a	Intergenic
chr16	20694026	-7.816	0.144	Fam131a	Intergenic
chr6	86299338	18.549	0.052	Fam136a	Intergenic
chr6	86299346	14.911	0.113	Fam136a	Intergenic
chr3	79798277	-10.288	0.081	Fam198b	Intergenic
chr3	79798155	-8.987	0.155	Fam198b	Intergenic
chr2	172172479	20	0.001	Fam210b	intron (NM_025912, intron 1 of 2)
chr11	62460849	-12.857	0.065	Fam211a	intron (NM_198861, intron 1 of 3)
chr11	62460968	-9.155	0.087	Fam211a	intron (NM_198861, intron 1 of 3)
chr9	74820979	-17.475	0.032	Fam214a	intron (NM_001113283, intron 2 of 12)
chr9	74820879	-16.489	0.056	Fam214a	intron (NM_001113283, intron 2 of 12)
chr9	57386886	16.923	0.042	Fam219b	intron (NM_175273, intron 3 of 3)
chr5	115026182	-24.99	0.037	Fam222a	intron (NM_001004180, intron 1 of 2)
chr5	115026175	-24.305	0.04	Fam222a	intron (NM_001004180, intron 1 of 2)
chr15	63949778	-8.673	0.138	Fam49b	intron (NM_001276463, intron 22 of 27)
chr15	63949939	-8.65	0.155	Fam49b	intron (NM_001276463, intron 22 of 27)
chr5	33861732	-14.962	0.144	Fam53a	Intergenic
chr5	33861744	-14.816	0.153	Fam53a	Intergenic
chr2	158570925	-7.463	0.039	Fam83d	intron (NM_153089, intron 3 of 10)
chr15	80512927	6.78	0.112	Fam83f	intron (NM_145986, intron 1 of 4)
chr15	75840667	-6.565	0.048	Fam83h	promoter-TSS (NM_001168253)
chr15	75840959	-13.511	0.05	Fam83h	intron (NM_134087, intron 1 of 4)
chr15	75840871	-8.389	0.173	Fam83h	promoter-TSS (NM_001168253)
chr8	46020072	7.273	0.017	Fat1	Intergenic
chr6	91251982	12.494	0.046	Fbln2	Intergenic
chr12	103101000	-17.014	0.01	Fbln5	intron (NM_028446, intron 15 of 20)
chr13	62961029	12.5	0.039	Fbp2	Intergenic
chr9	55063302	13.548	0.039	Fbxo22	intron (NM_028049, intron 4 of 6)
chr4	140721876	14.031	0.087	Fbxo42	intron (NM_172518, intron 1 of 9)
chr4	140721852	6.804	0.165	Fbxo42	intron (NM_172518, intron 1 of 9)
chr19	45768769	13.495	0.077	Fbxw4	Intergenic
chr19	45768754	12.692	0.158	Fbxw4	Intergenic
chr13	99573985	-12.362	0.088	Fcho2	intron (NM_172591, intron 2 of 25)
chr1	172864049	11.113	0.066	Fcrla	Intergenic
chr1	172864579	14.884	0.09	Fcrla	Intergenic
chr14	13174083	-7.527	0.041	Fezf2	TTS (NM_080433)
chr14	13174858	-14.816	0.131	Fezf2	3' UTR (NM_080433, exon 5 of 5)
chr14	13174106	-6.91	0.136	Fezf2	TTS (NM_080433)
chr17	29493244	12.553	0.099	Fgd2	Intergenic
chr17	29493251	9.36	0.112	Fgd2	Intergenic
chr17	29493480	12.542	0.116	Fgd2	Intergenic
chr6	127026933	-20.206	0.034	Fgf23	intron (NM_022657, intron 1 of 2)
chr14	11963467	-9.06	0.09	Fhit	intron (NM_010210, intron 1 of 8)
chr14	11963518	-9.344	0.126	Fhit	intron (NM_010210, intron 1 of 8)
chr2	102293851	-16.615	0.071	Fjx1	Intergenic
chr9	32318586	-13.185	0.041	Fli1	intron (NM_008026, intron 1 of 8)
chr14	8686388	17.243	0.1	Flnb	intron (NM_134080, intron 1 of 45)
chr14	72956007	11.736	0.095	Fndc3a	exon (NM_207636, exon 23 of 26)
chr14	72956074	9.58	0.14	Fndc3a	exon (NM_207636, exon 23 of 26)
chr3	27607928	12.766	0.06	Fndc3b	intron (NM_173182, intron 1 of 25)
chr3	27665052	-9.583	0.126	Fndc3b	Intergenic
chr3	27607911	8.67	0.17	Fndc3b	intron (NM_173182, intron 1 of 25)
chr11	46082618	-7.536	0.124	Fndc9	intron (NM_001252460, intron 11 of 30)
chr3	79324061	15.285	0.032	Fnip2	intron (NM_001162999, intron 1 of 16)
chr3	79324010	8.025	0.134	Fnip2	intron (NM_001162999, intron 1 of 16)
chr3	79324118	5.786	0.171	Fnip2	intron (NM_001162999, intron 1 of 16)
chr2	147908008	-8.905	0.17	Foxa2	Intergenic
chr2	147908384	-13.087	0.185	Foxa2	MLT2B2|LTR|ERVL
chr2	147908467	-9.552	0.194	Foxa2	Intergenic
chr11	116233321	7.074	0.131	Foxj1	intron (NM_027258, intron 2 of 18)
chr11	116233288	7.197	0.139	Foxj1	intron (NM_027258, intron 2 of 18)
chr11	116233006	9.213	0.167	Foxj1	intron (NM_027258, intron 2 of 18)
chr5	142891589	21.705	0.025	Foxk1	intron (NM_199068, intron 1 of 8)
chr8	123753081	13.155	0.022	Foxl1	Intergenic
chr17	88842101	-11.86	0.09	Foxn2	intron (NM_180974, intron 1 of 5)
chr17	88842094	-8.197	0.156	Foxn2	intron (NM_180974, intron 1 of 5)
chr17	88842146	-8.595	0.166	Foxn2	intron (NM_180974, intron 1 of 5)
chr17	88842245	-11.312	0.196	Foxn2	intron (NM_180974, intron 1 of 5)
chr6	99215879	-15.605	0.011	Foxp1	intron (NM_053202, intron 2 of 18)
chr6	99215979	-11.635	0.046	Foxp1	intron (NM_053202, intron 2 of 18)
chr6	98974961	-14.985	0.055	Foxp1	intron (NM_001197321, intron 4 of 17)
chr6	99215831	-11.29	0.078	Foxp1	intron (NM_053202, intron 2 of 18)
chr6	98974986	-13.22	0.102	Foxp1	intron (NM_001197321, intron 4 of 17)
chr6	98974605	-9.665	0.128	Foxp1	intron (NM_001197321, intron 4 of 17)
chr17	48095485	-16.334	0.023	Foxp4	Intergenic
chr9	35017131	-22.793	0.031	Foxred1	intron (NM_172291, intron 2 of 10)
chr9	35017530	-9.91	0.135	Foxred1	exon (NM_172291, exon 2 of 11)
chr9	35017134	-13.972	0.155	Foxred1	intron (NM_172291, intron 2 of 10)
chr5	96734098	21.115	0.012	Fras1	Intergenic
chr5	96734178	16.579	0.053	Fras1	Intergenic
chr5	96734258	15.857	0.084	Fras1	Intergenic
chr5	96734264	13.599	0.153	Fras1	Intergenic
chr19	41899709	-10.563	0.037	Frat1	L1M5|LINE|L1
chr19	41899642	-11.076	0.09	Frat1	Intergenic
chr7	52910037	-15.04	0.085	Fut2	intron (NM_018876, intron 1 of 1)
chr7	52910028	-12.711	0.194	Fut2	intron (NM_018876, intron 1 of 1)
chr19	24391437	18.283	0.051	Fxn	intron (NM_008846, intron 13 of 14)
chr19	24391537	13.496	0.159	Fxn	intron (NM_008846, intron 13 of 14)
chr15	6470796	-13.845	0.065	Fyb	Intergenic
chr10	39132802	-14.723	0.049	Fyn	intron (NM_001122892, intron 2 of 12)
chr10	39132835	-8.093	0.182	Fyn	intron (NM_001122892, intron 2 of 12)
chr7	96551542	-14.126	0.104	Fzd4	Intergenic
chr7	96551576	-9.916	0.19	Fzd4	Intergenic
chr10	39678373	-23.119	0.036	G630090E17Rik	3' UTR (NM_001113388, exon 4 of 4)
chr8	83337624	14.47	0.036	Gab1	(CAA)n|Simple_repeat|Simple_repeat
chr8	83337870	-12.688	0.117	Gab1	intron (NM_021356, intron 1 of 9)
chr8	83337391	7.387	0.158	Gab1	intron (NM_021356, intron 1 of 9)
chr8	83337627	8.507	0.174	Gab1	(CAA)n|Simple_repeat|Simple_repeat
chr7	104320485	-20.914	0.031	Gab2	intron (NM_010248, intron 1 of 9)
chr7	104320482	-19.672	0.044	Gab2	intron (NM_010248, intron 1 of 9)
chr7	104320491	-14.954	0.103	Gab2	intron (NM_010248, intron 1 of 9)
chr7	104320488	-14.286	0.128	Gab2	intron (NM_010248, intron 1 of 9)
chr4	47002207	-9.653	0.174	Gabbr2	intron (NM_001081141, intron 1 of 18)
chr3	95022459	21.051	0.015	Gabpb2	promoter-TSS (NM_172512)
chr6	67079478	-16.56	0.094	Gadd45a	Intergenic
chr6	67079455	-17.939	0.129	Gadd45a	Intergenic
chr17	80495456	12.684	0.115	Galm	Intergenic
chr17	80495584	9.85	0.126	Galm	Intergenic
chr8	126674414	5.733	0.041	Galnt2	Intergenic
chr4	41701876	-18.401	0.035	Galt	promoter-TSS (NM_016658)
chr11	4967944	-12.885	0.017	Gas2l1	Intergenic
chr8	126068330	8.028	0.07	Gas8	Intergenic
chr8	126093754	10.196	0.141	Gas8	Intergenic
chr5	133951251	-8.243	0.106	Gatsl2	Intergenic
chr5	133951299	-6.469	0.108	Gatsl2	Intergenic
chr13	40960089	12.292	0.048	Gcnt2	intron (NM_023887, intron 1 of 2)
chr13	40960018	10.446	0.115	Gcnt2	intron (NM_023887, intron 1 of 2)
chr17	80655031	-13.863	0.061	Gemin6	(CAAA)n|Simple_repeat|Simple_repeat
chr17	80655035	-14.863	0.073	Gemin6	intron (NM_198942, intron 12 of 22)
chr13	43432257	-12.302	0.088	Gfod1	Intergenic
chr13	43432216	-9.453	0.102	Gfod1	Intergenic
chr11	49624430	-5.363	0.141	Gfpt2	intron (NM_013529, intron 4 of 18)
chr11	49624485	-6.083	0.158	Gfpt2	exon (NM_013529, exon 5 of 19)
chr6	54943437	-22.392	0.022	Ggct	promoter-TSS (NM_026637)
chr6	54943404	-18.048	0.028	Ggct	promoter-TSS (NM_026637)
chr3	151729721	-7.149	0.117	Gipc2	Intergenic
chr11	77312042	18.793	0.103	Git1	intron (NM_001004144, intron 1 of 19)
chr4	127006715	-19.123	0.018	Gjb3	promoter-TSS (NM_008126)
chr4	127006730	-13.656	0.082	Gjb3	promoter-TSS (NM_008126)
chr19	30199775	11.543	0.046	Gldc	intron (NM_138595, intron 15 of 24)
chr19	30199838	12.314	0.085	Gldc	intron (NM_138595, intron 15 of 24)
chr17	31026703	11.95	0.041	Glp1r	Intergenic
chr17	31026835	10.298	0.135	Glp1r	Intergenic
chr3	85692282	-14.633	0.054	Glt28d2	promoter-TSS (NM_177130)
chr3	85692341	-14.039	0.118	Glt28d2	promoter-TSS (NM_177130)
chr3	85692272	-6.511	0.167	Glt28d2	promoter-TSS (NM_177130)
chr3	85692316	-11.937	0.19	Glt28d2	promoter-TSS (NM_177130)
chr18	5618974	11.358	0.086	Gm10125	intron (NM_011546, intron 1 of 7)
chr18	5618690	11.89	0.119	Gm10125	intron (NM_011546, intron 1 of 7)
chr18	5618669	9.664	0.147	Gm10125	intron (NM_011546, intron 1 of 7)
chr18	5618702	9.613	0.157	Gm10125	intron (NM_011546, intron 1 of 7)
chr18	5618793	6.85	0.194	Gm10125	intron (NM_011546, intron 1 of 7)
chr6	126322070	-14.299	0.084	Gm10415	Intergenic
chr6	126322060	-12.025	0.112	Gm10415	Intergenic
chr7	31946005	-14.627	0.045	Gm10640	Intergenic
chr19	43932076	17.163	0.051	Gm10768	intron (NM_028029, intron 10 of 15)
chr16	90074171	8.825	0.188	Gm10789	Intergenic
chr10	76684198	-18.53	0.036	Gm10941	Intergenic
chr11	78890315	-8.365	0.133	Gm11201	intron (NM_013571, intron 1 of 17)
chr11	78890344	-9.483	0.137	Gm11201	intron (NM_013571, intron 1 of 17)
chr11	82431979	-13.792	0.071	Gm11426	Intergenic
chr11	82431972	-8.306	0.15	Gm11426	Intergenic
chr3	36435266	20.85	0.033	Gm11549	Intergenic
chr3	36435275	14.427	0.102	Gm11549	Intergenic
chr11	102443636	11.04	0.087	Gm11627	Intergenic
chr11	102443596	8.272	0.183	Gm11627	Intergenic
chr11	102443752	11.343	0.193	Gm11627	Intergenic
chr4	146034519	12.904	0.115	Gm13034	promoter-TSS (NR_030771)
chr4	146035301	10.269	0.192	Gm13034	non-coding (NR_030771, exon 1 of 1)
chr4	146034488	10.135	0.194	Gm13034	promoter-TSS (NR_030771)
chr4	146649287	-6.155	0.119	Gm13152	CpG
chr4	146649375	7.485	0.144	Gm13152	CpG
chr4	146649531	8.252	0.187	Gm13152	CpG
chr4	146649525	9.573	0.189	Gm13152	CpG
chr4	88417698	11.32	0.033	Gm13289	Intergenic
chr4	88417543	-8.965	0.059	Gm13289	Intergenic
chr4	88417521	-6.826	0.126	Gm13289	Intergenic
chr2	50280108	20.244	0.014	Gm13483	intron (NR_040362, intron 1 of 2)
chr2	29547577	-12.523	0.068	Gm13547	intron (NM_001039086, intron 4 of 25)
chr2	60280011	-14.707	0.102	Gm13580	intron (NM_008867, intron 19 of 29)
chr2	60280198	-11.039	0.163	Gm13580	intron (NM_008867, intron 19 of 29)
chr2	128237958	-16.488	0.111	Gm14005	intron (NR_028591, intron 1 of 1)
chr2	128237945	-16.093	0.119	Gm14005	intron (NR_028591, intron 1 of 1)
chr2	128240465	-11.946	0.166	Gm14005	intron (NR_028591, intron 1 of 1)
chr2	176583455	-8.092	0.126	Gm14295	RMER17B|LTR|ERVK
chr2	176583452	-8.956	0.169	Gm14295	RMER17B|LTR|ERVK
chr2	176583446	-8.011	0.196	Gm14295	RMER17B|LTR|ERVK
chr2	177282696	-5.928	0.099	Gm14403	promoter-TSS (NR_036450)
chr2	176913962	18.954	0.018	Gm14405	Intergenic
chr6	72627724	-15.248	0.095	Gm15401	intron (NM_001079822, intron 3 of 12)
chr3	96373517	-19.193	0.064	Gm15441	Intergenic
chr3	96380586	-10.569	0.112	Gm15441	Intergenic
chr5	150388552	-12.364	0.155	Gm15997	intron (NM_029440, intron 14 of 22)
chr7	6362881	-17.333	0.039	Gm16532	Intergenic
chr7	6362879	-12.521	0.044	Gm16532	Intergenic
chr7	6362866	-13.214	0.064	Gm16532	Intergenic
chr7	6362863	-12.796	0.073	Gm16532	Intergenic
chr7	6362902	-10.521	0.102	Gm16532	Intergenic
chr7	6362896	-14.321	0.111	Gm16532	Intergenic
chr5	34326955	17.808	0.019	Gm1673	intron (NM_001033458, intron 3 of 3)
chr8	36655453	-8.587	0.107	Gm16793	intron (NM_001081279, intron 1 of 2)
chr8	36655445	-10.472	0.132	Gm16793	intron (NM_001081279, intron 1 of 2)
chr9	21212939	17.971	0.036	Gm16853	non-coding (NR_045742, exon 2 of 5)
chr9	21212632	9.749	0.13	Gm16853	intron (NR_045742, intron 2 of 4)
chr13	63348074	-12.781	0.056	Gm16907	intron (NM_028079, intron 12 of 14)
chr13	63398098	-6.851	0.142	Gm16907	intron (NR_045794, intron 1 of 2)
chr13	63398037	-7.438	0.17	Gm16907	intron (NR_045794, intron 1 of 2)
chr13	63348028	-10.229	0.185	Gm16907	intron (NM_028079, intron 12 of 14)
chr7	105313295	-17.21	0.086	Gm16938	intron (NM_007602, intron 1 of 12)
chr7	105313250	-12.335	0.091	Gm16938	intron (NM_007602, intron 1 of 12)
chr3	79089545	-10.187	0.039	Gm17359	Intergenic
chr3	79089358	-6.75	0.046	Gm17359	Intergenic
chr3	79089377	-6.039	0.085	Gm17359	Intergenic
chr3	79089473	-7.465	0.105	Gm17359	Intergenic
chr3	79089481	-7.157	0.127	Gm17359	Intergenic
chr1	12669601	-13.354	0.045	Gm17644	RMER10A|LTR|ERVL
chr12	25888542	-9.047	0.186	Gm17746	Intergenic
chr8	111940016	-14.61	0.114	Gm1943	Intergenic
chr8	111940752	-14.98	0.134	Gm1943	Intergenic
chr8	111775599	10.768	0.137	Gm1943	Intergenic
chr8	111775534	8.398	0.141	Gm1943	Intergenic
chr8	111775629	9.739	0.145	Gm1943	Intergenic
chr8	111775578	11.638	0.149	Gm1943	Intergenic
chr8	111775695	8.048	0.16	Gm1943	Intergenic
chr8	111940699	-14.526	0.166	Gm1943	Intergenic
chr8	111940543	-11.393	0.175	Gm1943	Intergenic
chr8	111940552	-10.841	0.196	Gm1943	Intergenic
chr16	42911816	14.312	0.011	Gm19522	intron (NM_001285805, intron 1 of 10)
chr1	90505701	10.824	0.163	Gm19589	Intergenic
chr1	90505715	5.444	0.167	Gm19589	Intergenic
chr12	57399488	18.548	0.068	Gm19990	Intergenic
chr12	57399474	19.091	0.079	Gm19990	Intergenic
chr10	18928197	11.262	0.092	Gm20139	TTS (NR_038021)
chr10	18928151	10.483	0.163	Gm20139	TTS (NR_038021)
chr8	124978555	-15.644	0.063	Gm20735	3' UTR (NM_013914, exon 3 of 3)
chr8	124978509	-9.052	0.112	Gm20735	3' UTR (NM_013914, exon 3 of 3)
chr8	19979392	9.756	0.028	Gm21119	Intergenic
chr8	112920475	15.848	0.075	Gm21283	intron (NM_172916, intron 12 of 86)
chr8	112920443	10.348	0.084	Gm21283	intron (NM_172916, intron 12 of 86)
chr14	6011226	-6.098	0.091	Gm3383	intron (NM_001270812, intron 1 of 7)
chr5	64991381	-7.222	0.108	Gm3716	intron (NR_045078, intron 3 of 3)
chr5	64991333	-10.19	0.136	Gm3716	intron (NR_045078, intron 3 of 3)
chr5	64988907	6.743	0.147	Gm3716	intron (NR_045078, intron 3 of 3)
chr5	64988762	5.366	0.155	Gm3716	intron (NR_045078, intron 3 of 3)
chr7	25514947	-6.161	0.147	Gm4763	Intergenic
chr1	31419803	16.956	0.012	Gm4850	Intergenic
chr9	49035744	-12.068	0.134	Gm4894	Intergenic
chrX	11211448	11.111	0.016	Gm4906	Intergenic
chr1	182295945	7.317	0.034	Gm5069	intron (NM_001081175, intron 2 of 7)
chr10	107962070	-19.161	0.025	Gm5136	intron (NM_009306, intron 9 of 10)
chr10	107962059	-11.579	0.106	Gm5136	intron (NM_009306, intron 9 of 10)
chr10	21496254	-12.868	0.093	Gm5420	Intergenic
chr10	21496226	-13.315	0.123	Gm5420	Intergenic
chr10	21496221	-13.38	0.137	Gm5420	Intergenic
chr10	21496300	-10.114	0.183	Gm5420	Intergenic
chr15	100254176	8.958	0.036	Gm5475	promoter-TSS (NM_008732)
chr8	12151857	13.126	0.114	Gm5607	Intergenic
chr8	12151848	13.727	0.144	Gm5607	Intergenic
chr16	44174469	-8.941	0.098	Gm608	intron (NM_001029889, intron 1 of 7)
chr16	44159681	-8.586	0.109	Gm608	exon (NM_028108, exon 5 of 5)
chr16	44159462	-6.11	0.124	Gm608	intron (NM_028108, intron 4 of 4)
chr16	44159683	-6.254	0.169	Gm608	exon (NM_028108, exon 5 of 5)
chr8	87666519	-8.466	0.087	Gm6531	Intergenic
chrX	61311597	-18.269	0.037	Gm6760	Intergenic
chr12	88143493	-9.127	0.085	Gm6772	Intergenic
chr12	88143664	-6.375	0.166	Gm6772	Intergenic
chr16	49987368	-6.54	0.122	Gm6936	intron (NR_045001, intron 1 of 3)
chr13	120276557	24.897	0.003	Gm7120	promoter-TSS (NM_001039244)
chr13	120277680	6.787	0.009	Gm7120	promoter-TSS (NM_001177666)
chr13	120276435	27.778	0.011	Gm7120	promoter-TSS (NM_001039244)
chr13	120277669	6.307	0.014	Gm7120	promoter-TSS (NM_001177666)
chr13	120277807	5.046	0.022	Gm7120	promoter-TSS (NR_027974)
chr13	120277667	5.539	0.031	Gm7120	promoter-TSS (NM_001177666)
chr13	120277733	5.178	0.037	Gm7120	promoter-TSS (NM_001177666)
chr13	120277642	5.4	0.049	Gm7120	promoter-TSS (NM_001177666)
chr13	120276412	22.121	0.05	Gm7120	promoter-TSS (NM_001039244)
chr13	120277538	8.753	0.096	Gm7120	promoter-TSS (NM_001177666)
chr13	120277524	9.554	0.096	Gm7120	promoter-TSS (NM_001177666)
chr13	120277548	8.403	0.097	Gm7120	promoter-TSS (NM_001177666)
chr13	120277563	8.157	0.115	Gm7120	promoter-TSS (NM_001177666)
chr17	45756607	-19.002	0.078	Gm7325	Intergenic
chr17	45756778	-14.425	0.102	Gm7325	Intergenic
chr17	45756638	-13.582	0.141	Gm7325	Intergenic
chr3	47830464	-8.475	0.046	Gm7977	non-coding (NR_040408, exon 1 of 1)
chr13	50559977	-9.511	0.076	Gm806	Intergenic
chr6	3291179	7.168	0.102	Gm8579	Intergenic
chr6	3291213	6.489	0.163	Gm8579	Intergenic
chr6	3291096	5.561	0.191	Gm8579	Intergenic
chr10	98006609	12.767	0.096	Gm8633	Intergenic
chr10	98006626	11.511	0.107	Gm8633	Intergenic
chr13	50721262	9.825	0.05	Gm904	Intergenic
chr13	50721289	12.373	0.067	Gm904	Intergenic
chr19	16566242	18.702	0.034	Gna14	intron (NM_008137, intron 1 of 6)
chr19	16566226	16.176	0.096	Gna14	intron (NM_008137, intron 1 of 6)
chr9	107538167	-14.487	0.038	Gnai2	promoter-TSS (NM_008138)
chr9	107533984	12.306	0.102	Gnai2	intron (NM_008138, intron 1 of 8)
chr9	107533740	12.226	0.128	Gnai2	intron (NM_008138, intron 1 of 8)
chr9	107538316	-11.807	0.165	Gnai2	promoter-TSS (NM_008138)
chr3	32557872	-11.427	0.125	Gnb4	Intergenic
chr3	32557928	-10.833	0.171	Gnb4	Intergenic
chr4	124714922	-7.907	0.19	Gnl2	intron (NM_145552, intron 4 of 15)
chr10	120811744	-25.519	0.007	Gns	intron (NM_029364, intron 3 of 13)
chr10	120811729	-18.166	0.052	Gns	intron (NM_029364, intron 3 of 13)
chr2	70467551	12.532	0.055	Gorasp2	Intergenic
chr2	70467557	10.664	0.113	Gorasp2	Intergenic
chr19	43573483	-13.8	0.136	Got1	TTS (NM_010324)
chr19	43573558	-15.081	0.155	Got1	TTS (NM_010324)
chr19	43573355	-9.751	0.161	Got1	TTS (NM_010324)
chr19	43573374	-9.29	0.182	Got1	TTS (NM_010324)
chr8	99775588	17.151	0.054	Got2	Intergenic
chr8	99775454	14.404	0.189	Got2	Intergenic
chr1	168068555	-15.113	0.093	Gpa33	intron (NM_021610, intron 1 of 6)
chr1	168068647	-10.448	0.099	Gpa33	intron (NM_021610, intron 1 of 6)
chr1	189057518	16.919	0.031	Gpatch2	intron (NM_026367, intron 4 of 9)
chr1	189057659	6.123	0.036	Gpatch2	exon (NM_026367, exon 5 of 10)
chr1	189106829	-15.64	0.074	Gpatch2	intron (NM_026367, intron 5 of 9)
chr17	43536015	13.459	0.083	Gpr116	intron (NM_001081178, intron 1 of 20)
chr17	43536101	10.074	0.13	Gpr116	intron (NM_001081178, intron 1 of 20)
chr17	43536097	7.966	0.143	Gpr116	intron (NM_001081178, intron 1 of 20)
chr17	43536021	10.096	0.17	Gpr116	intron (NM_001081178, intron 1 of 20)
chr5	147408616	14.338	0.064	Gpr12	Intergenic
chr5	147408637	13.105	0.115	Gpr12	Intergenic
chr5	147408631	9.978	0.175	Gpr12	Intergenic
chr12	73094024	7.923	0.057	Gpr135	TTS (NM_026102)
chr12	73094029	7.458	0.073	Gpr135	TTS (NM_026102)
chr7	126414533	11.646	0.163	Gpr139	Intergenic
chr6	59362388	15.411	0.134	Gprin3	intron (NM_183183, intron 1 of 1)
chr6	59362581	9.127	0.199	Gprin3	intron (NM_183183, intron 1 of 1)
chr13	21355983	-9.52	0.1	Gpx5	Intergenic
chr18	56574568	12.408	0.193	Gramd3	Intergenic
chr1	176672834	12.633	0.097	Grem2	intron (NM_019445, intron 14 of 17)
chr1	176672750	11.333	0.181	Grem2	intron (NM_019445, intron 14 of 17)
chr4	44966611	8.462	0.039	Grhpr	Intergenic
chr9	42753420	-18.363	0.033	Grik4	promoter-TSS (NM_175481)
chr9	42753495	-13.902	0.059	Grik4	Intergenic
chr9	42753547	-9.726	0.154	Grik4	Intergenic
chr18	66009893	-15.634	0.096	Grp	Intergenic
chr18	66009923	-11.086	0.166	Grp	Intergenic
chr8	122973078	21.333	0.033	Gse1	Intergenic
chr8	122974160	12.809	0.033	Gse1	CpG
chr8	122974144	11.998	0.086	Gse1	CpG
chr8	123055288	-18.201	0.088	Gse1	intron (NM_198671, intron 1 of 15)
chr8	122931491	-8.99	0.107	Gse1	Intergenic
chr8	122974080	13.593	0.16	Gse1	CpG
chr8	123055213	-11.178	0.182	Gse1	intron (NM_198671, intron 1 of 15)
chr8	122931465	-7.298	0.182	Gse1	Intergenic
chr19	4048039	5.12	0.054	Gstp2	Intergenic
chr8	82987560	-10.648	0.035	Gypa	Intergenic
chr8	82987565	-7.41	0.092	Gypa	Intergenic
chr7	149766284	22.848	0.036	H19	Intergenic
chr7	149766288	20.602	0.053	H19	Intergenic
chr17	34128628	17.625	0.1	H2-K1	Intergenic
chr17	34163633	13.344	0.051	H2-Ke6	exon (NM_013543, exon 7 of 9)
chr17	34163668	11.652	0.052	H2-Ke6	intron (NM_013543, intron 6 of 8)
chr4	149377129	11.129	0.061	H6pd	intron (NM_173371, intron 1 of 4)
chr17	84259794	-17.421	0.091	Haao	Intergenic
chr17	84259806	-12.337	0.178	Haao	Intergenic
chr17	84259876	-10.478	0.182	Haao	Intergenic
chr19	56266890	-20.309	0.033	Habp2	Intergenic
chr19	56362498	-12.468	0.121	Habp2	promoter-TSS (NM_146101)
chr19	56266912	-14.965	0.128	Habp2	Intergenic
chr19	56362515	-10.482	0.163	Habp2	promoter-TSS (NM_146101)
chr10	92964361	-8.734	0.083	Hal	intron (NM_010401, intron 14 of 19)
chr11	32187152	-8.816	0.119	Hbq1b	intron (NM_001033981, intron 1 of 2)
chr11	32187174	-14.598	0.127	Hbq1b	intron (NM_001033981, intron 1 of 2)
chr10	20972204	-20.758	0.036	Hbs1l	Intergenic
chr10	20972214	-18.595	0.048	Hbs1l	Intergenic
chr10	20972301	-13.91	0.102	Hbs1l	Intergenic
chr10	82159797	-9.359	0.179	Hcfc2	Intergenic
chr2	126462376	-11.273	0.158	Hdc	intron (NM_001271469, intron 3 of 3)
chr2	126462286	-8.361	0.179	Hdc	intron (NM_001271469, intron 3 of 3)
chr8	47426428	-10.767	0.106	Helt	Intergenic
chr8	47426317	-8.584	0.157	Helt	Intergenic
chr9	24905723	7.538	0.053	Herpud2	Intergenic
chr9	24905727	5.736	0.105	Herpud2	Intergenic
chr9	24905729	5.711	0.118	Herpud2	Intergenic
chr9	24905740	5.189	0.155	Herpud2	Intergenic
chr13	97966450	13.901	0.033	Hexb	intron (NM_010422, intron 1 of 13)
chr13	97966376	11.695	0.122	Hexb	intron (NM_010422, intron 1 of 13)
chr3	8664082	-9.917	0.131	Hey1	3' UTR (NM_010423, exon 5 of 5)
chr1	194346618	14.655	0.133	Hhat	intron (NM_144881, intron 11 of 11)
chr1	194346670	11.746	0.154	Hhat	intron (NM_144881, intron 11 of 11)
chr1	194346674	10.835	0.175	Hhat	intron (NM_144881, intron 11 of 11)
chr19	37546065	-12.976	0.064	Hhex	Intergenic
chr19	37546062	-13.119	0.112	Hhex	Intergenic
chr19	37522934	-14.463	0.14	Hhex	Intergenic
chr19	37522889	-11.614	0.195	Hhex	Intergenic
chr2	104335536	-14.046	0.098	Hipk3	promoter-TSS (NM_010434)
chr2	104335617	-16.347	0.115	Hipk3	promoter-TSS (NM_010434)
chr2	104335292	-11.936	0.131	Hipk3	promoter-TSS (NM_010434)
chr2	104335547	-11.465	0.155	Hipk3	promoter-TSS (NM_010434)
chr2	104335542	-6.181	0.16	Hipk3	promoter-TSS (NM_010434)
chr13	21839523	14.571	0.023	Hist1h4k	Intergenic
chr13	21839532	14.704	0.047	Hist1h4k	Intergenic
chr13	42122857	11.887	0.084	Hivep1	Intergenic
chr13	42122794	9.723	0.196	Hivep1	Intergenic
chr16	94399233	-16.3	0.057	Hlcs	intron (NM_139145, intron 5 of 9)
chr16	94449638	13.53	0.075	Hlcs	intron (NM_139145, intron 5 of 9)
chr16	94399235	-15.295	0.08	Hlcs	intron (NM_139145, intron 5 of 9)
chr16	94399191	-13.346	0.082	Hlcs	intron (NM_139145, intron 5 of 9)
chr16	94399225	-13.684	0.095	Hlcs	intron (NM_139145, intron 5 of 9)
chr16	94449271	10.863	0.132	Hlcs	intron (NM_139145, intron 5 of 9)
chr16	94400572	10.829	0.178	Hlcs	intron (NM_139145, intron 5 of 9)
chr16	94399111	-9.759	0.196	Hlcs	intron (NM_139145, intron 5 of 9)
chr14	65503827	-13.862	0.033	Hmbox1	intron (NM_177338, intron 4 of 9)
chr14	65503820	-10.289	0.13	Hmbox1	intron (NM_177338, intron 4 of 9)
chr14	65503905	-8.041	0.138	Hmbox1	intron (NM_177338, intron 4 of 9)
chr9	75848875	-15.882	0.049	Hmgcll1	Intergenic
chr9	75848873	-8.602	0.16	Hmgcll1	Intergenic
chr17	25098011	5.778	0.107	Hn1l	promoter-TSS (NM_198937)
chr17	25098418	12.208	0.136	Hn1l	promoter-TSS (NM_198937)
chr17	25098444	7.455	0.19	Hn1l	promoter-TSS (NM_198937)
chr3	3021854	13.682	0.031	Hnf4g	Intergenic
chr5	100423395	-15.095	0.066	Hnrnpd	Intergenic
chr5	100423474	-9.324	0.129	Hnrnpd	Intergenic
chr17	80416741	-8.824	0.165	Hnrnpll	Intergenic
chr17	80416876	-9.264	0.166	Hnrnpll	Intergenic
chr5	77544435	9.57	0.2	Hopx	promoter-TSS (NM_175606)
chr4	128797168	-10.456	0.095	Hpca	intron (NM_001286081, intron 1 of 3)
chr4	128797143	-8.025	0.183	Hpca	intron (NM_001286081, intron 1 of 3)
chr4	128797105	-6.875	0.184	Hpca	intron (NM_001286081, intron 1 of 3)
chr11	63730766	-11.016	0.144	Hs3st3b1	intron (NM_018805, intron 1 of 1)
chr11	63730797	-10.492	0.164	Hs3st3b1	intron (NM_018805, intron 1 of 1)
chr1	35889022	11.863	0.043	Hs6st1	Intergenic
chr1	36122876	-10.215	0.104	Hs6st1	Intergenic
chr1	36122847	-12.519	0.169	Hs6st1	Intergenic
chr18	80433755	14.636	0.044	Hsbp1l1	intron (NM_001136181, intron 1 of 4)
chr8	120224883	19.864	0.031	Hsd17b2	promoter-TSS (NM_008290)
chr1	56351340	18.707	0.023	Hsfy2	Intergenic
chr7	57019431	-17.682	0.055	Htatip2	intron (NM_016865, intron 3 of 5)
chr7	57019414	-13.874	0.144	Htatip2	intron (NM_016865, intron 3 of 5)
chr11	115270768	16.712	0.048	Ict1	intron (NM_026729, intron 2 of 5)
chr11	115270340	10.694	0.084	Ict1	intron (NM_026729, intron 2 of 5)
chr17	35951541	-14.127	0.043	Ier3	Intergenic
chr1	156944687	-16.552	0.018	Ier5	3' UTR (NM_010500, exon 1 of 1)
chr1	156906997	-14.313	0.067	Ier5	Intergenic
chr1	156906887	-15.036	0.075	Ier5	Intergenic
chr1	156906858	-12.651	0.076	Ier5	Intergenic
chr1	156906939	-11.898	0.095	Ier5	Intergenic
chr1	156944676	-8.97	0.116	Ier5	3' UTR (NM_010500, exon 1 of 1)
chr1	156944928	-7.379	0.126	Ier5	3' UTR (NM_010500, exon 1 of 1)
chr1	156906477	-10	0.164	Ier5	Intergenic
chr1	156906875	-9.354	0.189	Ier5	Intergenic
chr1	156906989	-7.286	0.199	Ier5	Intergenic
chr3	151438132	14.564	0.087	Ifi44l	Intergenic
chr3	151438419	16.196	0.107	Ifi44l	Intergenic
chr11	48900343	15.979	0.073	Ifi47	promoter-TSS (NM_001271676)
chr16	49775519	-14.19	0.087	Ift57	Intergenic
chr16	49775564	12.657	0.095	Ift57	Intergenic
chr16	49775504	-12.09	0.109	Ift57	Intergenic
chr16	49775321	-10.351	0.136	Ift57	Intergenic
chr16	49775296	-7.725	0.155	Ift57	Intergenic
chr16	49775917	-12.181	0.167	Ift57	Intergenic
chr7	75110221	-16.261	0.041	Igf1r	intron (NM_010513, intron 1 of 20)
chr7	75110215	-10.156	0.182	Igf1r	intron (NM_010513, intron 1 of 20)
chr4	45833033	-8.782	0.028	Igfbpl1	intron (NM_018741, intron 1 of 4)
chr16	38945560	12.752	0.059	Igsf11	intron (NM_170599, intron 1 of 6)
chr16	38945640	11.677	0.08	Igsf11	intron (NM_170599, intron 1 of 6)
chr4	139704424	-22.195	0.037	Igsf21	intron (NM_198610, intron 2 of 9)
chr4	139704433	-20.113	0.053	Igsf21	intron (NM_198610, intron 2 of 9)
chr4	139704397	-15.813	0.093	Igsf21	intron (NM_198610, intron 2 of 9)
chr4	139704460	-13.69	0.116	Igsf21	intron (NM_198610, intron 2 of 9)
chr3	68481154	-10.527	0.039	Il12a	Intergenic
chr3	68481086	-12.868	0.09	Il12a	Intergenic
chr14	58159479	-13.455	0.036	Il17d	intron (NM_145837, intron 2 of 2)
chr14	58159100	-9.023	0.197	Il17d	intron (NM_145837, intron 2 of 2)
chrX	133958942	23.697	0.028	Il1rapl2	Intergenic
chr1	40432481	-9.129	0.149	Il1rl2	Intergenic
chr1	40432446	-7.053	0.168	Il1rl2	Intergenic
chr10	19411955	-12.925	0.097	Il20ra	Intergenic
chr10	19411962	-11.055	0.178	Il20ra	Intergenic
chr9	100202396	-13.383	0.127	Il20rb	Intergenic
chr3	89676324	-20.613	0.04	Il6ra	intron (NM_010559, intron 9 of 9)
chr3	89676462	-17.961	0.095	Il6ra	intron (NM_010559, intron 9 of 9)
chr6	55127629	-12.925	0.066	Inmt	Intergenic
chr6	55127338	-8.209	0.168	Inmt	Intergenic
chr18	24270964	-9.359	0.033	Ino80c	intron (NM_172625, intron 3 of 4)
chr8	84528451	6.959	0.065	Inpp4b	intron (NM_001024617, intron 14 of 22)
chr14	121266141	-7.79	0.189	Ipo5	Intergenic
chr11	53615102	12.248	0.041	Irf1	intron (NR_033332, intron 3 of 3)
chr11	53582205	8.441	0.071	Irf1	Intergenic
chr11	53615092	5.728	0.183	Irf1	intron (NR_033332, intron 3 of 3)
chr7	19597088	-19.614	0.043	Irf2bp1	Intergenic
chr8	129124859	-17.526	0.057	Irf2bp2	Intergenic
chr12	88246985	14.286	0.098	Irf2bpl	Intergenic
chr12	88246343	-10.02	0.131	Irf2bpl	Intergenic
chr7	25317386	-8.576	0.068	Irgq	intron (NM_153134, intron 2 of 2)
chr7	25317479	-10.578	0.127	Irgq	intron (NM_153134, intron 2 of 2)
chr8	94983860	-18.317	0.02	Irx5	Intergenic
chr13	59869964	-15.375	0.058	Isca1	intron (NM_026921, intron 1 of 3)
chr13	59869961	-9.968	0.147	Isca1	intron (NM_026921, intron 1 of 3)
chr2	79068383	-17.201	0.044	Itga4	Intergenic
chr9	118542199	-20.476	0.064	Itga9	intron (NM_133721, intron 3 of 27)
chr9	118542057	-13.154	0.147	Itga9	intron (NM_133721, intron 3 of 27)
chr9	118542019	-11.657	0.185	Itga9	intron (NM_133721, intron 3 of 27)
chr6	108161898	-7.554	0.076	Itpr1	Intergenic
chr6	108161943	-10.983	0.094	Itpr1	Intergenic
chr11	51665657	13.366	0.035	Jade2	intron (NM_199299, intron 1 of 11)
chr11	51665660	9.75	0.049	Jade2	intron (NM_199299, intron 1 of 11)
chr11	51665654	12.901	0.073	Jade2	intron (NM_199299, intron 1 of 11)
chr16	34400527	-17.414	0.053	Kalrn	intron (NM_177357, intron 1 of 59)
chr16	34400612	-9.588	0.131	Kalrn	intron (NM_177357, intron 1 of 59)
chr17	33947117	-13.556	0.08	Kank3	promoter-TSS (NM_030697)
chr17	33947093	-10.656	0.199	Kank3	promoter-TSS (NM_030697)
chr11	104262219	-28.594	0.015	Kansl1	intron (NM_001081045, intron 2 of 13)
chr4	141898917	-14.053	0.115	Kazn	Intergenic
chr4	141898893	-15.015	0.134	Kazn	Intergenic
chr11	100614839	-14.789	0.066	Kcnh4	intron (NM_001081194, intron 6 of 16)
chr11	60836862	8.792	0.13	Kcnj12	intron (NM_001267593, intron 1 of 1)
chr16	95218323	-15.218	0.048	Kcnj6	intron (NM_001025585, intron 1 of 2)
chr16	95218094	-10.882	0.107	Kcnj6	intron (NM_001025585, intron 1 of 2)
chr2	163664225	20.14	0.039	Kcnk15	Intergenic
chr14	24382685	-16.777	0.042	Kcnma1	intron (NM_001253361, intron 5 of 30)
chr14	24382691	-15.231	0.073	Kcnma1	intron (NM_001253361, intron 5 of 30)
chr10	115872223	-9.54	0.08	Kcnmb4os1	intron (NM_021452, intron 2 of 2)
chr7	150291593	22.367	0.025	Kcnq1	Intergenic
chr7	150291653	12.037	0.106	Kcnq1	Intergenic
chr2	163993554	-17.919	0.069	Kcns1	exon (NM_008435, exon 3 of 4)
chr2	163993570	-16.687	0.095	Kcns1	exon (NM_008435, exon 3 of 4)
chr5	114808738	-15.885	0.041	Kctd10	intron (NM_001164573, intron 23 of 30)
chr5	114808750	-9.118	0.191	Kctd10	intron (NM_001164573, intron 23 of 30)
chr1	190851125	9.733	0.107	Kctd3	Intergenic
chr1	190851191	11.358	0.107	Kctd3	Intergenic
chr1	190851087	9.582	0.199	Kctd3	Intergenic
chr5	69731502	-8.913	0.099	Kctd8	intron (NM_175519, intron 1 of 1)
chr5	76231166	-9.986	0.081	Kdr	Intergenic
chr5	76231161	-8.813	0.116	Kdr	Intergenic
chr5	76231302	-8.376	0.123	Kdr	Intergenic
chr5	76231196	-8.789	0.158	Kdr	Intergenic
chr9	21034536	11.015	0.062	Keap1	3' UTR (NM_016679, exon 5 of 5)
chr13	46967871	16.444	0.097	Kif13a	intron (NM_010617, intron 2 of 37)
chr13	46967903	16.212	0.099	Kif13a	intron (NM_010617, intron 2 of 37)
chr2	109120503	-8.537	0.005	Kif18a	promoter-TSS (NM_139303)
chr5	76022638	-11.45	0.018	Kit	intron (NM_021099, intron 7 of 20)
chr14	100744352	-13.676	0.024	Klf12	Intergenic
chr14	100509032	22.791	0.044	Klf12	exon (NM_010636, exon 2 of 7)
chr14	100509070	14.699	0.131	Klf12	exon (NM_010636, exon 2 of 7)
chr13	5864892	-10.767	0.129	Klf6	intron (NM_011803, intron 2 of 3)
chr13	5864643	-11.652	0.141	Klf6	intron (NM_011803, intron 2 of 3)
chr13	5864515	-10.796	0.18	Klf6	exon (NM_011803, exon 2 of 4)
chr13	5864032	-10.094	0.183	Klf6	exon (NM_011803, exon 2 of 4)
chr1	134180608	-26.374	0.024	Klhdc8a	Intergenic
chr2	69662487	-11.493	0.126	Klhl23	exon (NM_177784, exon 2 of 4)
chr2	69662452	-11.249	0.179	Klhl23	exon (NM_177784, exon 2 of 4)
chr15	58175601	-8.665	0.107	Klhl38	intron (NM_027211, intron 8 of 8)
chr15	58175531	-10.628	0.136	Klhl38	intron (NM_027211, intron 8 of 8)
chr5	65486691	-20.43	0.028	Klhl5	Intergenic
chr5	65486524	-11.233	0.137	Klhl5	Intergenic
chr5	65486657	-10.264	0.16	Klhl5	Intergenic
chr11	99105858	10.551	0.162	Krt222	promoter-TSS (NM_172946)
chr9	102402973	11.375	0.044	Ky	Intergenic
chr1	155038778	15.665	0.036	Lamc2	Intergenic
chr1	155038762	11.481	0.199	Lamc2	Intergenic
chr1	183699665	-23.97	0.015	Lbr	Intergenic
chr1	183853454	-21.284	0.041	Lbr	intron (NM_010135, intron 6 of 14)
chr1	183853820	-14.464	0.07	Lbr	exon (NM_001083120, exon 5 of 14)
chr1	183699642	-14.575	0.079	Lbr	Intergenic
chr1	183853472	-16.996	0.108	Lbr	intron (NM_010135, intron 6 of 14)
chr1	183699663	-15.182	0.113	Lbr	Intergenic
chr1	183853843	-11.689	0.123	Lbr	exon (NM_001083120, exon 5 of 14)
chr1	183853813	-11.523	0.164	Lbr	exon (NM_001083120, exon 5 of 14)
chr14	75536456	-15.667	0.108	Lcp1	intron (NM_008879, intron 1 of 16)
chr14	75536436	-15.281	0.115	Lcp1	5' UTR (NM_008879, exon 1 of 17)
chr17	5295360	12.242	0.099	Ldhal6b	intron (NM_001085355, intron 8 of 19)
chr17	5295626	17.162	0.112	Ldhal6b	intron (NM_001085355, intron 8 of 19)
chr17	5295265	12.685	0.124	Ldhal6b	intron (NM_001085355, intron 8 of 19)
chr18	68218816	-5.517	0.198	Ldlrad4	intron (NM_172631, intron 1 of 5)
chr18	68218787	-6.999	0.198	Ldlrad4	intron (NM_172631, intron 1 of 5)
chr14	48003786	-11.951	0.103	Lgals3	intron (NM_001145953, intron 4 of 5)
chr14	48003793	-10.598	0.161	Lgals3	intron (NM_001145953, intron 4 of 5)
chr3	52906533	-17.544	0.049	Lhfp	intron (NM_175386, intron 2 of 3)
chr2	38215492	15.303	0.116	Lhx2	exon (NM_010710, exon 4 of 5)
chr2	38215431	13.931	0.123	Lhx2	exon (NM_010710, exon 4 of 5)
chr5	120781973	-14.301	0.106	Lhx5	Intergenic
chr5	120781970	-11.389	0.178	Lhx5	Intergenic
chr5	120781993	-11.462	0.192	Lhx5	Intergenic
chr3	153889704	11.795	0.122	Lhx8	intron (NM_001081263, intron 4 of 21)
chr3	153889729	9.806	0.137	Lhx8	intron (NM_001081263, intron 4 of 21)
chr15	99721305	-11.878	0.129	Lima1	Intergenic
chr15	99721302	-10.397	0.162	Lima1	Intergenic
chr10	106760842	-18.712	0.051	Lin7a	intron (NM_001284329, intron 1 of 5)
chr10	106760886	-12.486	0.121	Lin7a	intron (NM_001284329, intron 1 of 5)
chr9	56480413	-12.121	0.102	Lingo1	intron (NM_181074, intron 3 of 3)
chr19	34169634	15.407	0.05	Lipm	Intergenic
chr19	34169919	12.325	0.104	Lipm	MIR|SINE|MIR
chr3	88297699	-23.967	0.019	Lmna	promoter-TSS (NM_019390)
chr3	88297695	-22.755	0.028	Lmna	promoter-TSS (NM_019390)
chr3	88297691	-19.45	0.048	Lmna	promoter-TSS (NM_019390)
chr3	88297745	-15.186	0.068	Lmna	promoter-TSS (NM_019390)
chr2	103753225	-12.904	0.06	Lmo2	Intergenic
chr2	103753003	-8.646	0.121	Lmo2	Intergenic
chr3	143858283	-9.643	0.103	Lmo4	intron (NM_010723, intron 2 of 4)
chr3	143858228	-8.787	0.123	Lmo4	intron (NM_010723, intron 2 of 4)
chr3	143858827	-11.794	0.133	Lmo4	intron (NM_010723, intron 2 of 4)
chr5	75037258	-23.746	0.018	Lnx1	intron (NM_001159577, intron 2 of 10)
chr5	75015075	11.419	0.026	Lnx1	intron (NM_001159579, intron 5 of 9)
chr14	6239490	-5.645	0.177	LOC100861615	intron (NM_001270812, intron 1 of 7)
chr3	126817850	-10.696	0.095	LOC100862268	Intergenic
chr3	126817938	-8.621	0.131	LOC100862268	Intergenic
chr8	37354233	-12.581	0.048	Lonrf1	Intergenic
chr8	37354217	-6.917	0.117	Lonrf1	Intergenic
chr8	37354074	10.415	0.137	Lonrf1	Intergenic
chr8	37354357	-8.589	0.15	Lonrf1	Intergenic
chr8	37354370	-9.155	0.166	Lonrf1	Intergenic
chr18	77499614	-16.174	0.078	Loxhd1	Intergenic
chr18	77499914	-12.077	0.134	Loxhd1	Intergenic
chr18	77499546	-6.155	0.174	Loxhd1	Intergenic
chr3	145928538	13.143	0.066	Lpar3	intron (NM_022983, intron 2 of 2)
chr3	145928568	11.321	0.085	Lpar3	intron (NM_022983, intron 2 of 2)
chr5	81453876	-18.391	0.035	Lphn3	intron (NM_198702, intron 1 of 27)
chr5	82223596	-7.143	0.045	Lphn3	exon (NM_198702, exon 28 of 28)
chr5	82223601	-13.032	0.05	Lphn3	exon (NM_198702, exon 28 of 28)
chr5	81453765	-16.299	0.086	Lphn3	intron (NM_198702, intron 1 of 27)
chr5	82223515	-8.5	0.123	Lphn3	exon (NM_198702, exon 28 of 28)
chr5	82223599	-6.253	0.182	Lphn3	exon (NM_198702, exon 28 of 28)
chr6	94636122	-16.489	0.06	Lrig1	intron (NM_008377, intron 1 of 18)
chr6	94636095	-14.925	0.062	Lrig1	intron (NM_008377, intron 1 of 18)
chr10	127057029	-10.161	0.031	Lrp1	intron (NM_008512, intron 1 of 88)
chr10	127057053	-10.891	0.034	Lrp1	intron (NM_008512, intron 1 of 88)
chr10	127030204	-11.27	0.094	Lrp1	intron (NM_008512, intron 10 of 88)
chr10	127030208	-11.435	0.103	Lrp1	intron (NM_008512, intron 10 of 88)
chr10	127030275	-9.578	0.161	Lrp1	intron (NM_008512, intron 10 of 88)
chr9	77391300	-14.283	0.054	Lrrc1	intron (NM_001146048, intron 1 of 13)
chr9	77391157	-11.246	0.127	Lrrc1	intron (NM_001146048, intron 1 of 13)
chr9	77391168	-11.239	0.134	Lrrc1	intron (NM_001146048, intron 1 of 13)
chr9	77391488	7.474	0.137	Lrrc1	intron (NM_001146048, intron 1 of 13)
chr9	77391229	-8.354	0.176	Lrrc1	intron (NM_001146048, intron 1 of 13)
chr7	74709457	-19.618	0.046	Lrrc28	intron (NM_175124, intron 5 of 9)
chr8	107955835	14.182	0.02	Lrrc36	intron (NM_001033371, intron 2 of 10)
chr8	107955813	17.141	0.037	Lrrc36	intron (NM_001033371, intron 2 of 10)
chr8	107955838	9.815	0.127	Lrrc36	intron (NM_001033371, intron 2 of 10)
chr4	106923294	6.749	0.102	Lrrc42	intron (NM_029985, intron 1 of 7)
chr2	97308553	7.413	0.196	Lrrc4c	5' UTR (NM_178725, exon 1 of 3)
chr10	63549155	-18.092	0.032	Lrrtm3	intron (NM_178678, intron 2 of 2)
chr10	63549144	-16.362	0.043	Lrrtm3	intron (NM_178678, intron 2 of 2)
chr10	63549195	-12.635	0.142	Lrrtm3	intron (NM_178678, intron 2 of 2)
chr10	63549273	-11.061	0.171	Lrrtm3	intron (NM_178678, intron 2 of 2)
chr8	81344313	-6.046	0.035	Lsm6	intron (NM_001191004, intron 1 of 4)
chr10	92901110	-26.136	0.019	Lta4h	MLT1A-int|LTR|MaLR
chr10	92901133	-12.031	0.17	Lta4h	MLT1A-int|LTR|MaLR
chr17	75367631	-15.011	0.015	Ltbp1	Intergenic
chr17	75367646	-11.652	0.048	Ltbp1	Intergenic
chr17	75474538	17.592	0.087	Ltbp1	intron (NM_019919, intron 3 of 33)
chr19	5744253	-15.755	0.034	Ltbp3	intron (NM_008520, intron 2 of 27)
chr7	25413890	16.551	0.051	Lypd3	exon (NM_001102613, exon 15 of 15)
chr3	86327244	-18.056	0.061	Mab21l2	ID4_|SINE|ID
chr4	123340528	-17.07	0.036	Macf1	intron (NM_001199136, intron 1 of 97)
chr19	7143004	19.811	0.052	Macrod1	intron (NM_134147, intron 3 of 10)
chr15	79179033	14.004	0.058	Maff	intron (NM_010755, intron 1 of 2)
chr15	79179049	12.581	0.095	Maff	intron (NM_010755, intron 1 of 2)
chr13	41173676	11.619	0.105	Mak	intron (NM_001145802, intron 1 of 11)
chr13	41173638	10.35	0.172	Mak	intron (NM_001145802, intron 1 of 11)
chr13	41173682	10.2	0.184	Mak	intron (NM_001145802, intron 1 of 11)
chr6	49066002	14.261	0.053	Malsu1	intron (NM_023670, intron 6 of 14)
chr7	52898535	14.268	0.023	Mamstr	intron (NM_172418, intron 5 of 9)
chr7	52898486	6.399	0.094	Mamstr	intron (NM_172418, intron 5 of 9)
chr7	52898542	10.25	0.099	Mamstr	intron (NM_172418, intron 5 of 9)
chr10	53760818	-15.637	0.086	Man1a	intron (NM_008548, intron 2 of 12)
chr10	53760389	-13.721	0.107	Man1a	intron (NM_008548, intron 2 of 12)
chr10	53760117	-11.834	0.142	Man1a	intron (NM_008548, intron 2 of 12)
chr10	53760812	-12.548	0.185	Man1a	intron (NM_008548, intron 2 of 12)
chr17	64952562	-14.961	0.151	Man2a1	intron (NM_008549, intron 1 of 21)
chr11	110434230	-12.893	0.061	Map2k6	Intergenic
chr11	110434267	-12.321	0.063	Map2k6	Intergenic
chr11	110398659	-13.206	0.106	Map2k6	Intergenic
chr11	110434295	-10.283	0.112	Map2k6	Intergenic
chr11	110434232	-10.222	0.131	Map2k6	Intergenic
chr11	110398765	-9.365	0.172	Map2k6	Intergenic
chr4	32178395	13.509	0.06	Map3k7	MTD|LTR|MaLR
chr17	81155320	-22.055	0.016	Map4k3	Intergenic
chr4	125914745	-19.437	0.056	Map7d1	ID4|SINE|ID
chr5	103589414	-19.542	0.018	Mapk10	intron (NM_009158, intron 2 of 13)
chr18	24036376	-15.481	0.12	Mapre2	intron (NM_001162941, intron 5 of 7)
chr18	24036446	-13.407	0.17	Mapre2	exon (NM_153058, exon 5 of 7)
chr11	104154767	-16.547	0.103	Mapt	intron (NM_001038609, intron 4 of 11)
chr11	104166685	-15.441	0.106	Mapt	intron (NM_001038609, intron 6 of 11)
chr11	104166743	-9.474	0.138	Mapt	intron (NM_001038609, intron 6 of 11)
chr11	104154753	-12.882	0.155	Mapt	intron (NM_001038609, intron 4 of 11)
chr18	57083594	-11.295	0.033	2016-03-03	intron (NM_177115, intron 1 of 4)
chr8	112475922	-12.551	0.1	Marveld3	TTS (NM_028584)
chr8	112475991	-9.628	0.18	Marveld3	TTS (NM_028584)
chr8	112475954	-10	0.185	Marveld3	TTS (NM_028584)
chr13	103911354	21.357	0.02	Mast4	intron (NM_175171, intron 3 of 28)
chr12	78160379	-13.866	0.018	Max	Intergenic
chr12	78160362	-7.177	0.043	Max	Intergenic
chr3	60278002	-17.241	0.049	Mbnl1	intron (NM_001253713, intron 2 of 9)
chr3	60278299	-13.111	0.094	Mbnl1	intron (NM_001253713, intron 2 of 9)
chr3	60278245	-9.984	0.196	Mbnl1	intron (NM_001253713, intron 2 of 9)
chr14	120767011	12.85	0.111	Mbnl2	intron (NM_175341, intron 2 of 8)
chr8	122088089	25.01	0.001	Mbtps1	intron (NM_175185, intron 4 of 4)
chr18	68496817	-5.78	0.111	Mc5r	promoter-TSS (NM_013596)
chr9	43989817	-9.519	0.09	Mcam	intron (NM_007619, intron 2 of 15)
chr9	43989839	-8.497	0.15	Mcam	intron (NM_007619, intron 2 of 15)
chr18	44822405	-6.834	0.096	Mcc	promoter-TSS (NM_001085374)
chr3	95455334	-10.753	0.065	Mcl1	Intergenic
chr3	95455356	-10.561	0.116	Mcl1	Intergenic
chr10	117113780	-15.368	0.031	Mdm2	intron (NM_027468, intron 7 of 8)
chr10	117113941	-12.709	0.043	Mdm2	intron (NM_027468, intron 7 of 8)
chr10	117113794	-11.535	0.053	Mdm2	intron (NM_027468, intron 7 of 8)
chr10	117113226	-9.261	0.144	Mdm2	intron (NM_027468, intron 7 of 8)
chr10	117113102	-8.265	0.162	Mdm2	exon (NM_027468, exon 7 of 9)
chr10	117113956	-10.046	0.166	Mdm2	intron (NM_027468, intron 7 of 8)
chr10	117113683	-10.434	0.182	Mdm2	intron (NM_027468, intron 7 of 8)
chr3	30356967	-15.992	0.092	Mecom	intron (NM_021442, intron 1 of 2)
chr3	30356958	-11.487	0.183	Mecom	intron (NM_021442, intron 1 of 2)
chr11	18767721	-14.358	0.075	Meis1	Intergenic
chr11	18767661	-11.559	0.182	Meis1	Intergenic
chr2	115887667	-18.895	0.011	Meis2	intron (NM_001159568, intron 2 of 11)
chr2	115887638	-13.509	0.033	Meis2	intron (NM_001159568, intron 2 of 11)
chr2	115887557	-8	0.07	Meis2	intron (NM_001159568, intron 2 of 11)
chr2	115887945	-5.387	0.082	Meis2	intron (NM_001159568, intron 2 of 11)
chr2	115887611	-7.883	0.094	Meis2	intron (NM_001159568, intron 2 of 11)
chr2	115887873	-7.489	0.194	Meis2	intron (NM_001159568, intron 2 of 11)
chr2	115887972	-5.122	0.194	Meis2	CpG
chr6	30688683	-15.773	0.099	Mest	intron (NM_008590, intron 1 of 11)
chr2	70893044	-14.342	0.012	Mettl8	promoter-TSS (NM_001165982)
chr2	70893020	-7.215	0.105	Mettl8	promoter-TSS (NM_001165982)
chr19	45871047	9.605	0.052	Mgea5	intron (NM_145703, intron 2 of 9)
chr19	45871040	10.82	0.062	Mgea5	intron (NM_145703, intron 2 of 9)
chr6	88725404	-23.825	0.019	Mgll	intron (NM_011844, intron 3 of 7)
chr6	88725401	-21.615	0.029	Mgll	intron (NM_011844, intron 3 of 7)
chr1	169304759	18.087	0.093	Mgst3	intron (NM_025569, intron 4 of 5)
chr1	169304784	13.049	0.157	Mgst3	intron (NM_025569, intron 4 of 5)
chr6	121079703	-11.849	0.085	Mical3	intron (NM_001270475, intron 1 of 31)
chr6	121079590	-7.449	0.197	Mical3	intron (NM_001270475, intron 1 of 31)
chr5	140172217	-17.951	0.026	Micall2	Intergenic
chr5	140172299	-14.029	0.198	Micall2	Intergenic
chr10	59249244	14.816	0.036	Micu1	intron (NM_144822, intron 6 of 11)
chr10	59249425	16.301	0.049	Micu1	intron (NM_144822, intron 6 of 11)
chr8	41406942	16.132	0.018	Micu3	intron (NM_030110, intron 1 of 14)
chr8	41407046	16.69	0.042	Micu3	intron (NM_030110, intron 1 of 14)
chr8	41406944	14.596	0.044	Micu3	intron (NM_030110, intron 1 of 14)
chr8	41407049	15.607	0.082	Micu3	intron (NM_030110, intron 1 of 14)
chrX	166417270	24.609	0	Mid1	Intron (NM_010797 4 of 9)
chrX	166440873	23.363	0	Mid1	Intergenic
chrX	166438684	-11.199	0	Mid1	Intergenic
chrX	166427567	-14.739	0	Mid1	3' UTR (NM_010797, exon 10 of 10)
chrX	166445032	-20.405	0	Mid1	Intergenic
chrX	166440879	20.242	0	Mid1	Intergenic
chrX	166417260	21.793	0	Mid1	Intron (NM_010797 4 of 9)
chrX	166417256	21.885	0	Mid1	Intron (NM_010797 4 of 9)
chrX	166417253	22.318	0	Mid1	Intron (NM_010797 4 of 9)
chrX	166427536	-17.299	0	Mid1	3' UTR (NM_010797, exon 10 of 10)
chrX	166417266	20.651	0	Mid1	Intron (NM_010797 4 of 9)
chrX	166417010	21.01	0	Mid1	Intron (NM_010797 4 of 9)
chrX	166417000	21.553	0	Mid1	Intron (NM_010797 4 of 9)
chrX	166426612	-27.636	0	Mid1	intron (NM_183151, intron 9 of 9)
chrX	166417232	18.941	0	Mid1	Intron (NM_010797 4 of 9)
chrX	166417185	18.197	0	Mid1	Intron (NM_010797 4 of 9)
chrX	166417136	15.476	0	Mid1	Intron (NM_010797 4 of 9)
chrX	166443349	15.6	0	Mid1	Intergenic
chrX	166417225	17.584	0	Mid1	Intron (NM_010797 4 of 9)
chrX	166417213	15.797	0	Mid1	Intron (NM_010797 4 of 9)
chrX	166441665	-16.399	0	Mid1	Intergenic
chrX	166416621	18.613	0	Mid1	Intron (NM_010797 4 of 9)
chrX	166417315	18.028	0	Mid1	Intron (NM_010797 4 of 9)
chrX	166425203	20.172	0	Mid1	CpG
chrX	166427373	-20.121	0	Mid1	3' UTR (NM_010797, exon 10 of 10)
chrX	166443368	10.923	0	Mid1	Intergenic
chrX	166417340	17.427	0	Mid1	Intron (NM_010797 4 of 9)
chrX	166422217	-9.168	0	Mid1	intron (NM_010797, intron 6 of 9)
chrX	166416645	17.303	0	Mid1	Intron (NM_010797 4 of 9)
chrX	166440898	13.475	0	Mid1	Intergenic
chrX	166425197	19.455	0	Mid1	CpG
chrX	166417102	13.531	0	Mid1	Intron (NM_010797 4 of 9)
chrX	166417467	20.456	0.001	Mid1	Intron (NM_010797 4 of 9)
chrX	166417350	15.105	0.002	Mid1	Intron (NM_010797 4 of 9)
chrX	166417210	12.865	0.002	Mid1	Intron (NM_010797 4 of 9)
chrX	166417309	14.225	0.002	Mid1	Intron (NM_010797 4 of 9)
chrX	166417808	16.423	0.003	Mid1	Intron (NM_010797 4 of 9)
chrX	166417817	15.398	0.003	Mid1	Intron (NM_010797 4 of 9)
chrX	166443343	12.624	0.003	Mid1	Intergenic
chrX	166444809	12.493	0.003	Mid1	Intergenic
chrX	166418508	9.939	0.004	Mid1	intron (NM_010797, intron 4 of 9)
chrX	166416709	16.027	0.004	Mid1	Intron (NM_010797 4 of 9)
chrX	166425100	20.395	0.006	Mid1	CpG
chrX	166421976	10.457	0.007	Mid1	exon (NM_010797, exon 6 of 10)
chrX	166418087	10.912	0.007	Mid1	intron (NM_010797, intron 4 of 9)
chrX	166416628	14.235	0.007	Mid1	Intron (NM_010797, intron 4 of 9)
chrX	166416503	13.212	0.009	Mid1	Intron (NM_010797, intron 4 of 9)
chrX	166416722	14.704	0.012	Mid1	Intron (NM_010797, intron 4 of 9)
chrX	166424805	21.115	0.012	Mid1	CpG
chrX	166424620	18.292	0.013	Mid1	intron (NM_010797, intron 8 of 9)
chrX	166417970	11.956	0.013	Mid1	intron (NM_010797, intron 4 of 9)
chrX	166419899	10.207	0.013	Mid1	exon (NM_010797, exon 5 of 10)
chrX	166416485	13.872	0.014	Mid1	Intron (NM_010797, 4 of 9)
chrX	166417346	11.931	0.014	Mid1	Intron (NM_010797, 4 of 9)
chrX	166422944	8.538	0.014	Mid1	exon (NM_010797, exon 7 of 10)
chrX	166425234	16.408	0.016	Mid1	CpG
chrX	166421255	8.939	0.017	Mid1	intron (NM_010797, intron 5 of 9)
chrX	166417752	15.156	0.018	Mid1	Intron (NM_010797 4 of 9)
chrX	166417900	11.281	0.018	Mid1	intron (NM_010797, intron 4 of 9)
chrX	166421313	12.067	0.019	Mid1	intron (NM_010797, intron 5 of 9)
chrX	166416828	19.195	0.02	Mid1	Intron (NM_010797, intron 4 of 9)
chrX	166419931	9.709	0.021	Mid1	exon (NM_010797, exon 5 of 10)
chrX	166421197	5.667	0.021	Mid1	intron (NM_010797, intron 5 of 9)
chrX	166421234	6.68	0.022	Mid1	intron (NM_010797, intron 5 of 9)
chrX	166427992	10.316	0.022	Mid1	3' UTR (NM_010797, exon 10 of 10)
chrX	166428120	9.159	0.022	Mid1	3' UTR (NM_010797, exon 10 of 10)
chrX	166442831	6.81	0.024	Mid1	Intergenic
chrX	166428186	13.55	0.027	Mid1	3' UTR (NM_010797, exon 10 of 10)
chrX	166424980	16.738	0.027	Mid1	CpG
chrX	166422977	7.692	0.027	Mid1	exon (NM_010797, exon 7 of 10)
chrX	166416931	17.72	0.027	Mid1	Intron (NM_010797, intron 4 of 9)
chrX	166444934	12.744	0.027	Mid1	Intergenic
chrX	166418492	6.969	0.028	Mid1	intron (NM__010797, intron 4 of 9)
chrX	166424840	16.616	0.029	Mid1	CpG
chrX	166424813	17.618	0.029	Mid1	CpG
chrX	166443025	8.904	0.03	Mid1	Intergenic
chrX	166419893	8.856	0.03	Mid1	exon (NM_010797, exon 5 of 10)
chrX	166419395	-7.603	0.03	Mid1	intron (NM_010797, intron 4 of 9)
chrX	166428195	13.441	0.031	Mid1	3' UTR (NM_010797, exon 10 of 10)
chrX	166446717	16.842	0.033	Mid1	Intergenic
chrX	166424826	15.97	0.033	Mid1	CpG
chrX	166417787	12.635	0.036	Mid1	Intron (NM_010797, intron 4 of 9)
chrX	166416812	14.465	0.036	Mid1	Intron (NM_010797, intron 4 of 9)
chrX	166445879	-7.101	0.036	Mid1	Intergenic
chrX	166427753	-9.623	0.036	Mid1	3' UTR (NM_010797, exon 10 of 10)
chrX	166428100	9.58	0.038	Mid1	3' UTR (NM_010797, exon 10 of 10)
chrX	166418049	10.059	0.039	Mid1	intron (NM_010797, intron 4 of 9)
chrX	166428147	10.136	0.04	Mid1	3' UTR (NM_010797, exon 10 of 10)
chrX	166422857	6.183	0.043	Mid1	CpG
chrX	166422691	5.132	0.045	Mid1	intron (NM_010797, intron 6 of 9)
chrX	166428106	8.292	0.045	Mid1	3' UTR (NM_010797, exon 10 of 10)
chrX	166422320	6.587	0.048	Mid1	intron (NM_010797, intron 6 of 9)
chrX	166443409	13.95	0.048	Mid1	Intergenic
chrX	166422355	7.983	0.049	Mid1	intron (NM_010797, intron 6 of 9)
chrX	166424984	14.422	0.05	Mid1	CpG
chrX	166418312	5.778	0.053	Mid1	intron (NM_010797, intron 4 of 9)
chrX	166421293	7.271	0.054	Mid1	intron (NM_010797, intron 5 of 9)
chrX	166419908	8.147	0.055	Mid1	exon (NM_010797, exon 5 of 10)
chrX	166419927	7.427	0.058	Mid1	exon (NM_010797, exon 5 of 10)
chrX	166424811	-6.73	0.059	Mid1	CpG
chrX	166443375	11.31	0.061	Mid1	Intergenic
chrX	166421242	6.774	0.062	Mid1	intron (NM_010797, intron 5 of 9)
chrX	166425119	11.502	0.062	Mid1	CpG
chrX	166428214	13.098	0.064	Mid1	3' UTR (NM_010797, exon 10 of 10)
chrX	166425255	-7.163	0.064	Mid1	CpG
chrX	166417427	10.272	0.066	Mid1	Intron (NM_010797 4 of 9)
chrX	166418487	5.861	0.066	Mid1	intron (NM_010797, intron 4 of 9)
chrX	166428153	9.946	0.068	Mid1	3' UTR (NM_010797, exon 10 of 10)
chrX	166425352	10.417	0.071	Mid1	CpG
chrX	166424685	14.208	0.072	Mid1	intron (NM_010797, intron 8 of 9)
chrX	166416588	9.129	0.072	Mid1	Intron (NM_010797 4 of 9)
chrX	166424584	11.255	0.072	Mid1	intron (NM_010797, intron 8 of 9)
chrX	166426624	-6.526	0.073	Mid1	intron (NM_010797, intron 9 of 9)
chrX	166424842	12.81	0.079	Mid1	CpG
chrX	166419668	7.921	0.079	Mid1	intron (NM_010797, intron 4 of 9)
chrX	166426834	-8.838	0.081	Mid1	exon (NM_010797, exon 10 of 10)
chrX	166428050	7.035	0.085	Mid1	3' UTR (NM_010797, exon 10 of 10)
chrX	166428172	10.073	0.086	Mid1	3' UTR (NM_010797, exon 10 of 10)
chrX	166419771	5.37	0.087	Mid1	intron (NM_010797, intron 4 of 9)
chrX	166424010	-9.34	0.087	Mid1	exon (NM_010797, exon 8 of 10)
chrX	166421604	7.687	0.092	Mid1	intron (NM_010797, intron 5 of 9)
chrX	166421599	8.477	0.095	Mid1	intron (NM_010797, intron 5 of 9)
chrX	166425228	10.967	0.096	Mid1	CpG
chrX	166425112	10.861	0.096	Mid1	CpG
chrX	166428001	7.242	0.098	Mid1	3' UTR (NM_010797, exon 10 of 10)
chrX	166440905	7.056	0.098	Mid1	Intergenic
chrX	166425097	13.894	0.099	Mid1	CpG
chrX	166445429	6.934	0.1	Mid1	Intergenic
chrX	166428095	6.801	0.111	Mid1	3' UTR (NM_010797, exon 10 of 10)
chrX	166417729	10.831	0.111	Mid1	promoter-TSS (NR_029457)
chrX	166427973	6.726	0.118	Mid1	3' UTR (NM_010797, exon 10 of 10)
chrX	166416383	7.973	0.122	Mid1	Intron (NM_010797 4 of 9)
chrX	166443013	6.863	0.122	Mid1	Intergenic
chrX	166417402	7.664	0.128	Mid1	Intron (NM_010797 4 of 9)
chrX	166424639	10.796	0.13	Mid1	intron (NM_010797, intron 8 of 9)
chrX	166421759	5.964	0.131	Mid1	intron (NM_010797, intron 5 of 9)
chrX	166424692	11.514	0.133	Mid1	intron (NM_010797, intron 8 of 9)
chrX	166419884	5.912	0.146	Mid1	exon (NM_010797, exon 5 of 10)
chrX	166416554	7.26	0.147	Mid1	Intron (NM_010797 4 of 9)
chrX	166421346	6.769	0.167	Mid1	intron (NM_010797, intron 5 of 9)
chrX	166421338	6.464	0.169	Mid1	intron (NM_010797, intron 5 of 9)
chrX	166428059	5.225	0.171	Mid1	3' UTR (NM_010797, exon 10 of 10)
chrX	166418837	6.746	0.171	Mid1	intron (NM_010797, intron 4 of 9)
chrX	166426824	-7.008	0.18	Mid1	exon (NM_010797, exon 10 of 10)
chrX	166419809	6.263	0.182	Mid1	intron (NM_010797, intron 4 of 9)
chrX	166419008	7.738	0.183	Mid1	intron (NM_010797, intron 4 of 9)
chrX	166421746	5.003	0.185	Mid1	intron (NM_010797, intron 5 of 9)
chrX	166416412	6.386	0.192	Mid1	Intron (NM_010797 4 of 9)
chr11	87565460	12.128	0.073	Mir142	Intergenic
chr18	69312930	18.374	0.036	Mir145b	Intergenic
chr18	69312915	12.261	0.115	Mir145b	Intergenic
chr16	84705257	-14.583	0.1	Mir155	Intergenic
chr16	84705259	-14.327	0.111	Mir155	Intergenic
chr14	115348129	-13.74	0.099	Mir17	Intergenic
chr14	115348146	-12.725	0.131	Mir17	Intergenic
chr8	86716266	-25.094	0.033	Mir181c	Intergenic
chr8	131012812	-6.132	0.184	Mir1903	intron (NM_008737, intron 12 of 16)
chr10	44100549	-19.388	0.052	Mir1929	Intergenic
chr10	44100546	-16.393	0.091	Mir1929	Intergenic
chr10	44100557	-13.358	0.126	Mir1929	Intergenic
chr10	44100362	-11.382	0.148	Mir1929	Intergenic
chr3	138213953	-15.476	0.068	Mir1956	exon (NM_007917, exon 6 of 8)
chr3	138213938	-14.418	0.108	Mir1956	exon (NM_007917, exon 6 of 8)
chr3	138213449	-14.773	0.108	Mir1956	intron (NM_007917, intron 5 of 7)
chr3	138213623	-11.941	0.179	Mir1956	intron (NM_007917, intron 5 of 7)
chr3	138213949	-11.792	0.191	Mir1956	exon (NM_007917, exon 6 of 8)
chr7	142771936	-18.836	0.025	Mir1962	intron (NM_011212, intron 1 of 20)
chr7	142771925	-14.259	0.08	Mir1962	intron (NM_011212, intron 1 of 20)
chr1	186651344	-19.442	0.011	Mir1981	intron (NM_133684, intron 4 of 7)
chr1	186651435	-13.5	0.068	Mir1981	intron (NM_133684, intron 4 of 7)
chr1	186651354	-13.868	0.133	Mir1981	intron (NM_133684, intron 4 of 7)
chr1	186651432	-10.576	0.154	Mir1981	intron (NM_133684, intron 4 of 7)
chr1	186651430	-7.994	0.194	Mir1981	intron (NM_133684, intron 4 of 7)
chr18	10866401	12.386	0.135	Mir1a-2	Intergenic
chr18	10866329	15.016	0.141	Mir1a-2	Intergenic
chr18	10866462	11.31	0.168	Mir1a-2	Intergenic
chr11	86407229	17.253	0.095	Mir21	intron (NM_029478, intron 10 of 11)
chr11	86407208	12.072	0.185	Mir21	intron (NM_029478, intron 10 of 11)
chr11	51930157	-19.635	0.044	Mir3061	intron (NM_019411, intron 2 of 6)
chr11	51930153	-16.902	0.08	Mir3061	intron (NM_019411, intron 2 of 6)
chr8	86746656	-14.641	0.095	Mir3074-2	intron (NM_172503, intron 10 of 13)
chr8	86746705	-12.585	0.152	Mir3074-2	intron (NM_172503, intron 10 of 13)
chr16	44557534	-9.895	0.116	Mir3081	TTS (NR_037242)
chr8	111461493	-11.852	0.154	Mir3108	TTS (NR_037295)
chr8	111461236	-11.815	0.158	Mir3108	TTS (NR_037295)
chr1	108304569	14.957	0.133	Mir3473f	Intergenic
chr1	108304606	14.129	0.151	Mir3473f	Intergenic
chr1	34466972	-9.723	0.106	Mir5103	Intergenic
chr1	34466960	-8.502	0.175	Mir5103	Intergenic
chr19	58001824	13.542	0.039	Mir5623	intron (NM_181415, intron 26 of 28)
chr19	58001915	17.496	0.071	Mir5623	intron (NM_181415, intron 26 of 28)
chr1	39234769	-16.658	0.036	Mir6349	Intergenic
chr1	39236649	-7.317	0.146	Mir6349	Intergenic
chr1	39236982	-13.102	0.178	Mir6349	Intergenic
chr1	39236711	-8.269	0.196	Mir6349	Intergenic
chr1	77275921	16.265	0.053	Mir6352	Intergenic
chr1	77501867	-11.817	0.067	Mir6352	intron (NM_007936, intron 3 of 17)
chr18	76331931	19.873	0.046	Mir6358	Intergenic
chr18	76331924	19.013	0.066	Mir6358	Intergenic
chr2	166400924	-14.723	0.099	Mir6364	intron (NM_177782, intron 32 of 39)
chr2	166400840	-11.551	0.189	Mir6364	intron (NM_177782, intron 32 of 39)
chr6	102730933	7.745	0.036	Mir6373	Intergenic
chr10	75465354	-19.666	0.014	Mir6409	intron (NM_198635, intron 11 of 13)
chr17	30399116	14.651	0.035	Mir6412	intron (NM_172618, intron 9 of 11)
chr2	17429356	18.899	0.037	Mir6419	intron (NM_028757, intron 4 of 6)
chr5	24096708	-19.3	0.04	Mir671	intron (NM_133913, intron 3 of 3)
chr5	24096734	-17.949	0.077	Mir671	intron (NM_133913, intron 3 of 3)
chr14	73575766	-21.348	0.015	Mir687	intron (NR_033185, intron 13 of 15)
chr14	73575788	-16.14	0.049	Mir687	intron (NR_033185, intron 13 of 15)
chr11	59997810	-20.143	0.049	Mir6921	intron (NM_001037764, intron 1 of 4)
chr11	59997707	-13.581	0.177	Mir6921	intron (NM_001037764, intron 1 of 4)
chr11	120172736	-11.924	0.068	Mir6935	Intergenic
chr11	120172697	-14.274	0.087	Mir6935	Intergenic
chr12	86598141	-23.946	0.022	Mir6938	intron (NM_175337, intron 5 of 11)
chr12	86598294	-12.719	0.053	Mir6938	intron (NM_175337, intron 5 of 11)
chr19	47413275	19.186	0.046	Mir6995	intron (NM_001164717, intron 6 of 13)
chr19	47413185	9.206	0.185	Mir6995	intron (NM_001164717, intron 6 of 13)
chr5	111409798	-9.376	0.107	Mir701	intron (NM_001267622, intron 2 of 23)
chr5	111409901	-10.404	0.194	Mir701	intron (NM_001267622, intron 2 of 23)
chr6	82995100	-13.607	0.115	Mir7040	intron (NM_013586, intron 4 of 13)
chr6	82995071	-12.489	0.126	Mir7040	intron (NM_013586, intron 4 of 13)
[truncated: 1,362 more rows]

## Sheet: GWAS Data Sets
Causal genes (n = 130)	Broadly credible group (n = 643)
RERE	RERE
CUL9	CUL9
ZNF823	ZNF823
SNAP91	SNAP91
FURIN	FURIN
CACNA1I	CACNA1I
RP11-73M18.2	RP11-73M18.2
CYP7B1	CYP7B1
SLC39A8	SLC39A8
SETD6	SETD6
KLF6	KLF6
ESAM	ESAM
IRF3	IRF3
PJA1	PJA1
SF3B1	SF3B1
WSCD2	WSCD2
INO80E	INO80E
LINC00320	LINC00320
PCNXL3	PCNXL3
CLCN3	CLCN3
AKT3	AKT3
RP11-165J3.6	RP11-165J3.6
ACE	ACE
SLC9B1	SLC9B1
CDH16	CDH16
DNAJA3	DNAJA3
NDFIP2	NDFIP2
MOB4	MOB4
ALMS1P	ALMS1P
DCLK3	DCLK3
RNASEH2C	RNASEH2C
CSMD1	CSMD1
EMB	EMB
PCDHA2	PCDHA2
CREB3L4	CREB3L4
WBSCR17	WBSCR17
KIAA1549	KIAA1549
CACNA1C	CACNA1C
TXNRD1	TXNRD1
GABBR2	GABBR2
NEGR1	NEGR1
ENOX1	ENOX1
ZNF804A	ZNF804A
NXPH1	NXPH1
NLGN4X	NLGN4X
ATG13	ATG13
RP11-2H8.3	RP11-2H8.3
SGCD	SGCD
AC068490.2	AC068490.2
PTPRK	PTPRK
TSNARE1	TSNARE1
BCL11B	BCL11B
CNTN4	CNTN4
GATAD2A	GATAD2A
RP11-586K2.1	RP11-586K2.1
TRPC4	TRPC4
OPCML	OPCML
NEBL	NEBL
FOXO3	FOXO3
GRM1	GRM1
BCL2L12	BCL2L12
LRRC4B	LRRC4B
KANSL1	KANSL1
CRHR1	CRHR1
MAPT	MAPT
LINC01088	LINC01088
WDR76	WDR76
PDIA3	PDIA3
CALN1	CALN1
NAB2	NAB2
MAN2A1	MAN2A1
RP11-507B12.2	RP11-507B12.2
PCGF3	PCGF3
BNIP3L	BNIP3L
THAP8	THAP8
IMMP2L	IMMP2L
EPN2	EPN2
GPM6A	GPM6A
DCC	DCC
ATP2A2	ATP2A2
MSI2	MSI2
RP11-399D6.2	RP11-399D6.2
PAK6	PAK6
MAD1L1	MAD1L1
IL1RAPL1	IL1RAPL1
FOXP1	FOXP1
DARS2	DARS2
R3HDM2	R3HDM2
PDE4B	PDE4B
PLCH2	PLCH2
MYT1L	MYT1L
CISD2	CISD2
EYS	EYS
THOC7	THOC7
CTD-2008L17.2	CTD-2008L17.2
TMTC1	TMTC1
ELAC2	ELAC2
PCCB	PCCB
ACTR1B	ACTR1B
ZNF835	ZNF835
GRAMD1B	GRAMD1B
SP4	SP4
DDHD2	DDHD2
BAI3	BAI3
LINC01068	LINC01068
FHIT	FHIT
GRIN2A	GRIN2A
NRIP1	NRIP1
EMX1	EMX1
SFXN5	SFXN5
PSMA4	PSMA4
FAM114A2	FAM114A2
FAM83D	FAM83D
MAPK3	MAPK3
FTSJ2	FTSJ2
ZCCHC7	ZCCHC7
FOXN2	FOXN2
ASPHD1	ASPHD1
LSM1	LSM1
MLXIP	MLXIP
HYI	HYI
ALG12	ALG12
FAM216A	FAM216A
PCDHA8	PCDHA8
RP11-10L12.4	RP11-10L12.4
DNAH10OS	DNAH10OS
RP11-490G2.2	RP11-490G2.2
ENSG00000262319	ENSG00000262319
RP11-380L11.4	RP11-380L11.4
RP11-53O19.3	RP11-53O19.3
	PARP8
	HCN1
	RP11-269M20.1
	RP11-357F12.1
	RP11-317O24.1
	CTD-2013M15.1
	RP11-269M20.2
	RP11-269M20.3
	PCDHA6
	PCDHA5
	PCDHA4
	PCDHA1
	PCDHA13
	PCDHAC2
	AC005609.2
	PCDHAC1
	PCDHA11
	RP11-515C16.7
	PCDHA12
	PCDHA3
	CTD-2544L4.1
	RP11-238I10.1
	NME5
	BRD8
	HSPA9
	ETF1
	FAM53C
	KDM3B
	REEP2
	GFRA3
	CDC25C
	RP11-461O14.3
	SLC39A1
	GATAD2B
	CRTC2
	DENND4B
	RP11-216N14.5
	RP11-148E17.1
	GRIA1
	AC091969.1
	KIF18A
	METTL15
	RP11-22P4.2
	RP11-406D1.2
	RP11-22P4.1
	POC1B
	RP11-734K2.4
	MARK3
	PPP1R13B
	EIF5
	ZFYVE21
	KLC1
	XRCC3
	C14orf2
	TDRD9
	CKB
	TRMT61A
	BAG5
	ASPG
	MIR203
	RD3L
	AL161669.1
	RP11-45P15.2
	RPL21P13
	RP11-600F24.1
	RNU7-160P
	APOPT1
	CTD-2134A5.4
	LINC00637
	RP11-894P9.2
	HMGB3P26
	RP11-45P15.4
	RP11-736N17.9
	RAP2CP1
	RN7SL167P
	BHLHE22
	LINC00966
	DBNDD1
	DPEP1
	PRDM7
	DEF8
	TCF25
	GAS8
	ANKRD11
	RPL13
	CPNE7
	CDK10
	FANCA
	SPG7
	AFG3L1P
	MC1R
	TUBB3
	RP11-104N10.1
	TUBB8P7
	DNAJC11
	THAP3
	PHF13
	KLHL21
	ZBTB48
	RP11-242F24.1
	PUF60
	SCRIB
	NRBP2
	AC105049.1
	KDM4A
	ST3GAL3
	PTPRF
	MEF2C
	TMEM161B
	SNORA70
	LINC00461
	TMEM161B-AS1
	MEF2C-AS1
	CTC-498M16.2
	CTD-2232E5.2
	CTC-498M16.4
	ALPK3
	SEC11A
	ZNF592
	ZSCAN2
	SCAND2P
	WDR73
	NMB
	EGLN1P1
	RP11-7M10.2
	PTGIS
	KCNB1
	MFAP3
	GALNT10
	AC010295.1
	SUCLA2P2
	DPYD
	MIR137HG
	NFU1P2
	RNU6-1246P
	RP4-788P17.1
	RP4-660H19.1
	RP11-262K1.1
	KRT8P21
	RP4-598G3.1
	RN7SKP19
	PLEKHO1
	VPS45
	RP11-458I7.1
	MDK
	AMBRA1
	DGKZ
	CREB3L1
	ARHGAP1
	HARBI1
	CCDC92
	ZNF664
	DNAH10
	CTD-2320B12.1
	CTD-2320B12.2
	BRE
	RBKS
	AC074091.13
	MRPL33
	AKAP6
	SMG6
	SRR
	ZEB2
	DGKI
	AC078842.3
	CNKSR2
	B3GAT1
	GLB1L2
	AP3D1
	DOT1L
	SF3A2
	RP11-548L20.1
	RP11-79E3.2
	RP11-79E3.3
	RNU7-131P
	RP11-554L12.2
	RP11-554L12.1
	RBMS3
	AC137674.1
	AC137674.2
	NDRG4
	CNOT1
	RNU6-849P
	AC004159.1
	AC009518.4
	AC009518.2
	AC009518.3
	AC008085.1
	BBX
	RP11-115H18.1
	BRINP2
	MAU2
	CILP2
	TSSK6
	YJEFN3
	MMP16
	RP11-69I13.1
	RNA5SP272
	VSIG2
	MSANTD2
	NRGN
	RP11-677M14.7
	RGS6
	RP6-114E22.1
	CSDE1
	SIKE1
	TSPAN2
	SYCP1
	NR1H5P
	POLG
	RLBP1
	FANCI
	ABHD2
	MIR9-3
	LINC00925
	KMT2E
	SRPK2
	LINC01004
	RP11-325F22.2
	SCAF1
	RNF38
	HMGB3P24
	CHRNA3
	CHRNB4
	CHRNA5
	EFNA5
	NSF
	WNT3
	SPPL2C
	CRHR1-IT1
	RPS26P8
	KANSL1-AS1
	PLEKHM1
	ARL17B
	Y_RNA
	STH
	NSFP1
	RP11-259G18.1
	RP11-259G18.2
	RP11-259G18.3
	RP11-105N13.4
	DND1P1
	MAPT-AS1
	RP11-293E1.2
	RP11-293E1.1
	VRK2
	CCDC85A
	FANCL
	AC007250.4
	EIF3FP3
	LINC01122
	CTD-2026C7.1
	RP11-334G22.1
	RP11-481N16.1
	RP11-47P18.2
	RP11-47P18.1
	RP11-6B4.1
	AC108056.1
	COQ10B
	HSPE1
	HSPD1
	RFTN2
	RNU6-1029P
	NPM1P46
	HSPE1-MOB4
	ELL3
	MFAP1
	SERF2
	CATSPER2
	PPIP5K1
	FRMD5
	SERINC4
	CATSPER2P1
	STRC
	AC018512.1
	TSPAN16
	FRMPD4
	RNU6-1001P
	AC092625.1
	ARF5
	PAX4
	LRRC4
	SND1
	AC073934.6
	SNCA
	RP11-67M1.1
	RP11-115D19.1
	EXOC4
	AC083873.4
	RALGPS1
	YWHAE
	NDUFAF7
	HEATR5B
	STRN
	PRKD3
	QPCT
	RNU6-939P
	CEBPZ-AS1
	AC007391.2
	RP11-14I17.2
	WDR62
	SDHAF1
	DOC2A
	TAOK2
	TMEM219
	PLK2
	RP11-444A22.1
	AP3B2
	CPEB1
	ZNF281
	RP11-469A15.2
	RP11-469N6.2
	TRPM6
	LIMA1
	SMARCD1
	ASIC1
	FAM186A
	AGO1
	CLSPN
	AGO3
	AGO4
	C1orf216
	KAT5
	RELA
	MAP3K11
	SIPA1
	KRT8P26
	RN7SL309P
	AP5B1
	RP11-770G2.2
	PTBP2
	RPL7P9
	RN7SKP270
	SHANK3
	PPP1R16B
	NEK1
	OPRD1
	TAF12
	MED18
	GMEB1
	TRNAU1AP
	RCC1
	RAB42
	SNHG12
	YTHDF2
	PHACTR4
	Y_RNA
	RP11-442N24__B.1
	snoU13
	SNHG3
	KLHL20
	CACYBP
	SERPINC1
	MRPS14
	CENPL
	RABGAP1L
	SLC9C2
	ANKRD45
	ZBTB37
	RPL30P1
	RP11-160H22.5
	SDCCAG8
	CEP170
	RNU6-747P
	RP11-261C10.3
	RP11-278H7.1
	RP11-261C10.2
	RP11-261C10.1
	RP11-261C10.7
	DLX2
	DLX1
	AC104801.1
	RP1-149C7.1
	FAM120A
	FAM120AOS
	PHF2
	RP11-165J3.5
	CACNB2
	ARL5B
	NSUN6
	CTD-2501B8.5
	ALMS1
	TBC1D5
	AC104451.2
	MANBA
	UBE2D3
	SLC9B2
	PABPC1P7
	RP11-300M24.1
	FUT9
	KRT18P50
	GRM3
	AC003088.1
	RP11-960H2.2
	KLF10
	ATXN7
	RP11-552I14.1
	MED27
	CUL3
	PQLC1
	KCNG2
	RP11-154H12.3
	CLU
	PTK2B
	CHRNA2
	EPHX2
	SCARA3
	GULOP
	ARHGAP44
	STAG1
	TMEM131
	FAHD2B
	FAM178B
	CNNM3
	IGKV2OR2-1
	AC007228.5
	TRANK1
	TBL1XR1
	MTND5P15
	ZSWIM6
	DYNC1LI2
	NAE1
	CA7
	CCDC79
	RP11-61A14.3
	FGFR1
	PPAPDC1B
	WHSC1L1
	LETM2
	ZNF365
	MPP6
	DFNA5
	ZDHHC5
	MED19
	CTNND1
	C11orf31
	TMX2
	BTBD18
	CDIP1
	HMOX2
	CORO7-PAM16
	NMRAL1
	OLA1
	Y_RNA
	AC013467.1
	HNRNPA1P39
	AIG1
	RBM26
	RBM26-AS1
	NDFIP2-AS1
	PCDH17
	RNA5SP30
	CTAGE16P
	RNY4P29
	LINC00374
	UBE2D2
	CXXC5
	Y_RNA
	CTB-35F21.1
	CTD-3224K15.3
	PLCL2
	SPECC1
	RP11-209D14.2
	GLT8D1
	JKAMP
	PABPC1L
	ANKRD27
	OGFOD2
	HARS2
	IK
	IFT57
	NEK4
	NDUFA2
	EEFSEC
	MYO19
	NTN5
	ZMAT2
	GIGYF1
	ABCB9
	GNL3
	WDR82
	C5orf63
	PACSIN3
	YWHAB
	GLYCTK
	LRRC37A
	FAM109B
	ARL17A
	HAPLN4
	NAGA
	TCTN1
	PCDHA7
	LINC00634
	TMEM110
	LRRC37A4P
	AC103965.1
	FAM215B
	LRRC37A2
	AC011330.5
	EFTUD1P1
	RP11-182J1.16
	RP11-182J1.14
	CSPG4P11
	LINC00933
	RP11-182J1.13
	RP11-669E14.4
	RP11-707O23.5
	ENSG00000265315
	ENSG00000265411
	RP11-995C19.2
	ENSG00000266504
	RP11-798G7.7
	ENSG00000278770

## Sheet: Down-reg DEG
Ex-NRGN					Ex-SZTR					L23					L4					L45					L5					L56					L56CCa					L56CCb					In-Rosehip
Gene	score	tstat	logFC	logPvals	Gene	score	tstat	logFC	logPvals	Gene	score	tstat	logFC	logPvals	Gene	score	tstat	logFC	logPvals	Gene	score	tstat	logFC	logPvals	Gene	score	tstat	logFC	logPvals	Gene	score	tstat	logFC	logPvals	Gene	score	tstat	logFC	logPvals	Gene	score	tstat	logFC	logPvals	Gene	score	tstat	logFC	logPvals
OMG	-2.95925	-3.62087	-0.16897	2.95925	TARBP1	-4.15187	-5.11824	-0.499396	4.15187	RASGRF1	-4.38453	-5.12626	-0.290609	4.38453	FAM78B	-4.52494	-5.08954	-0.194312	4.52494	BEND6	-4.39861	-4.98198	-0.189077	4.39861	ARSG	-4.24711	-4.99763	-0.209873	4.24711	HLCS	-4.25112	-4.88944	-0.221621	4.25112	MAML3	-4.43165	-5.108	-0.490525	4.43165	GAB2	-4.75611	-5.45654	-0.323858	4.75611	ARID1A	-4.46391	-5.01906	-0.189772	4.46391
CD99L2	-2.59514	-3.31241	-0.288537	2.59514	ANKRD24	-4.10826	-5.15299	-0.366924	4.10826	PGAP2	-4.28633	-5.03162	-0.130112	4.28633	PDE7A	-4.23604	-4.83207	-0.180735	4.23604	DLC1	-4.35067	-4.93915	-0.300683	4.35067	AC009690.1	-3.95871	-4.56701	-0.157991	3.95871	CTNNBIP1	-3.5926	-4.3284	-0.202411	3.5926	SHANK2	-4.26814	-4.955	-0.337738	4.26814	TRMT9B	-4.66699	-5.37073	-0.239417	4.66699	SLC35F3	-4.26903	-4.84661	-0.165381	4.26903
CHGB	-2.5643	-3.3286	-0.327055	2.5643	KCNH1	-3.7152	-4.65757	-0.498635	3.7152	SCARB1	-3.91077	-4.67178	-0.134446	3.91077	TET3	-3.97003	-4.63046	-0.213027	3.97003	ATP2B2	-4.291	-4.88587	-0.310075	4.291	DLGAP3	-3.73324	-4.36834	-0.22875	3.73324	N4BP2L1	-3.51016	-4.32052	-0.195869	3.51016	PITPNM2	-4.26546	-4.90714	-0.273422	4.26546	RIMKLA	-4.49442	-5.26561	-0.218163	4.49442	SLC4A8	-3.99823	-4.57634	-0.197342	3.99823
MT-CYB	-2.5206	-3.2742	-0.284917	2.5206	MLIP	-3.54941	-4.48473	-0.548307	3.54941	TRMT9B	-3.71943	-4.41522	-0.169819	3.71943	SCFD2	-3.67915	-4.36673	-0.177536	3.67915	PTPN5	-4.27077	-5.00389	-0.203042	4.27077	ADAM11	-3.65903	-4.39662	-0.167401	3.65903	KLHL32	-3.31714	-4.01895	-0.239737	3.31714	PRMT8	-3.82005	-4.50138	-0.340911	3.82005	ARSG	-4.47891	-5.19045	-0.251493	4.47891	TANGO6	-3.83355	-4.49368	-0.143907	3.83355
ITM2C	-2.32389	-3.07011	-0.250791	2.32389	MAP1LC3A	-3.54939	-4.48471	-0.326183	3.54939	MAP3K13	-3.67407	-4.44618	-0.221626	3.67407	ZNF804B	-3.58929	-4.31685	-0.437316	3.58929	CLMP	-4.19098	-4.92389	-0.114685	4.19098	UNC13C	-3.64452	-4.38308	-0.247967	3.64452	HTR2C	-3.19271	-3.93019	-0.282865	3.19271	ARSG	-3.7429	-4.46345	-0.170681	3.7429	KCNB1	-4.35082	-5.01754	-0.293855	4.35082	SULT1A1	-3.79341	-4.3984	-0.161292	3.79341
AATK	-2.23668	-2.9691	-0.173736	2.23668	GSTO2	-3.39954	-4.44737	-0.197828	3.39954	ATP2B2	-3.49993	-4.18629	-0.309308	3.49993	RAB37	-3.57887	-4.30721	-0.108041	3.57887	RASGRF1	-4.02313	-4.76782	-0.221329	4.02313	DBF4B	-3.62387	-4.29961	-0.137677	3.62387	GPCPD1	-3.19115	-3.90525	-0.148319	3.19115	GRAMD1B	-3.68292	-4.41051	-0.255161	3.68292	RPH3A	-4.29528	-4.92135	-0.418462	4.29528	SNX32	-3.55794	-4.27542	-0.149991	3.55794
C5orf24	-2.21316	-2.99171	-0.274617	2.21316	ENC1	-3.32304	-4.25005	-0.439554	3.32304	KCNB1	-3.47675	-4.19345	-0.190123	3.47675	PCNX2	-3.56715	-4.23665	-0.114871	3.56715	SORCS2	-3.9908	-4.65394	-0.326373	3.9908	CMSS1	-3.5936	-4.24502	-0.273187	3.5936	SCAI	-3.15647	-3.9222	-0.31776	3.15647	PPARGC1B	-3.65247	-4.34883	-0.219922	3.65247	FAM78B	-4.29348	-4.96431	-0.229406	4.29348	PAAF1	-3.54137	-4.26021	-0.213497	3.54137
SCN2A	-2.20112	-2.95391	-0.312546	2.20112	AGO1	-3.27548	-4.20088	-0.216573	3.27548	PITPNM2	-3.46869	-4.25076	-0.180388	3.46869	PALM2-AKAP2	-3.50726	-4.18316	-0.14127	3.50726	RUBCN	-3.64984	-4.54965	-0.133092	3.64984	SCFD2	-3.55347	-4.26341	-0.151883	3.55347	HIP1	-3.08827	-3.88521	-0.300166	3.08827	RNF165	-3.64804	-4.37812	-0.325749	3.64804	DNAJC5G	-4.27452	-4.90252	-0.213181	4.27452	LTN1	-3.52711	-4.21763	-0.123134	3.52711
CHL1	-2.16747	-2.9243	-0.275683	2.16747	RGS7	-3.25266	-4.17732	-0.34894	3.25266	CABP1	-3.42895	-4.12244	-0.385115	3.42895	RFX8	-3.41329	-4.18569	-0.10738	3.41329	CACNG8	-3.63854	-4.33377	-0.219179	3.63854	VASH1	-3.52987	-4.27612	-0.117401	3.52987	RASGEF1C	-3.07533	-3.82221	-0.197684	3.07533	CENPP	-3.63142	-4.36269	-0.497174	3.63142	INTS9	-4.26052	-4.88167	-0.110158	4.26052	TCAIM	-3.01498	-3.75283	-0.139831	3.01498
NECTIN3	-2.16323	-2.92484	-0.159517	2.16323	PRMT8	-3.21355	-4.13694	-0.356028	3.21355	UCK2	-3.41579	-4.16745	-0.111919	3.41579	BRINP1	-3.41269	-4.09859	-0.342339	3.41269	PTCHD4	-3.61645	-4.28413	-0.280164	3.61645	TMEM178B	-3.52901	-4.24335	-0.266119	3.52901	TMEM120B	-3.07257	-3.7978	-0.159665	3.07257	CCDC32	-3.55848	-4.26197	-0.160044	3.55848	WDR31	-4.21043	-4.98764	-0.115303	4.21043	ANTXR1	-3.00625	-3.72505	-0.103762	3.00625
APC2	-2.02258	-2.79063	-0.161456	2.02258	SIN3B	-3.11839	-4.08502	-0.332797	3.11839	NEURL1	-3.40586	-4.15819	-0.234803	3.40586	DLG5	-3.28076	-4.00449	-0.247833	3.28076	SYNJ2	-3.59245	-4.29185	-0.177379	3.59245	ATP2B2	-3.43926	-4.10837	-0.255051	3.43926	SYT12	-3.05198	-3.82442	-0.190761	3.05198	TMEM132B	-3.5299	-4.26842	-0.281738	3.5299	REEP1	-4.13214	-4.86055	-0.273338	4.13214	RIC8B	-2.94189	-3.68587	-0.139972	2.94189
CHGA	-2.01918	-2.77111	-0.268335	2.01918	KDM2B	-3.07725	-3.99638	-0.265051	3.07725	BRINP1	-3.40483	-4.10072	-0.217163	3.40483	MARCH4	-3.26035	-3.98586	-0.250707	3.26035	EML6	-3.49181	-4.20024	-0.318316	3.49181	RNF112	-3.34388	-4.10245	-0.178387	3.34388	SULT1A1	-3.02651	-3.85495	-0.218733	3.02651	PCSK2	-3.43602	-4.214	-0.236649	3.43602	PRMT8	-4.1318	-4.86022	-0.313503	4.1318	PNMA3	-2.90226	-3.74422	-0.116407	2.90226
DNM1	-2.01706	-2.75873	-0.235983	2.01706	PLXND1	-3.03544	-3.9971	-0.205859	3.03544	FAM78B	-3.39842	-4.15126	-0.157111	3.39842	VWC2	-3.16702	-3.87791	-0.205567	3.16702	ST3GAL2	-3.46489	-4.14851	-0.130641	3.46489	AGBL4	-3.33478	-4.01558	-0.219302	3.33478	DLGAP4	-3.00889	-3.76092	-0.292222	3.00889	ZSCAN5A	-3.29685	-4.0218	-0.144351	3.29685	SPNS2	-4.07433	-4.72114	-0.170448	4.07433	ZNF462	-2.89999	-3.61195	-0.151921	2.89999
NFX1	-2.00454	-2.80929	-0.450568	2.00454	SHISA9	-2.98903	-3.90548	-0.68942	2.98903	SHANK2	-3.37383	-4.12831	-0.300527	3.37383	CMYA5	-3.15626	-3.8907	-0.104192	3.15626	PPM1H	-3.39684	-4.14247	-0.161191	3.39684	ZSCAN5A	-3.28069	-3.96742	-0.173661	3.28069	SHANK2	-2.99357	-3.76964	-0.21771	2.99357	GFRA1	-3.26083	-3.96699	-0.476051	3.26083	RAB11FIP4	-4.07333	-4.80485	-0.298743	4.07333	MARK4	-2.89244	-3.62204	-0.115166	2.89244
ATP6V1A	-1.97857	-2.72819	-0.217941	1.97857	DIDO1	-2.98057	-3.89678	-0.219304	2.98057	RNFT2	-3.30824	-4.06709	-0.101674	3.30824	PTCHD4	-3.12902	-3.84363	-0.274081	3.12902	SCAI	-3.33923	-4.03576	-0.317258	3.33923	PCNX2	-3.25727	-3.99146	-0.115299	3.25727	ZNF75A	-2.92133	-3.67991	-0.170209	2.92133	C18orf25	-3.20289	-3.96229	-0.168997	3.20289	ATP2B2	-4.05888	-4.74704	-0.398504	4.05888	GLDN	-2.86738	-3.63722	-0.150617	2.86738
PARP8	-1.94392	-2.70754	-0.315	1.94392	CELF2	-2.96901	-3.88487	-0.260432	2.96901	PRMT8	-3.30574	-4.06476	-0.320176	3.30574	RANBP10	-3.09784	-3.81546	-0.117299	3.09784	NEK6	-3.3138	-4.03787	-0.120839	3.3138	TMEM132D	-3.24751	-3.93785	-0.341829	3.24751	CSGALNACT1	-2.91302	-3.69392	-0.226421	2.91302	PTPRN2	-3.17991	-3.91717	-0.262958	3.17991	KBTBD12	-4.02676	-4.75641	-0.147449	4.02676	ANO1	-2.82648	-3.56208	-0.163775	2.82648
CREG2	-1.9115	-2.65941	-0.250436	1.9115	SYT13	-2.93525	-3.85009	-0.154458	2.93525	SPEG	-3.28688	-4.07774	-0.103896	3.28688	NLN	-3.03578	-3.78018	-0.129179	3.03578	SORCS3	-3.31162	-4.06329	-0.366972	3.31162	SLC44A2	-3.23539	-3.94942	-0.108844	3.23539	ICA1	-2.89384	-3.69952	-0.27907	2.89384	ZNF652	-3.17036	-3.9312	-0.149308	3.17036	KIAA1324	-3.99349	-4.6866	-0.259577	3.99349	GTF2H1	-2.8075	-3.54478	-0.100084	2.8075
LRRC9	-1.87918	-2.67408	-0.124698	1.87918	MSL1	-2.9233	-3.83778	-0.185963	2.9233	ARMC2	-3.28068	-4.04135	-0.163684	3.28068	ERCC1	-3.03306	-3.75683	-0.102193	3.03306	EXT1	-3.30861	-4.00823	-0.275863	3.30861	NAB1	-3.15225	-3.9231	-0.190084	3.15225	FBF1	-2.8591	-3.66623	-0.109743	2.8591	RPH3A	-3.15594	-3.89516	-0.317423	3.15594	BICD1	-3.96227	-4.74662	-0.175225	3.96227	SLC16A2	-2.76376	-3.50484	-0.10892	2.76376
HTT	-1.86522	-2.63096	-0.14535	1.86522	NPTXR	-2.89451	-3.84799	-0.469747	2.89451	ZNF589	-3.27939	-3.98758	-0.122175	3.27939	ACER3	-3.00321	-3.72976	-0.104723	3.00321	TCTEX1D1	-3.20611	-3.99356	-0.107322	3.20611	DHRS7B	-3.10369	-3.87755	-0.128816	3.10369	DCAKD	-2.84975	-3.65727	-0.157793	2.84975	BICRAL	-3.14581	-3.91088	-0.237039	3.14581	VKORC1L1	-3.94755	-4.64416	-0.167851	3.94755	RUBCN	-2.75323	-3.49521	-0.139054	2.75323
SPRED2	-1.85537	-2.63453	-0.116442	1.85537	NCALD	-2.80107	-3.71184	-0.508519	2.80107	PCNX2	-3.26848	-4.00259	-0.112487	3.26848	PDZD8	-2.96198	-3.71224	-0.11373	2.96198	SYT12	-3.1843	-3.94479	-0.236584	3.1843	RIMKLB	-3.0903	-3.81775	-0.153517	3.0903	PPP6R2	-2.84457	-3.60865	-0.223109	2.84457	SYTL2	-3.12168	-3.86368	-0.211707	3.12168	MINK1	-3.93818	-4.67707	-0.16611	3.93818	SPOP	-2.73723	-3.46537	-0.102394	2.73723
APP	-1.85536	-2.60992	-0.236249	1.85536	AKAP8L	-2.78939	-3.6998	-0.455794	2.78939	KIAA0825	-3.22925	-3.94225	-0.125687	3.22925	ATP2B2	-2.95174	-3.683	-0.316317	2.95174	DNAJC5G	-3.18399	-3.91908	-0.216431	3.18399	KMT5B	-3.05969	-3.83443	-0.13518	3.05969	KMT2B	-2.84177	-3.60419	-0.103228	2.84177	PPM1H	-3.08505	-3.85387	-0.225553	3.08505	SLC43A2	-3.90863	-4.64772	-0.148218	3.90863	TASP1	-2.6873	-3.43478	-0.218499	2.6873
GGT7	-1.85341	-2.61939	-0.13416	1.85341	KDM3B	-2.71647	-3.6246	-0.197239	2.71647	SCFD2	-3.21587	-3.93014	-0.186809	3.21587	TTC7A	-2.95046	-3.70162	-0.100462	2.95046	MAP3K13	-3.16474	-3.90143	-0.205295	3.16474	SH2B1	-3.00581	-3.73889	-0.101828	3.00581	PRR16	-2.83874	-3.58441	-0.221576	2.83874	DGKH	-3.07115	-3.81718	-0.347467	3.07115	BSN	-3.83124	-4.57615	-0.364822	3.83124	BICDL1	-2.68092	-3.44486	-0.21422	2.68092
TRPM7	-1.8489	-2.62811	-0.135139	1.8489	LNX1	-2.71183	-3.61981	-0.39021	2.71183	SEMA4B	-3.20122	-3.99614	-0.103478	3.20122	METTL15	-2.93774	-3.67026	-0.113681	2.93774	DLG5	-3.16126	-3.89824	-0.298718	3.16126	TECPR1	-2.99757	-3.71387	-0.113746	2.99757	SLC22A10	-2.80891	-3.57546	-0.246658	2.80891	CCDC125	-3.05975	-3.83042	-0.180705	3.05975	ARID1A	-3.82886	-4.49902	-0.253665	3.82886	AC027644.4	-2.67282	-3.45469	-0.116812	2.67282
CLPTM1L	-1.84387	-2.61319	-0.151164	1.84387	ASXL3	-2.69747	-3.63969	-0.353545	2.69747	MAML3	-3.15917	-3.90208	-0.319187	3.15917	BICDL1	-2.91074	-3.66496	-0.210172	2.91074	SREBF1	-3.16109	-3.89808	-0.103188	3.16109	KCNH1	-2.90033	-3.66419	-0.130739	2.90033	ABCC4	-2.79119	-3.55895	-0.165574	2.79119	TESC	-3.04153	-3.83925	-0.418611	3.04153	BICDL1	-3.82111	-4.61011	-0.295477	3.82111	TRANK1	-2.67037	-3.41922	-0.172765	2.67037
TBCA	-1.84352	-2.59843	-0.128231	1.84352	SCN3B	-2.67786	-3.58475	-0.301358	2.67786	ETV6	-3.13803	-3.88261	-0.199497	3.13803	HECTD2	-2.88078	-3.63726	-0.171527	2.88078	TRMT9B	-3.12435	-3.84205	-0.363307	3.12435	VPS39	-2.86813	-3.61471	-0.13808	2.86813	IP6K1	-2.78085	-3.56918	-0.191038	2.78085	REEP1	-3.01673	-3.81562	-0.26149	3.01673	TRAPPC12	-3.81494	-4.56077	-0.1812	3.81494	CHRD	-2.64114	-3.40781	-0.184603	2.64114
CCNT1	-1.78015	-2.55298	-0.12825	1.78015	NTRK3	-2.67785	-3.65805	-0.285051	2.67785	TMEM132B	-3.09302	-3.81874	-0.230886	3.09302	ARNT2	-2.86871	-3.60733	-0.217766	2.86871	SV2B	-3.11009	-3.87556	-0.31859	3.11009	SOBP	-2.86029	-3.67182	-0.205564	2.86029	ATG5	-2.7239	-3.49369	-0.132973	2.7239	KLHL22	-3.00191	-3.73253	-0.228751	3.00191	GLCE	-3.80521	-4.47762	-0.382477	3.80521	RAPGEFL1	-2.6276	-3.39518	-0.153783	2.6276
MRPS26	-1.76434	-2.53136	-0.107489	1.76434	KCTD16	-2.6669	-3.74315	-0.733806	2.6669	DHRS7B	-3.08747	-3.81369	-0.167318	3.08747	SH3RF1	-2.85018	-3.62926	-0.130984	2.85018	VWC2	-3.10781	-3.82708	-0.282003	3.10781	PFKFB3	-2.80647	-3.57671	-0.126289	2.80647	H2AFY	-2.72127	-3.53376	-0.161556	2.72127	UNC13A	-3.00165	-3.75311	-0.299262	3.00165	MAP3K13	-3.80112	-4.50898	-0.280638	3.80112	FRAS1	-2.611	-3.41456	-0.367867	2.611
SPCS1	-1.73795	-2.51067	-0.207561	1.73795	TRIM9	-2.66107	-3.56742	-0.303024	2.66107	ANKRD33B	-3.06885	-3.81881	-0.325688	3.06885	NEURL1	-2.79575	-3.54057	-0.141586	2.79575	SPRED2	-3.08883	-3.85571	-0.460924	3.08883	REEP1	-2.8063	-3.57655	-0.18371	2.8063	COL8A1	-2.70632	-3.49852	-0.192446	2.70632	ZNF609	-2.9767	-3.70957	-0.232004	2.9767	ARMC2	-3.79404	-4.54106	-0.251273	3.79404	VKORC1L1	-2.60592	-3.40968	-0.127104	2.60592
CDS2	-1.70571	-2.46289	-0.143617	1.70571	TRIM33	-2.64824	-3.58763	-0.235972	2.64824	PHC1	-3.05746	-3.83236	-0.169201	3.05746	ZHX3	-2.7934	-3.53841	-0.140783	2.7934	RCSD1	-3.07165	-3.79433	-0.196676	3.07165	SLC8A3	-2.80189	-3.55376	-0.288484	2.80189	RBBP8	-2.67928	-3.49325	-0.167562	2.67928	DLGAP4	-2.95134	-3.75321	-0.279306	2.95134	CTCF	-3.75993	-4.50282	-0.123174	3.75993	TRAF3IP1	-2.59307	-3.34794	-0.112405	2.59307
RTN1	-1.69723	-2.47329	-0.246118	1.69723	TTC7B	-2.6451	-3.5843	-0.346664	2.6451	PRPF40B	-3.05229	-3.82751	-0.10168	3.05229	KLHL22	-2.79065	-3.53589	-0.130293	2.79065	LDAH	-3.05577	-3.85075	-0.162786	3.05577	SDK2	-2.79386	-3.54637	-0.206454	2.79386	UTP6	-2.59765	-3.41424	-0.117471	2.59765	KLHL20	-2.93258	-3.7089	-0.112335	2.93258	ETFA	-3.75512	-4.50437	-0.190824	3.75512	B3GAT1	-2.57441	-3.36163	-0.11738	2.57441
NCK2	-1.68615	-2.45295	-0.117757	1.68615	PPP6R2	-2.60385	-3.54066	-0.248623	2.60385	KBTBD12	-3.03894	-3.81498	-0.106891	3.03894	TMCC1	-2.78414	-3.52992	-0.124391	2.78414	DHRS7B	-3.03646	-3.78354	-0.14215	3.03646	MACF1	-2.79206	-3.5447	-0.151107	2.79206	TARBP1	-2.59744	-3.37735	-0.280633	2.59744	QSER1	-2.92383	-3.70069	-0.155349	2.92383	RAPGEF1	-3.72836	-4.47914	-0.210665	3.72836	GRIN2A	-2.51245	-3.26021	-0.192229	2.51245
PCDH9	-1.68111	-2.43405	-0.192322	1.68111	ZBBX	-2.55974	-3.49397	-0.345901	2.55974	ANKMY1	-3.03004	-3.76143	-0.126941	3.03004	TMEM120B	-2.77567	-3.53978	-0.110405	2.77567	GPCPD1	-3.00492	-3.80234	-0.145195	3.00492	SPPL2B	-2.74656	-3.5027	-0.107054	2.74656	DNMT3A	-2.59006	-3.38777	-0.199408	2.59006	SLC20A1	-2.89539	-3.65481	-0.27838	2.89539	SLC27A1	-3.71433	-4.46395	-0.128889	3.71433	SYNDIG1	-2.50983	-3.27072	-0.144874	2.50983
PIK3R1	-1.68089	-2.44842	-0.30518	1.68089	POU6F2	-2.54541	-3.47878	-0.613815	2.54541	UVSSA	-3.01842	-3.75085	-0.127621	3.01842	CHKA	-2.75628	-3.52174	-0.200835	2.75628	ZNF75A	-3.00408	-3.733	-0.118637	3.00408	RAB15	-2.70979	-3.45265	-0.178718	2.70979	PHACTR4	-2.58804	-3.38583	-0.178968	2.58804	RAB30	-2.89279	-3.65042	-0.150497	2.89279	NRXN3	-3.70383	-4.4192	-0.326981	3.70383	EVA1C	-2.50955	-3.27047	-0.140577	2.50955
MLEC	-1.67558	-2.42853	-0.115474	1.67558	MPPED2	-2.51923	-3.48572	-0.309469	2.51923	PTPRG	-3.01247	-3.74543	-0.210925	3.01247	TRPM3	-2.72808	-3.49546	-0.275026	2.72808	MARCH4	-2.99239	-3.74292	-0.209886	2.99239	TMEM132B	-2.70199	-3.46144	-0.292928	2.70199	GON4L	-2.58292	-3.36366	-0.228084	2.58292	SLC45A4	-2.8865	-3.64656	-0.146987	2.8865	PDE4B	-3.70322	-4.41863	-0.40632	3.70322	SLC43A2	-2.50264	-3.25118	-0.126747	2.50264
PIK3R4	-1.64823	-2.43119	-0.118024	1.64823	RGS4	-2.50438	-3.40529	-0.175636	2.50438	PDE7A	-3.00571	-3.80949	-0.161194	3.00571	PRKCE	-2.72064	-3.47156	-0.2077	2.72064	FBXO16	-2.97691	-3.70829	-0.168092	2.97691	LAS1L	-2.67698	-3.43824	-0.109139	2.67698	SH3D19	-2.58035	-3.36123	-0.186526	2.58035	TFCP2	-2.87734	-3.65917	-0.209461	2.87734	SCARB1	-3.69579	-4.48919	-0.178313	3.69579	PKD2	-2.48561	-3.23547	-0.143582	2.48561
SYP	-1.60929	-2.37595	-0.254167	1.60929	DDX1	-2.48607	-3.4159	-0.166427	2.48607	RUBCN	-2.97795	-3.75764	-0.11424	2.97795	SGCD	-2.70858	-3.51607	-0.259372	2.70858	SLC8A3	-2.97628	-3.72806	-0.322788	2.97628	SLC1A1	-2.67204	-3.43365	-0.15014	2.67204	GRAMD1B	-2.57017	-3.36673	-0.156545	2.57017	LUC7L2	-2.86155	-3.62341	-0.174726	2.86155	KLHDC10	-3.63182	-4.35274	-0.246816	3.63182	CDKL2	-2.48193	-3.25855	-0.15219	2.48193
MAGEH1	-1.59011	-2.35503	-0.116784	1.59011	LENG8	-2.42336	-3.32119	-0.284138	2.42336	DAB2IP	-2.96788	-3.70474	-0.151682	2.96788	MICAL2	-2.67159	-3.42631	-0.243366	2.67159	RXFP1	-2.97506	-3.70661	-0.300997	2.97506	PDE7A	-2.66157	-3.48003	-0.190732	2.66157	PDIA5	-2.5626	-3.40108	-0.196867	2.5626	ITGA11	-2.85829	-3.64122	-0.288759	2.85829	MSL2	-3.63091	-4.38733	-0.182898	3.63091	PHC1	-2.45171	-3.23002	-0.133789	2.45171
SLC39A10	-1.57879	-2.36145	-0.249454	1.57879	RECQL5	-2.40909	-3.36596	-0.311911	2.40909	AFAP1	-2.96348	-3.70072	-0.137058	2.96348	NCOA3	-2.65436	-3.44436	-0.129841	2.65436	FAM49B	-2.91685	-3.65356	-0.207213	2.91685	NRXN3	-2.63059	-3.37996	-0.388531	2.63059	SIL1	-2.56206	-3.34396	-0.17452	2.56206	ATP2B2	-2.85654	-3.61876	-0.369912	2.85654	RASGRF1	-3.62944	-4.31851	-0.335647	3.62944	RNF175	-2.43551	-3.20137	-0.150893	2.43551
SLC22A17	-1.56438	-2.33056	-0.227333	1.56438	ST5	-2.39822	-3.35413	-0.248517	2.39822	USP4	-2.93086	-3.76505	-0.120335	2.93086	RPH3A	-2.62515	-3.39922	-0.187405	2.62515	TASP1	-2.91105	-3.66777	-0.327803	2.91105	RGS7BP	-2.62396	-3.37386	-0.158658	2.62396	ATP2B2	-2.55424	-3.33657	-0.175089	2.55424	ADAM19	-2.82266	-3.56874	-0.218897	2.82266	KIAA0232	-3.62184	-4.34353	-0.191761	3.62184	CLEC2L	-2.42296	-3.20281	-0.118386	2.42296
SHTN1	-1.55877	-2.31836	-0.111343	1.55877	FLNA	-2.3948	-3.35041	-0.197589	2.3948	RAB40C	-2.90159	-3.73646	-0.209775	2.90159	CDC14B	-2.62416	-3.39829	-0.188718	2.62416	BACH2	-2.90813	-3.6456	-0.289363	2.90813	PCNX4	-2.62192	-3.4035	-0.195832	2.62192	INO80	-2.54655	-3.34613	-0.158052	2.54655	CDR2	-2.82136	-3.60638	-0.262602	2.82136	ZFR2	-3.60632	-4.32921	-0.25283	3.60632	NOS1	-2.41762	-3.19775	-0.131435	2.41762
SLC38A6	-1.55826	-2.35664	-0.308223	1.55826	CDH9	-2.39451	-3.31868	-0.258407	2.39451	SMURF1	-2.89996	-3.64261	-0.200752	2.89996	SLC44A5	-2.60213	-3.362	-0.243468	2.60213	FAM76A	-2.89551	-3.69797	-0.133915	2.89551	EPN2	-2.59957	-3.4002	-0.149016	2.59957	MAN2A1	-2.5449	-3.32774	-0.230337	2.5449	TRAK1	-2.79751	-3.60592	-0.277765	2.79751	TFCP2	-3.59941	-4.35766	-0.259791	3.59941	SPRED2	-2.4072	-3.20214	-0.249542	2.4072
TRMT10C	-1.55121	-2.32979	-0.114163	1.55121	SLC8A3	-2.37088	-3.29356	-0.322123	2.37088	PSEN1	-2.88676	-3.6717	-0.140586	2.88676	KMT5B	-2.58669	-3.3631	-0.119887	2.58669	CDC14B	-2.89253	-3.65062	-0.254729	2.89253	FBXW4	-2.58817	-3.34086	-0.14551	2.58817	PID1	-2.54027	-3.30809	-0.36151	2.54027	MAP3K13	-2.79332	-3.6019	-0.219395	2.79332	PDE7A	-3.59868	-4.32215	-0.243615	3.59868	RGS7BP	-2.39512	-3.15163	-0.159624	2.39512
GRIA2	-1.54556	-2.30472	-0.209539	1.54556	CAMKV	-2.3325	-3.2527	-0.179292	2.3325	CNOT10	-2.87612	-3.68531	-0.119316	2.87612	ABCB9	-2.58607	-3.36252	-0.10324	2.58607	RAPGEF4	-2.86501	-3.60619	-0.241136	2.86501	RPS6KL1	-2.5795	-3.34746	-0.267285	2.5795	KCNH3	-2.54008	-3.32317	-0.190648	2.54008	AXIN1	-2.75349	-3.50513	-0.146446	2.75349	RHOBTB2	-3.57577	-4.33538	-0.19944	3.57577	ST3GAL1	-2.39121	-3.15981	-0.137167	2.39121
ATP2B2	-1.53618	-2.29111	-0.199905	1.53618	GIPC1	-2.31132	-3.20443	-0.24494	2.31132	PPARGC1B	-2.87538	-3.63955	-0.183074	2.87538	DDX10	-2.58087	-3.35762	-0.100611	2.58087	FAM78B	-2.84265	-3.58573	-0.148868	2.84265	SRGAP2B	-2.57684	-3.36091	-0.107724	2.57684	GAREM1	-2.53049	-3.3141	-0.253911	2.53049	PIGL	-2.7495	-3.53844	-0.243502	2.7495	BICRAL	-3.56142	-4.28776	-0.252948	3.56142	UGGT2	-2.391	-3.1478	-0.148199	2.391
OPCML	-1.51873	-2.28231	-0.218246	1.51873	SLC8A2	-2.3064	-3.19929	-0.305722	2.3064	CDC14B	-2.87525	-3.68447	-0.193272	2.87525	GOLGA8B	-2.57456	-3.35169	-0.406784	2.57456	RABEPK	-2.83147	-3.61431	-0.15983	2.83147	CMC2	-2.57232	-3.32622	-0.209314	2.57232	RALGPS1	-2.52841	-3.32874	-0.197821	2.52841	VKORC1L1	-2.7452	-3.53437	-0.176727	2.7452	TRAK1	-3.52883	-4.29117	-0.216912	3.52883	CMC2	-2.37846	-3.14783	-0.128315	2.37846
PCMT1	-1.5096	-2.2636	-0.167321	1.5096	KIF1B	-2.30492	-3.25247	-0.402024	2.30492	MYO1D	-2.85562	-3.64229	-0.140282	2.85562	GRIN2A	-2.54767	-3.31136	-0.155017	2.54767	SPTSSB	-2.82603	-3.65625	-0.13099	2.82603	ZNF135	-2.5602	-3.34516	-0.145142	2.5602	SORCS2	-2.51832	-3.31906	-0.217639	2.51832	SOBP	-2.73943	-3.5289	-0.23882	2.73943	IQSEC3	-3.51113	-4.27449	-0.29891	3.51113	GPR107	-2.36309	-3.13335	-0.117772	2.36309
RTN3	-1.48905	-2.25668	-0.211214	1.48905	KCNH3	-2.29406	-3.24062	-0.362332	2.29406	GLCE	-2.83669	-3.58455	-0.311652	2.83669	CMC2	-2.54115	-3.32021	-0.186693	2.54115	RPH3A	-2.81094	-3.55665	-0.230904	2.81094	ARHGAP20	-2.55701	-3.32643	-0.202638	2.55701	CDYL	-2.51146	-3.31247	-0.189441	2.51146	DCAKD	-2.7274	-3.5175	-0.131454	2.7274	DHRS7B	-3.49921	-4.20047	-0.200776	3.49921	TMEM132B	-2.35096	-3.11047	-0.168166	2.35096
FAXC	-1.46444	-2.22008	-0.113803	1.46444	CHD5	-2.28379	-3.17565	-0.489504	2.28379	PFKFB3	-2.82798	-3.61616	-0.254743	2.82798	NCOR2	-2.52851	-3.29349	-0.205987	2.52851	KMT5B	-2.77777	-3.54405	-0.159918	2.77777	ATR	-2.54958	-3.30519	-0.210435	2.54958	FAM78B	-2.51113	-3.28082	-0.174924	2.51113	DLGAP3	-2.72484	-3.51507	-0.253256	2.72484	AGBL4	-3.45343	-4.18801	-0.240501	3.45343	FGFR1OP	-2.35021	-3.10976	-0.129721	2.35021
SYNM	-1.45527	-2.22756	-0.141333	1.45527	NPY1R	-2.25083	-3.26271	-0.579324	2.25083	HDAC5	-2.8222	-3.57122	-0.113833	2.8222	RASGRF1	-2.51725	-3.29765	-0.163077	2.51725	AGBL4	-2.77741	-3.54371	-0.137791	2.77741	GART	-2.54906	-3.33461	-0.102837	2.54906	FKTN	-2.50802	-3.29281	-0.18986	2.50802	PRKAA2	-2.72301	-3.51334	-0.301331	2.72301	SCAMP5	-3.45029	-4.15608	-0.18363	3.45029	ABL2	-2.34642	-3.13007	-0.116346	2.34642
NETO1	-1.44414	-2.19516	-0.105677	1.44414	ADCY6	-2.24069	-3.15473	-0.149888	2.24069	NCALD	-2.79202	-3.52661	-0.278023	2.79202	NRXN3	-2.49682	-3.27834	-0.202992	2.49682	RALGPS1	-2.7547	-3.56309	-0.161116	2.7547	FBXO36	-2.54883	-3.31877	-0.105428	2.54883	AP003108.2	-2.50747	-3.27738	-0.137813	2.50747	GAB2	-2.72071	-3.53208	-0.245443	2.72071	MFHAS1	-3.43027	-4.16661	-0.196678	3.43027	ZNF589	-2.33359	-3.10552	-0.105004	2.33359
TMX4	-1.43462	-2.18857	-0.170179	1.43462	RHOT2	-2.2283	-3.16879	-0.226511	2.2283	UNC13A	-2.79179	-3.5819	-0.229731	2.79179	ARID1A	-2.49069	-3.25815	-0.121282	2.49069	CABP1	-2.74388	-3.51245	-0.300808	2.74388	MARCH11	-2.53402	-3.29078	-0.120582	2.53402	KCNIP1	-2.49883	-3.31824	-0.202359	2.49883	TRIM9	-2.70427	-3.45971	-0.247444	2.70427	C18orf25	-3.42439	-4.19277	-0.180833	3.42439	ETFA	-2.32508	-3.12308	-0.104493	2.32508
PCDH10	-1.43368	-2.18758	-0.174389	1.43368	PID1	-2.20731	-3.09548	-0.269909	2.20731	SUSD5	-2.78557	-3.59824	-0.103066	2.78557	GPC1	-2.48879	-3.27073	-0.127464	2.48879	ARSG	-2.7367	-3.5248	-0.18939	2.7367	IFT43	-2.52642	-3.3277	-0.105166	2.52642	ZMYM5	-2.48717	-3.27182	-0.112295	2.48717	SKI	-2.68467	-3.49575	-0.143473	2.68467	RNFT2	-3.41705	-4.18585	-0.161727	3.41705	RALA	-2.31	-3.08321	-0.107717	2.31
PCNP	-1.42622	-2.18333	-0.125707	1.42622	DNAH7	-2.19106	-3.12804	-0.340767	2.19106	FGFR1OP	-2.78089	-3.55147	-0.164263	2.78089	SPTSSB	-2.47952	-3.38533	-0.134794	2.47952	R3HDM2	-2.71145	-3.50088	-0.281418	2.71145	AGAP2	-2.52604	-3.29742	-0.154843	2.52604	RNF165	-2.48683	-3.25802	-0.155905	2.48683	SHLD2	-2.66237	-3.43691	-0.159049	2.66237	OSBPL10	-3.37474	-4.11527	-0.250907	3.37474	OSBP2	-2.24713	-3.02349	-0.203533	2.24713
PTPRN	-1.41865	-2.16505	-0.166367	1.41865	CCDC85A	-2.18687	-3.09711	-0.399677	2.18687	GPCPD1	-2.77729	-3.52987	-0.186383	2.77729	HNRNPL	-2.46732	-3.2504	-0.110192	2.46732	PLCL2	-2.68962	-3.48019	-0.151771	2.68962	ARIH2	-2.52419	-3.31102	-0.137746	2.52419	TMEM87A	-2.48152	-3.28369	-0.144194	2.48152	SFXN5	-2.66039	-3.43568	-0.186621	2.66039	NEU3	-3.36471	-4.10598	-0.128623	3.36471	CAND2	-2.22322	-3.00068	-0.105187	2.22322
STEAP2	-1.41094	-2.1691	-0.17812	1.41094	NR3C1	-2.17732	-3.08687	-0.50898	2.17732	RAB11FIP4	-2.76981	-3.54112	-0.248003	2.76981	CMSS1	-2.44581	-3.21608	-0.153291	2.44581	CDR2	-2.65659	-3.43081	-0.14972	2.65659	MAPK11	-2.52159	-3.3439	-0.119564	2.52159	KIAA1217	-2.47038	-3.25706	-0.242604	2.47038	PPP2R2C	-2.63784	-3.4324	-0.274047	2.63784	WDR20	-3.3601	-4.20364	-0.152509	3.3601	PRPF40B	-2.21753	-3.00644	-0.10948	2.21753
CLSTN1	-1.40961	-2.17172	-0.232614	1.40961	GAA	-2.17238	-3.05875	-0.114983	2.17238	GREB1	-2.76846	-3.50515	-0.10782	2.76846	ZSWIM5	-2.43776	-3.20851	-0.116983	2.43776	TECPR2	-2.65443	-3.46658	-0.165488	2.65443	MRRF	-2.51521	-3.31922	-0.101942	2.51521	ZNF589	-2.46596	-3.25286	-0.180937	2.46596	ZFP14	-2.62596	-3.40333	-0.133779	2.62596	PGBD5	-3.35959	-4.13169	-0.287976	3.35959	RABEPK	-2.20874	-2.99796	-0.11669	2.20874
LRRC4	-1.40557	-2.15432	-0.103493	1.40557	SYN2	-2.1689	-3.05509	-0.316869	2.1689	FSTL4	-2.76797	-3.53939	-0.267342	2.76797	SCAI	-2.43333	-3.21812	-0.216481	2.43333	UST	-2.654	-3.46616	-0.306167	2.654	GRIK3	-2.51322	-3.28539	-0.267801	2.51322	UNC13A	-2.46513	-3.26791	-0.312079	2.46513	TOM1L2	-2.62199	-3.43681	-0.178746	2.62199	SOCS5	-3.35575	-4.07017	-0.156097	3.35575	MB21D2	-2.20764	-2.97559	-0.112679	2.20764
NDUFB5	-1.37989	-2.15278	-0.168964	1.37989	ERC2	-2.15894	-3.0446	-0.251915	2.15894	TRPM3	-2.738	-3.47737	-0.46444	2.738	BRAF	-2.42959	-3.21456	-0.136388	2.42959	SEZ6	-2.64916	-3.42384	-0.145938	2.64916	PCSK2	-2.49521	-3.25474	-0.210139	2.49521	MARCH4	-2.46449	-3.25146	-0.234101	2.46449	TRAPPC9	-2.5983	-3.37731	-0.240434	2.5983	SCFD2	-3.34782	-4.09036	-0.227117	3.34782	GPR63	-2.20037	-3.00193	-0.147468	2.20037
TMBIM6	-1.37029	-2.13144	-0.172679	1.37029	LAMB1	-2.15673	-3.04227	-0.212868	2.15673	CLK4	-2.73655	-3.49225	-0.213803	2.73655	PPM1H	-2.42311	-3.20839	-0.139901	2.42311	ZNF609	-2.6432	-3.45574	-0.137685	2.6432	TMEM266	-2.49108	-3.26458	-0.142381	2.49108	MYO5C	-2.46169	-3.30127	-0.112759	2.46169	GSG1L	-2.57924	-3.3765	-0.464814	2.57924	ZSWIM5	-3.325	-4.06924	-0.205942	3.325	FAM131A	-2.19875	-3.00035	-0.102252	2.19875
HACD3	-1.35564	-2.104	-0.157505	1.35564	NREP	-2.14004	-3.10116	-0.429226	2.14004	DCLK1	-2.73619	-3.47572	-0.191421	2.73619	KIAA1841	-2.42151	-3.20687	-0.111465	2.42151	RNF24	-2.62066	-3.39708	-0.24429	2.62066	SLC25A29	-2.4771	-3.25143	-0.149851	2.4771	KAZN	-2.45704	-3.24437	-0.225799	2.45704	CACNG8	-2.56277	-3.34379	-0.209889	2.56277	LUC7L2	-3.31517	-4.06013	-0.229488	3.31517	FAM174A	-2.19609	-2.96463	-0.115849	2.19609
RSPO2	-1.33868	-2.10978	-0.139292	1.33868	ARID1A	-2.13103	-3.01516	-0.198916	2.13103	ABL1	-2.73306	-3.57143	-0.138698	2.73306	MAP3K13	-2.41997	-3.19178	-0.184689	2.41997	SULT1A1	-2.60332	-3.41721	-0.151215	2.60332	RAD54L2	-2.46649	-3.25613	-0.160857	2.46649	PFKFB3	-2.44923	-3.23694	-0.165216	2.44923	XYLB	-2.5496	-3.36475	-0.134134	2.5496	AXIN1	-3.31506	-4.06003	-0.171501	3.31506	NETO1	-2.1399	-2.92073	-0.23153	2.1399
DMAP1	-1.33413	-2.09982	-0.32594	1.33413	TTLL11	-2.13097	-3.09096	-0.447255	2.13097	R3HDM2	-2.72638	-3.50047	-0.253243	2.72638	CACNG2	-2.41671	-3.18871	-0.143941	2.41671	HS3ST2	-2.59203	-3.37015	-0.186584	2.59203	ZHX3	-2.45689	-3.21905	-0.162614	2.45689	CACNB4	-2.44915	-3.23686	-0.278338	2.44915	UBAC2	-2.54291	-3.36015	-0.183374	2.54291	SETD2	-3.31364	-4.12124	-0.148109	3.31364	HDAC5	-2.13145	-2.92299	-0.115224	2.13145
ZNF25	-1.33409	-2.08062	-0.11836	1.33409	GRIA4	-2.12371	-3.02929	-0.437197	2.12371	NCOA3	-2.69707	-3.47299	-0.16959	2.69707	DTNA	-2.40876	-3.18122	-0.246009	2.40876	PPARGC1B	-2.57419	-3.33788	-0.12204	2.57419	SGSM2	-2.4532	-3.22891	-0.16367	2.4532	XPC	-2.44373	-3.23169	-0.132519	2.44373	SYT12	-2.53885	-3.30602	-0.199086	2.53885	SCAP	-3.30348	-4.07878	-0.158162	3.30348	UNC5B	-2.12782	-2.90908	-0.114924	2.12782
SEZ6L2	-1.32662	-2.11129	-0.262236	1.32662	SDK2	-2.10992	-3.01445	-0.213408	2.10992	OSBPL5	-2.6843	-3.461	-0.133623	2.6843	FAM184A	-2.39612	-3.18269	-0.182451	2.39612	SVOP	-2.57385	-3.36999	-0.306259	2.57385	RBM20	-2.44595	-3.23653	-0.169263	2.44595	CCDC57	-2.44146	-3.22953	-0.226898	2.44146	RERG	-2.53424	-3.31684	-0.247966	2.53424	SH3RF1	-3.29808	-4.10626	-0.170093	3.29808	RIPOR2	-2.10913	-2.90123	-0.15435	2.10913
ANO4	-1.31626	-2.07552	-0.115041	1.31626	CCDC3	-2.09904	-2.98136	-0.417389	2.09904	SPRED2	-2.6675	-3.44521	-0.548415	2.6675	ITPK1	-2.39523	-3.18184	-0.171364	2.39523	BICD1	-2.57076	-3.38569	-0.125768	2.57076	DNMT3A	-2.41775	-3.18249	-0.177364	2.41775	RFLNA	-2.44048	-3.28022	-0.188551	2.44048	CEP68	-2.52929	-3.34691	-0.15168	2.52929	HDAC5	-3.29291	-4.01299	-0.177234	3.29291	RFLNA	-2.1046	-2.92011	-0.17896	2.1046
SLC12A5	-1.3141	-2.05586	-0.166241	1.3141	GPATCH2	-2.09865	-3.00232	-0.291126	2.09865	SBK1	-2.6662	-3.46254	-0.118308	2.6662	RIMS1	-2.386	-3.15976	-0.186663	2.386	RGS7	-2.56893	-3.34839	-0.148033	2.56893	CREB5	-2.38986	-3.19806	-0.125998	2.38986	KIAA0556	-2.43595	-3.22428	-0.126943	2.43595	C20orf194	-2.52276	-3.30597	-0.191708	2.52276	KIAA1217	-3.28818	-4.00868	-0.267941	3.28818	TRAPPC13	-2.0999	-2.88209	-0.116842	2.0999
POLR2J	-1.31381	-2.09278	-0.115803	1.31381	CDH4	-2.09431	-2.97637	-0.270634	2.09431	FHL2	-2.66466	-3.48152	-0.158572	2.66466	TRIM54	-2.38132	-3.15534	-0.141792	2.38132	SYNDIG1	-2.56269	-3.32716	-0.252407	2.56269	KIF9	-2.38249	-3.16203	-0.105948	2.38249	RBM6	-2.4349	-3.22328	-0.159613	2.4349	CACNA1G	-2.52214	-3.29039	-0.269528	2.52214	JAKMIP1	-3.28774	-4.0963	-0.271033	3.28774	PHTF1	-2.0654	-2.8486	-0.1913	2.0654
ZMAT4	-1.31359	-2.05826	-0.111462	1.31359	PCED1B	-2.08339	-3.00986	-0.273279	2.08339	ETFA	-2.65454	-3.41627	-0.127942	2.65454	HS6ST3	-2.3716	-3.14615	-0.243337	2.3716	RBFOX2	-2.55041	-3.33091	-0.218181	2.55041	CEP164	-2.37716	-3.14443	-0.162565	2.37716	KLHDC10	-2.43288	-3.2368	-0.156971	2.43288	ARMC2	-2.52134	-3.33917	-0.230236	2.52134	KMT5B	-3.24549	-4.02405	-0.183715	3.24549	MTG2	-2.06286	-2.85593	-0.104546	2.06286
					CCPG1	-2.08136	-2.96265	-0.410405	2.08136	IFT88	-2.65302	-3.43159	-0.168911	2.65302	GRASP	-2.3696	-3.14426	-0.139475	2.3696	ACTN4	-2.54178	-3.37781	-0.139172	2.54178	TRIM9	-2.36694	-3.13482	-0.183566	2.36694	ZSWIM6	-2.42824	-3.2029	-0.287139	2.42824	KLHDC10	-2.5183	-3.30175	-0.237059	2.5183	GRAMD1B	-3.23549	-3.9863	-0.244308	3.23549	SRRM4	-2.05287	-2.84612	-0.210023	2.05287
					FRMD6	-2.06824	-2.96953	-0.263346	2.06824	DNMT3A	-2.65067	-3.44774	-0.179509	2.65067	FKTN	-2.36729	-3.14208	-0.101488	2.36729	GSAP	-2.54016	-3.33778	-0.126871	2.54016	POP1	-2.3464	-3.14112	-0.104409	2.3464	EML6	-2.41808	-3.20723	-0.204749	2.41808	ATF7IP2	-2.51575	-3.3157	-0.189776	2.51575	B9D1	-3.23233	-3.95777	-0.126598	3.23233	RBM4	-2.04874	-2.87703	-0.113718	2.04874
					BRSK2	-2.04477	-2.96733	-0.295212	2.04477	KIAA1671	-2.63914	-3.47907	-0.174068	2.63914	EVL	-2.35125	-3.1269	-0.162234	2.35125	NTNG2	-2.5396	-3.3207	-0.109889	2.5396	PPARGC1B	-2.29255	-3.06464	-0.19435	2.29255	MYO19	-2.40812	-3.19772	-0.115897	2.40812	PKNOX2	-2.50481	-3.28897	-0.29697	2.50481	IQCK	-3.21741	-3.96954	-0.212817	3.21741	RPS6KL1	-2.04766	-2.841	-0.118904	2.04766
					TUBGCP2	-2.04222	-2.92114	-0.196734	2.04222	PRKCA	-2.63696	-3.39994	-0.149093	2.63696	EFR3B	-2.3512	-3.12685	-0.130975	2.3512	C2CD3	-2.49812	-3.2975	-0.12863	2.49812	NRCAM	-2.29059	-3.07449	-0.153777	2.29059	SEC63	-2.4066	-3.2114	-0.137601	2.4066	TET3	-2.50192	-3.32028	-0.211807	2.50192	FSTL4	-3.21579	-3.96803	-0.390415	3.21579	JAM2	-2.04556	-2.82929	-0.225012	2.04556
					RPH3A	-2.03844	-2.91713	-0.389027	2.03844	ZNF75A	-2.6293	-3.42734	-0.121553	2.6293	KCNB1	-2.35074	-3.13933	-0.174085	2.35074	COL23A1	-2.48529	-3.28518	-0.158226	2.48529	GNB5	-2.28988	-3.1161	-0.182892	2.28988	CDR2	-2.40315	-3.19297	-0.185211	2.40315	METTL16	-2.49277	-3.26288	-0.144331	2.49277	SOCS7	-3.21269	-3.99308	-0.178262	3.21269	SV2C	-2.0446	-2.82835	-0.257322	2.0446
					HES4	-2.03413	-2.98193	-0.307832	2.03413	DLGAP4	-2.62151	-3.41989	-0.213629	2.62151	PTPRS	-2.34983	-3.12556	-0.180987	2.34983	PRMT8	-2.48076	-3.265	-0.259565	2.48076	RIC8B	-2.28889	-3.08564	-0.129378	2.28889	ZFR2	-2.39415	-3.21588	-0.312298	2.39415	USP4	-2.48413	-3.28533	-0.164134	2.48413	PTPRS	-3.20741	-4.01895	-0.406185	3.20741	LPGAT1	-2.04331	-2.84724	-0.182055	2.04331
					NDFIP1	-2.03407	-2.91248	-0.225499	2.03407	NLN	-2.60579	-3.40487	-0.150166	2.60579	SLC7A6	-2.34938	-3.12513	-0.116285	2.34938	RHOBTB2	-2.47576	-3.27603	-0.191669	2.47576	LDAH	-2.25529	-3.06674	-0.12234	2.25529	TRPM2	-2.38283	-3.20476	-0.325843	2.38283	ABCC1	-2.47663	-3.26222	-0.149107	2.47663	NEURL1	-3.20615	-3.9591	-0.317752	3.20615	FAM78B	-2.04066	-2.82451	-0.105486	2.04066
					RBM33	-2.02793	-2.90596	-0.177821	2.02793	LUC7L2	-2.59383	-3.35977	-0.157651	2.59383	TFCP2	-2.34461	-3.12061	-0.15261	2.34461	ARID1A	-2.46939	-3.25421	-0.130891	2.46939	ANKMY1	-2.24347	-3.04163	-0.135355	2.24347	FAM49B	-2.3684	-3.2085	-0.168065	2.3684	TRNAU1AP	-2.47413	-3.24498	-0.147844	2.47413	LZTS1	-3.16728	-3.92301	-0.225696	3.16728	FBXW4	-2.03322	-2.80848	-0.12271	2.03322
					SLC20A2	-2.02143	-2.89904	-0.197435	2.02143	ZSWIM6	-2.58704	-3.38692	-0.173884	2.58704	RBFOX2	-2.34098	-3.11717	-0.198149	2.34098	CCDC130	-2.45431	-3.23988	-0.107364	2.45431	SYNJ2	-2.22867	-3.02724	-0.255118	2.22867	WDR31	-2.35977	-3.21969	-0.104962	2.35977	ECE1	-2.4681	-3.25412	-0.138631	2.4681	TRIM4	-3.16695	-4.00953	-0.100995	3.16695	FAM81A	-2.02891	-2.82254	-0.194117	2.02891
					TMEM131	-2.00507	-2.88162	-0.239481	2.00507	CYTH3	-2.58607	-3.38599	-0.174314	2.58607	DGKI	-2.33285	-3.1222	-0.117857	2.33285	FSTL4	-2.45315	-3.23878	-0.307062	2.45315	ECHDC2	-2.22715	-3.03908	-0.111579	2.22715	MFSD14C	-2.35734	-3.16366	-0.153842	2.35734	AC008537.1	-2.46017	-3.26227	-0.471256	2.46017	PTPN5	-3.16428	-3.94734	-0.240667	3.16428	RAPGEF1	-2.02772	-2.83174	-0.131468	2.02772
					CPSF4	-1.98629	-2.90274	-0.112799	1.98629	ATP8B2	-2.57213	-3.33952	-0.128021	2.57213	UST	-2.30508	-3.09554	-0.233923	2.30508	EVL	-2.45284	-3.23848	-0.172991	2.45284	RALA	-2.22323	-3.02196	-0.143694	2.22323	ODF2	-2.35494	-3.13355	-0.10005	2.35494	POSTN	-2.44334	-3.21643	-0.406723	2.44334	EVL	-3.16381	-3.91979	-0.226557	3.16381	ZNF609	-2.01738	-2.80176	-0.133002	2.01738
					PTH2R	-1.98173	-2.87589	-0.188819	1.98173	PTH2R	-2.55218	-3.37236	-0.233343	2.55218	AGBL4	-2.29244	-3.07106	-0.166226	2.29244	EEFSEC	-2.45148	-3.23719	-0.106557	2.45148	KIAA1324	-2.22009	-3.01889	-0.166075	2.22009	FAM81A	-2.35158	-3.25641	-0.148653	2.35158	CEP112	-2.41576	-3.20427	-0.194227	2.41576	CHCHD6	-3.15847	-4.00516	-0.176317	3.15847	GRAMD1B	-2.01285	-2.84054	-0.111022	2.01285
					TMEM241	-1.94867	-2.8214	-0.280327	1.94867	LPCAT3	-2.54625	-3.33082	-0.107476	2.54625	GATAD2B	-2.2865	-3.07767	-0.12918	2.2865	KLHDC10	-2.45138	-3.26962	-0.101779	2.45138	MTMR7	-2.21746	-3.00429	-0.137853	2.21746	BORCS5	-2.33378	-3.14077	-0.135073	2.33378	ECHDC2	-2.41402	-3.23419	-0.146431	2.41402	SVOP	-3.1519	-3.88433	-0.309769	3.1519	SHANK2	-1.9956	-2.78042	-0.181136	1.9956
					STRN	-1.94778	-2.82044	-0.169457	1.94778	JCAD	-2.53409	-3.2899	-0.221481	2.53409	TSHZ3	-2.27712	-3.05646	-0.14344	2.27712	HDAC5	-2.42424	-3.24312	-0.129228	2.42424	SPATA2L	-2.21378	-3.04045	-0.110928	2.21378	ZNF135	-2.32982	-3.16998	-0.138859	2.32982	ZNF521	-2.41193	-3.27138	-0.124073	2.41193	PHF20	-3.14865	-3.88136	-0.204872	3.14865	DAP3	-1.98495	-2.7791	-0.119246	1.98495
					C4orf50	-1.93266	-2.80425	-0.238108	1.93266	SVOP	-2.53405	-3.33612	-0.266739	2.53405	GABBR2	-2.27131	-3.05092	-0.150984	2.27131	HS3ST5	-2.42415	-3.19735	-0.134369	2.42415	MED14	-2.21004	-2.98618	-0.120469	2.21004	SLC13A3	-2.32958	-3.12244	-0.334763	2.32958	MFAP3	-2.41058	-3.19932	-0.156398	2.41058	ANKRD24	-3.14176	-3.8993	-0.268078	3.14176	RNF34	-1.97985	-2.76496	-0.100676	1.97985
					GABRD	-1.9185	-2.78906	-0.166317	1.9185	DBF4B	-2.53202	-3.28798	-0.105687	2.53202	PRMT8	-2.25828	-3.03848	-0.224893	2.25828	PLEKHG1	-2.42253	-3.2599	-0.164694	2.42253	CSRNP2	-2.20821	-3.00733	-0.118453	2.20821	ABLIM3	-2.32664	-3.13382	-0.234681	2.32664	IQCK	-2.39651	-3.2173	-0.164453	2.39651	NCOR2	-3.14025	-3.92461	-0.366181	3.14025	PTCHD4	-1.97659	-2.75342	-0.227815	1.97659
					XYLT1	-1.91409	-2.80226	-0.403689	1.91409	RALGPS1	-2.51507	-3.3362	-0.148339	2.51507	TTLL11	-2.24762	-3.02829	-0.127818	2.24762	OSBPL6	-2.4207	-3.20789	-0.139378	2.4207	GREB1	-2.19642	-2.984	-0.122663	2.19642	ASPSCR1	-2.32062	-3.12796	-0.144591	2.32062	TTC7A	-2.39247	-3.16844	-0.254143	2.39247	MARK2	-3.11862	-3.93337	-0.159912	3.11862	RHOT2	-1.97504	-2.76023	-0.131796	1.97504
					APC	-1.90984	-2.77977	-0.259231	1.90984	MRPL33	-2.50814	-3.32943	-0.113095	2.50814	GPM6B	-2.2434	-3.02425	-0.163201	2.2434	PIGU	-2.41715	-3.20451	-0.101061	2.41715	CARNMT1	-2.19538	-2.99482	-0.138976	2.19538	PIGL	-2.30632	-3.10005	-0.225753	2.30632	ADD2	-2.39141	-3.18101	-0.23746	2.39141	DAG1	-3.11055	-3.87029	-0.123575	3.11055	FO393400.1	-1.97241	-2.76667	-0.100027	1.97241
					GAP43	-1.89967	-2.76883	-0.254754	1.89967	TTC7A	-2.49867	-3.25704	-0.137263	2.49867	ATXN1	-2.24263	-3.04831	-0.135305	2.24263	LRFN2	-2.40946	-3.1835	-0.208848	2.40946	PTPN5	-2.18856	-2.96564	-0.184199	2.18856	GNA12	-2.29936	-3.08066	-0.174325	2.29936	CUX1	-2.38527	-3.18996	-0.349632	2.38527	ZNF135	-3.10457	-3.86473	-0.128625	3.10457	KLHL22	-1.96708	-2.7524	-0.114906	1.96708
					ADAMTS8	-1.87402	-2.75845	-0.140482	1.87402	CMC2	-2.48279	-3.2868	-0.220761	2.48279	SEL1L3	-2.23852	-3.03137	-0.107473	2.23852	NR4A1	-2.40692	-3.19475	-0.150412	2.40692	TET2	-2.1879	-2.98723	-0.105053	2.1879	MLXIP	-2.29307	-3.07285	-0.106236	2.29307	CNNM4	-2.37783	-3.19897	-0.170261	2.37783	PPM1H	-3.0986	-3.85917	-0.218279	3.0986	PILRB	-1.96623	-2.75155	-0.110087	1.96623
					NUAK1	-1.86668	-2.7333	-0.339224	1.86668	BICDL1	-2.47969	-3.25289	-0.26442	2.47969	SNTB2	-2.23388	-3.01514	-0.109514	2.23388	MCHR2	-2.3949	-3.16976	-0.179039	2.3949	GAP43	-2.16927	-2.95775	-0.242891	2.16927	R3HDM2	-2.28667	-3.09485	-0.306888	2.28667	PLD5	-2.37199	-3.16243	-0.487623	2.37199	MSANTD2	-3.08716	-3.87279	-0.110722	3.08716	TBC1D19	-1.96408	-2.74943	-0.155542	1.96408
					KMT5B	-1.85758	-2.72348	-0.20684	1.85758	SFXN5	-2.47448	-3.27879	-0.138794	2.47448	ZSWIM6	-2.23072	-3.01211	-0.157539	2.23072	OSBPL10	-2.39332	-3.16826	-0.302466	2.39332	GRASP	-2.16361	-2.9764	-0.10313	2.16361	LMLN	-2.28331	-3.09135	-0.103434	2.28331	GLT8D2	-2.36232	-3.18209	-0.106845	2.36232	AC009690.1	-3.08282	-3.84449	-0.194534	3.08282	DYNC2LI1	-1.96376	-2.75808	-0.116962	1.96376
					TMCO1	-1.84104	-2.72228	-0.103481	1.84104	DAP3	-2.46956	-3.25799	-0.144126	2.46956	MTR	-2.22276	-3.00448	-0.157802	2.22276	KCNH3	-2.39189	-3.16691	-0.206291	2.39189	NIPSNAP2	-2.15825	-2.94707	-0.114239	2.15825	RANBP10	-2.28178	-3.06388	-0.168463	2.28178	ITPK1	-2.35542	-3.17695	-0.186639	2.35542	APLF	-3.07715	-3.83921	-0.147753	3.07715	EPB41L1	-1.96248	-2.76657	-0.118762	1.96248
					C6orf89	-1.82697	-2.69039	-0.1269	1.82697	BICRAL	-2.46345	-3.25217	-0.184652	2.46345	PCSK1	-2.21312	-3.01942	-0.162602	2.21312	SPPL2B	-2.38711	-3.19056	-0.135424	2.38711	ARRDC1	-2.14989	-2.97656	-0.100677	2.14989	VWA5B2	-2.27875	-3.11882	-0.177123	2.27875	KIAA1671	-2.35516	-3.1463	-0.222458	2.35516	FOXO3	-3.07676	-3.86453	-0.238378	3.07676	ARSG	-1.95437	-2.78078	-0.125743	1.95437
					PLS3	-1.81314	-2.71001	-0.258797	1.81314	FAM81A	-2.45706	-3.23159	-0.241522	2.45706	EXT1	-2.20847	-2.99078	-0.25917	2.20847	MKX	-2.37253	-3.14861	-0.157753	2.37253	KLF7	-2.14102	-2.95402	-0.202198	2.14102	RAPGEFL1	-2.27564	-3.15488	-0.174892	2.27564	SCFD2	-2.35431	-3.14549	-0.198926	2.35431	LRFN2	-3.07535	-3.86319	-0.343986	3.07535	GABPB2	-1.9542	-2.76889	-0.103545	1.9542
					TECPR1	-1.81249	-2.73038	-0.176214	1.81249	PUS7	-2.44655	-3.28851	-0.125911	2.44655	RALA	-2.20449	-2.98695	-0.110637	2.20449	GATAD2B	-2.37186	-3.19183	-0.121225	2.37186	ADCY6	-2.13639	-2.94943	-0.108768	2.13639	PLEKHM1	-2.2687	-3.09222	-0.101146	2.2687	FBXO41	-2.33718	-3.14185	-0.107907	2.33718	TMEM266	-3.07522	-3.81414	-0.142243	3.07522	PCSK7	-1.94024	-2.73467	-0.101397	1.94024
					TRIM54	-1.78062	-2.69391	-0.214678	1.78062	ZFR2	-2.44188	-3.26465	-0.189477	2.44188	ARSG	-2.19363	-2.98787	-0.149543	2.19363	TRIM9	-2.34785	-3.12523	-0.198944	2.34785	BRINP1	-2.12928	-2.90871	-0.230076	2.12928	PRICKLE1	-2.26258	-3.05782	-0.220311	2.26258	SH3PXD2A	-2.33459	-3.11358	-0.192296	2.33459	CFAP221	-3.07213	-3.83454	-0.234002	3.07213	ANKRD10	-1.94014	-2.73457	-0.133891	1.94014
					GALNTL6	-1.77107	-2.62965	-0.337518	1.77107	METTL15	-2.43889	-3.21446	-0.143757	2.43889	INVS	-2.18781	-2.97092	-0.176027	2.18781	GNB5	-2.33691	-3.1575	-0.173806	2.33691	MAPK8	-2.12771	-2.9072	-0.1391	2.12771	RHOBTB1	-2.26124	-3.05652	-0.185194	2.26124	LDLRAD3	-2.32319	-3.1297	-0.135383	2.32319	PLEKHM1	-3.07084	-3.83334	-0.144919	3.07084	ACER3	-1.9395	-2.73393	-0.115368	1.9395
					UNC5D	-1.75813	-2.61554	-0.365119	1.75813	SLC25A37	-2.43175	-3.22193	-0.190721	2.43175	BACH2	-2.18038	-2.975	-0.259658	2.18038	CSGALNACT1	-2.32553	-3.11683	-0.22261	2.32553	LRFN2	-2.12399	-2.92492	-0.191362	2.12399	HS2ST1	-2.26099	-3.05628	-0.163811	2.26099	SLC7A6	-2.31503	-3.10775	-0.17504	2.31503	LPCAT3	-3.06949	-3.80888	-0.126892	3.06949	PITPNM2	-1.93361	-2.71136	-0.12039	1.93361
					CD276	-1.74852	-2.63738	-0.13122	1.74852	TRIM9	-2.42686	-3.2328	-0.220051	2.42686	TRIM9	-2.17364	-2.96843	-0.197798	2.17364	ELMO1	-2.32541	-3.11672	-0.185644	2.32541	ORC3	-2.12084	-2.92182	-0.132549	2.12084	NFAT5	-2.25853	-3.05389	-0.203206	2.25853	KDM4B	-2.31322	-3.11999	-0.189318	2.31322	COL24A1	-3.06043	-3.82364	-0.550026	3.06043	PIGL	-1.91337	-2.71716	-0.127978	1.91337
					CFAP61	-1.74435	-2.6523	-0.217233	1.74435	MAPK4	-2.42613	-3.2321	-0.295763	2.42613	NALCN	-2.16559	-2.9606	-0.11377	2.16559	LRRC8B	-2.32459	-3.12995	-0.240207	2.32459	FBXO16	-2.1169	-2.91795	-0.138674	2.1169	SEC14L5	-2.25743	-3.04059	-0.181495	2.25743	TEX2	-2.31228	-3.13448	-0.209196	2.31228	SGSM2	-3.05815	-3.79849	-0.190115	3.05815	MCU	-1.89665	-2.6911	-0.127712	1.89665
					ICA1	-1.73525	-2.59053	-0.255786	1.73525	MFAP3	-2.42143	-3.19798	-0.143585	2.42143	IFT43	-2.16138	-2.94544	-0.106999	2.16138	KCNB1	-2.31746	-3.09636	-0.165892	2.31746	MICAL3	-2.11126	-2.9014	-0.228067	2.11126	MYO1D	-2.24679	-3.03039	-0.199778	2.24679	MGLL	-2.30777	-3.11469	-0.174992	2.30777	UEVLD	-3.05795	-3.84671	-0.132124	3.05795	RABGAP1	-1.8941	-2.68854	-0.126385	1.8941
					CHM	-1.73408	-2.58926	-0.151948	1.73408	ZNF652	-2.42084	-3.21151	-0.108883	2.42084	RNF24	-2.15578	-2.96307	-0.134783	2.15578	SCN1B	-2.30005	-3.09233	-0.183953	2.30005	C20orf194	-2.10956	-2.88969	-0.19411	2.10956	ETV5	-2.23881	-3.04802	-0.498941	2.23881	RAD54L2	-2.30589	-3.11286	-0.17532	2.30589	ATP8B2	-3.05392	-3.79461	-0.164205	3.05392	TRPC3	-1.89155	-2.69511	-0.363607	1.89155
					CPNE5	-1.73392	-2.58908	-0.17242	1.73392	SYNDIG1	-2.40476	-3.19613	-0.183622	2.40476	SYNDIG1	-2.13502	-2.93077	-0.218297	2.13502	NETO1	-2.29589	-3.08833	-0.159975	2.29589	ETFA	-2.09629	-2.89766	-0.10406	2.09629	FTCDNL1	-2.22608	-3.01051	-0.143388	2.22608	SEC22A	-2.30341	-3.11044	-0.167967	2.30341	VIPR1	-3.03246	-3.77492	-0.15314	3.03246	GOLGA8B	-1.88033	-2.65885	-0.364243	1.88033
					GAS7	-1.72419	-2.59317	-0.303109	1.72419	RGS7	-2.40384	-3.18134	-0.180988	2.40384	UNC13B	-2.1192	-2.90464	-0.112089	2.1192	OSBP2	-2.26894	-3.06234	-0.230841	2.26894	MTHFD1L	-2.08828	-2.88976	-0.232904	2.08828	GATAD2B	-2.21751	-3.05724	-0.200209	2.21751	MAPT	-2.29727	-3.11966	-0.16723	2.29727	PUS7	-3.03013	-3.7954	-0.1983	3.03013	UNC13A	-1.87331	-2.65945	-0.172795	1.87331
					TCERG1	-1.72228	-2.59104	-0.174753	1.72228	PHF20	-2.39868	-3.24084	-0.121971	2.39868	SPRED2	-2.1155	-2.91167	-0.369424	2.1155	GRIN2A	-2.26163	-3.04312	-0.140566	2.26163	SYCE1	-2.08018	-2.8935	-0.129099	2.08018	GIPC1	-2.21192	-3.03585	-0.317855	2.21192	SLC15A4	-2.29346	-3.08697	-0.138909	2.29346	FAM193B	-3.02446	-3.79011	-0.160896	3.02446	CEPT1	-1.86918	-2.64781	-0.108622	1.86918
					MARCH4	-1.70929	-2.57658	-0.234978	1.70929	NCAN	-2.39353	-3.18538	-0.180773	2.39353	DNAJC5G	-2.11226	-2.94692	-0.144608	2.11226	UNC13B	-2.25634	-3.03806	-0.189292	2.25634	ACER3	-2.07174	-2.85308	-0.140378	2.07174	CPNE7	-2.20198	-2.99902	-0.358898	2.20198	FAM78B	-2.28265	-3.07654	-0.195136	2.28265	BRINP1	-3.02006	-3.76353	-0.248457	3.02006	TAZ	-1.86851	-2.65465	-0.129252	1.86851
					SEC62	-1.69066	-2.55581	-0.166134	1.69066	BDH1	-2.37883	-3.18625	-0.203939	2.37883	AIG1	-2.09557	-2.8817	-0.15092	2.09557	DENND5A	-2.2381	-3.05995	-0.151589	2.2381	CLK4	-2.06826	-2.86999	-0.16717	2.06826	FBXO16	-2.20125	-2.99831	-0.172695	2.20125	ZFR2	-2.27533	-3.0571	-0.190821	2.27533	METTL15	-3.01713	-3.78328	-0.201043	3.01713	CLSTN2	-1.86129	-2.66442	-0.281294	1.86129
					CACNA1A	-1.68522	-2.53562	-0.219861	1.68522	PAAF1	-2.37645	-3.18395	-0.159585	2.37645	ZNF609	-2.0954	-2.88153	-0.129251	2.0954	QRICH1	-2.22662	-3.00958	-0.136787	2.22662	CRYL1	-2.06809	-2.84953	-0.145699	2.06809	BDH1	-2.1987	-2.98416	-0.223154	2.1987	BSN	-2.26652	-3.08925	-0.255883	2.26652	NUMB	-3.01363	-3.80469	-0.248554	3.01363	MAP2K1	-1.86094	-2.64709	-0.129937	1.86094
					DCBLD2	-1.68017	-2.57834	-0.158178	1.68017	WDR20	-2.37247	-3.18008	-0.113466	2.37247	SGCZ	-2.09345	-2.94321	-0.27544	2.09345	TMEM120B	-2.2031	-3.0252	-0.111084	2.2031	GALNT17	-2.05667	-2.84804	-0.225107	2.05667	MGA	-2.19729	-3.00723	-0.134581	2.19729	HIP1	-2.26279	-3.05736	-0.139204	2.26279	SLC25A37	-3.01286	-3.7793	-0.161827	3.01286	ULK4	-1.85876	-2.64491	-0.121069	1.85876
					PIK3R1	-1.67863	-2.54238	-0.200528	1.67863	IQCK	-2.36037	-3.14013	-0.172011	2.36037	TSPAN9	-2.09266	-2.87887	-0.117065	2.09266	VWA5B2	-2.1984	-3.00663	-0.206515	2.1984	BICD1	-2.0492	-2.84071	-0.154939	2.0492	KYAT1	-2.18182	-2.96727	-0.113783	2.18182	PFKFB3	-2.26001	-3.04246	-0.144193	2.26001	IP6K1	-3.01086	-3.75508	-0.168551	3.01086	RAP1GAP	-1.85769	-2.67044	-0.108302	1.85769
					POU2F1	-1.67842	-2.52813	-0.229707	1.67842	FSIP1	-2.35904	-3.1523	-0.154214	2.35904	KIAA1324	-2.0736	-2.86031	-0.15278	2.0736	LUC7L2	-2.19688	-3.00514	-0.153722	2.19688	PHYKPL	-2.04772	-2.83926	-0.158382	2.04772	XKR6	-2.18062	-2.97822	-0.140307	2.18062	MYH14	-2.21766	-3.01363	-0.124769	2.21766	ANKMY1	-3.00692	-3.82557	-0.202901	3.00692	AC009690.1	-1.84661	-2.6254	-0.1043	1.84661
					THEMIS	-1.66805	-2.53055	-0.102453	1.66805	REEP1	-2.34753	-3.15584	-0.268004	2.34753	ATF7IP2	-2.07331	-2.87026	-0.103943	2.07331	ATXN1	-2.17973	-2.98827	-0.125677	2.17973	NREP	-2.03332	-2.82511	-0.261948	2.03332	WSCD2	-2.16671	-2.95329	-0.143802	2.16671	MYO9B	-2.21599	-3.02493	-0.217998	2.21599	GPCPD1	-3.00366	-3.79524	-0.213177	3.00366	CDC5L	-1.84106	-2.65336	-0.111928	1.84106
					UROS	-1.65952	-2.521	-0.132577	1.65952	BEND6	-2.34478	-3.1386	-0.100818	2.34478	SLC1A2	-2.04463	-2.83202	-0.157284	2.04463	SETBP1	-2.17468	-2.95961	-0.140677	2.17468	IQCK	-2.03316	-2.81555	-0.128174	2.03316	PIGG	-2.15131	-2.96187	-0.1026	2.15131	ARHGEF10L	-2.20706	-3.01531	-0.10667	2.20706	TRIM54	-3.0023	-3.74721	-0.194283	3.0023	UBE2N	-1.84044	-2.63452	-0.100031	1.84044
					PGBD5	-1.65757	-2.53437	-0.267414	1.65757	MPPED2	-2.34026	-3.12101	-0.244945	2.34026	UNC13A	-2.03852	-2.83596	-0.203029	2.03852	VCL	-2.15636	-2.95304	-0.114839	2.15636	ANKS3	-2.03136	-2.82318	-0.111118	2.03136	SLC27A4	-2.15097	-3.00661	-0.139441	2.15097	SARM1	-2.20523	-3.01305	-0.12136	2.20523	SLC27A4	-2.99989	-3.7908	-0.118097	2.99989	DENND2A	-1.83976	-2.63383	-0.108906	1.83976
					FADS3	-1.65276	-2.52889	-0.188001	1.65276	CUX1	-2.33993	-3.13392	-0.192513	2.33993	IQSEC3	-2.02695	-2.8147	-0.185058	2.02695	KIAA1324	-2.15627	-2.94183	-0.190445	2.15627	POMT1	-2.02804	-2.83014	-0.126035	2.02804	KAT6B	-2.14995	-2.97403	-0.164293	2.14995	PITPNA	-2.20155	-2.99798	-0.174307	2.20155	ABCB9	-2.99773	-3.78962	-0.224097	2.99773	PDE10A	-1.81411	-2.59299	-0.319453	1.81411
					METTL15	-1.64806	-2.50815	-0.181253	1.64806	GNG7	-2.33663	-3.14523	-0.147457	2.33663	MAPK8	-2.01947	-2.81712	-0.113902	2.01947	ATR	-2.14446	-2.94142	-0.196952	2.14446	GLCE	-1.99479	-2.78714	-0.192278	1.99479	MAP3K13	-2.14053	-2.9512	-0.175171	2.14053	EVL	-2.19512	-2.98014	-0.224802	2.19512	SHANK2	-2.99754	-3.76501	-0.373138	2.99754	XPO6	-1.81048	-2.58937	-0.103681	1.81048
					MICAL2	-1.63448	-2.50805	-0.221526	1.63448	ARID1A	-2.33595	-3.11691	-0.169791	2.33595	PHC2	-1.99941	-2.78766	-0.10602	1.99941	KYAT1	-2.13145	-2.94062	-0.120308	2.13145	DPYSL5	-1.9933	-2.78566	-0.139663	1.9933	TFCP2	-2.13793	-2.92542	-0.141434	2.13793	ZFYVE28	-2.19204	-2.98872	-0.214576	2.19204	RNF165	-2.99247	-3.8116	-0.337029	2.99247	HNRNPL	-1.81018	-2.59615	-0.112022	1.81018
					ULK2	-1.63162	-2.48969	-0.218922	1.63162	IQSEC3	-2.32656	-3.16877	-0.203655	2.32656	FBXO16	-1.98809	-2.77651	-0.128272	1.98809	KBTBD12	-2.12438	-2.92176	-0.133836	2.12438	ZEB1	-1.98361	-2.78588	-0.180915	1.98361	TMEM117	-2.13042	-2.92914	-0.180545	2.13042	TRPM2	-2.19093	-2.98764	-0.22998	2.19093	VASH1	-2.98747	-3.75561	-0.141529	2.98747	VSNL1	-1.80924	-2.58812	-0.188319	1.80924
					AMZ1	-1.62899	-2.53899	-0.148431	1.62899	CRB1	-2.32161	-3.14635	-0.114507	2.32161	DHDDS	-1.976	-2.77396	-0.103156	1.976	CIRBP	-2.12422	-2.91079	-0.275242	2.12422	TANGO6	-1.97954	-2.7631	-0.107542	1.97954	TRAK2	-2.12347	-2.93269	-0.110688	2.12347	IQSEC3	-2.18863	-2.99802	-0.326538	2.18863	SMYD2	-2.98062	-3.77338	-0.133056	2.98062	SOGA1	-1.79499	-2.58842	-0.103552	1.79499
					SOHLH1	-1.62331	-2.4953	-0.229525	1.62331	SLC25A29	-2.32143	-3.11612	-0.132946	2.32143	OTUD7A	-1.9731	-2.76172	-0.110301	1.9731	CACNA1A	-2.11838	-2.90512	-0.171457	2.11838	HDAC4	-1.97563	-2.77791	-0.187861	1.97563	WBP2NL	-2.11186	-2.91092	-0.1591	2.11186	WNK2	-2.18657	-2.9719	-0.201814	2.18657	SEMA4B	-2.9734	-3.76652	-0.135258	2.9734	IP6K1	-1.79183	-2.57764	-0.103673	1.79183
					SPATA7	-1.61108	-2.45357	-0.169712	1.61108	VGLL4	-2.31328	-3.10826	-0.170686	2.31328	SV2B	-1.97032	-2.7683	-0.266284	1.97032	UNC13A	-2.11589	-2.92521	-0.225417	2.11589	SUMF1	-1.97445	-2.75811	-0.258613	1.97445	SLC25A13	-2.10926	-2.92021	-0.136256	2.10926	ANKS1A	-2.18362	-3.02221	-0.192583	2.18362	KLHL42	-2.96958	-3.73889	-0.272461	2.96958	ZCCHC17	-1.78942	-2.5752	-0.104681	1.78942
					FHL2	-1.60993	-2.48	-0.132965	1.60993	NAV2	-2.30609	-3.08845	-0.195363	2.30609	TRPC1	-1.94003	-2.73807	-0.127966	1.94003	PCNX4	-2.10972	-2.90739	-0.192174	2.10972	CORO6	-1.97325	-2.78617	-0.123806	1.97325	FBXO36	-2.10858	-2.90771	-0.134255	2.10858	HDAC4	-2.17914	-2.97615	-0.247486	2.17914	TRIM9	-2.96519	-3.71308	-0.264787	2.96519	TSPAN9	-1.78865	-2.57443	-0.111563	1.78865
					ATP6V0B	-1.60896	-2.49574	-0.19377	1.60896	PPM1H	-2.29456	-3.10419	-0.152788	2.29456	DAB2IP	-1.93223	-2.7509	-0.119131	1.93223	MICAL2	-2.10923	-2.91861	-0.329691	2.10923	EVL	-1.97176	-2.76434	-0.182583	1.97176	SMARCD3	-2.10585	-2.90502	-0.143798	2.10585	GNL1	-2.1762	-2.98545	-0.119219	2.1762	SLC1A1	-2.96396	-3.78404	-0.168571	2.96396	ELMO1	-1.78418	-2.56991	-0.134132	1.78418
					VWA5B2	-1.60724	-2.47693	-0.225196	1.60724	CHP1	-2.29445	-3.09009	-0.112386	2.29445	NAV2	-1.9233	-2.72132	-0.148847	1.9233	ADAM19	-2.10469	-2.90246	-0.127456	2.10469	TBL1XR1	-1.97013	-2.76273	-0.208621	1.97013	MAST2	-2.10251	-2.9135	-0.202326	2.10251	ADAMTS8	-2.17289	-2.99621	-0.123594	2.17289	CCDC32	-2.96134	-3.75507	-0.147129	2.96134	BACE1	-1.78072	-2.57389	-0.114902	1.78072
					ZNF528	-1.60016	-2.48549	-0.180074	1.60016	FAM222B	-2.29222	-3.11729	-0.168222	2.29222	KIAA1549L	-1.91648	-2.71448	-0.15811	1.91648	AKAP7	-2.10139	-2.92361	-0.134292	2.10139	GTF2H1	-1.96629	-2.79078	-0.128291	1.96629	SLC25A33	-2.09354	-2.89291	-0.106205	2.09354	ZNF133	-2.17076	-2.97914	-0.109258	2.17076	FBXO36	-2.95492	-3.74897	-0.16716	2.95492	GALNT18	-1.7799	-2.5587	-0.15698	1.7799
					SLC44A5	-1.59341	-2.44662	-0.380147	1.59341	AGBL4	-2.28539	-3.06867	-0.142776	2.28539	CPNE9	-1.91637	-2.70551	-0.100156	1.91637	AP003108.2	-2.09278	-2.88023	-0.108403	2.09278	ADGRB1	-1.96247	-2.75513	-0.141512	1.96247	TMEM175	-2.08984	-2.88927	-0.193666	2.08984	PTPN9	-2.15074	-2.94844	-0.175866	2.15074	SULT1A1	-2.95426	-3.72458	-0.234706	2.95426	SETBP1	-1.77982	-2.57297	-0.130855	1.77982
					SHANK1	-1.58868	-2.42863	-0.177819	1.58868	SAMD4A	-2.2824	-3.06581	-0.133704	2.2824	GMDS	-1.91531	-2.70446	-0.212665	1.91531	ATXN10	-2.09123	-2.87873	-0.176412	2.09123	PDE8A	-1.954	-2.74672	-0.144206	1.954	LRRN2	-2.08843	-2.91229	-0.238404	2.08843	APBB2	-2.13947	-2.96281	-0.222466	2.13947	LATS1	-2.95152	-3.74574	-0.145309	2.95152	TMEM168	-1.76819	-2.5611	-0.117638	1.76819
					GMCL1	-1.56776	-2.40525	-0.15833	1.56776	RIMKLA	-2.27887	-3.08884	-0.130132	2.27887	DCBLD2	-1.91447	-2.71246	-0.102555	1.91447	RNF38	-2.09078	-2.9003	-0.102929	2.09078	C12orf42	-1.95005	-2.76271	-0.12918	1.95005	SCFD2	-2.0877	-2.89878	-0.180915	2.0877	PALM	-2.13785	-2.9479	-0.155371	2.13785	HS2ST1	-2.94501	-3.71593	-0.171156	2.94501	CNNM2	-1.76414	-2.54284	-0.112412	1.76414
					TMEM259	-1.56526	-2.40245	-0.167195	1.56526	CCDC191	-2.27277	-3.06913	-0.141863	2.27277	ABL1	-1.91319	-2.70234	-0.10346	1.91319	PRKCE	-2.08699	-2.88507	-0.169237	2.08699	RUBCN	-1.94832	-2.76096	-0.118591	1.94832	RAB11FIP4	-2.08607	-2.89521	-0.117567	2.08607	VSIG10	-2.13714	-2.93513	-0.130979	2.13714	B3GAT1	-2.94385	-3.76458	-0.209241	2.94385	ERC2	-1.72219	-2.51392	-0.18497	1.72219
					ETF1	-1.5649	-2.44432	-0.135374	1.5649	SHANK1	-2.26933	-3.09461	-0.12188	2.26933	TNK2	-1.90804	-2.69722	-0.102422	1.90804	MGLL	-2.08402	-2.89359	-0.212028	2.08402	NEURL1	-1.92986	-2.71416	-0.162956	1.92986	KIAA1841	-2.07854	-2.90234	-0.167304	2.07854	MAP3K14	-2.12838	-2.92654	-0.167694	2.12838	ABL1	-2.94382	-3.71482	-0.211705	2.94382	GAS8	-1.72141	-2.54875	-0.114033	1.72141
					DOK5	-1.56443	-2.46225	-0.18641	1.56443	ATXN1	-2.26494	-3.04909	-0.204085	2.26494	SOBP	-1.90552	-2.70347	-0.159993	1.90552	MYO5C	-2.07421	-2.87249	-0.144869	2.07421	CIRBP	-1.91987	-2.71274	-0.239615	1.91987	EFCAB6	-2.07708	-2.86526	-0.107935	2.07708	RNF152	-2.12395	-2.91131	-0.209881	2.12395	APBA2	-2.93974	-3.73455	-0.30458	2.93974	BRD1	-1.7182	-2.5028	-0.10961	1.7182
					EPS15L1	-1.5629	-2.41209	-0.352601	1.5629	GALNT7	-2.26254	-3.0468	-0.173548	2.26254	TNR	-1.89683	-2.69474	-0.204016	1.89683	CMC2	-2.07134	-2.89341	-0.205528	2.07134	ST3GAL2	-1.91481	-2.70769	-0.103907	1.91481	CDC25B	-2.05498	-2.87858	-0.210194	2.05498	TRIM14	-2.11677	-2.94007	-0.119866	2.11677	ZSWIM6	-2.93666	-3.68681	-0.205045	2.93666	OSBPL10	-1.71432	-2.49242	-0.131612	1.71432
					EPB41L4B	-1.56251	-2.39937	-0.205131	1.56251	RBFOX2	-2.25384	-3.07923	-0.17293	2.25384	EPC2	-1.89657	-2.68578	-0.10394	1.89657	EPHA5	-2.062	-2.85021	-0.173084	2.062	E2F3	-1.90987	-2.70275	-0.131538	1.90987	FSHR	-2.05312	-2.84277	-0.329871	2.05312	PRKRIP1	-2.11379	-2.92407	-0.210887	2.11379	PMM2	-2.93388	-3.68425	-0.147523	2.93388	RIC3	-1.71428	-2.50578	-0.164802	1.71428
					SRSF2	-1.55268	-2.40049	-0.101497	1.55268	NFE2L2	-2.25119	-3.06172	-0.114287	2.25119	OSBP2	-1.88338	-2.6812	-0.1678	1.88338	ETV1	-2.05076	-2.88616	-0.398319	2.05076	ARID1A	-1.90894	-2.70183	-0.11574	1.90894	CERS4	-2.05017	-2.86135	-0.256652	2.05017	RTN4RL1	-2.10974	-2.92005	-0.2467	2.10974	TRAPPC9	-2.93191	-3.70369	-0.235509	2.93191	MAML3	-1.7025	-2.48039	-0.23627	1.7025
					VMP1	-1.53984	-2.38587	-0.2001	1.53984	RILPL1	-2.24787	-3.0733	-0.127372	2.24787	RNF175	-1.88311	-2.67235	-0.103807	1.88311	SYCE1	-2.04366	-2.86551	-0.114141	2.04366	TMEM259	-1.90754	-2.70955	-0.168016	1.90754	SREBF1	-2.03929	-2.83936	-0.132659	2.03929	REEP2	-2.10881	-2.9188	-0.129074	2.10881	PHC2	-2.93187	-3.75299	-0.158221	2.93187	GPLD1	-1.69726	-2.47504	-0.180066	1.69726
					RFTN1	-1.52962	-2.36244	-0.333452	1.52962	OSBP2	-2.23796	-3.03538	-0.159782	2.23796	FAM49B	-1.87974	-2.66898	-0.145134	1.87974	PHACTR1	-2.04022	-2.83894	-0.251046	2.04022	MZF1	-1.90358	-2.70556	-0.144437	1.90358	ASPHD1	-2.03634	-2.82631	-0.129188	2.03634	LDAH	-2.10825	-2.9068	-0.217765	2.10825	RBFOX2	-2.91747	-3.71337	-0.287388	2.91747	MAP1LC3A	-1.6954	-2.47315	-0.184554	1.6954
					NOXA1	-1.52519	-2.39775	-0.15547	1.52519	ABCB9	-2.23089	-3.0418	-0.128211	2.23089	PHACTR1	-1.87455	-2.6723	-0.218462	1.87455	SLC1A2	-2.04018	-2.8389	-0.274992	2.04018	CACNB4	-1.90151	-2.70347	-0.190568	1.90151	SH3PXD2A	-2.036	-2.84718	-0.191691	2.036	PTPRS	-2.10731	-2.90587	-0.393609	2.10731	CARNMT1	-2.91413	-3.71019	-0.213794	2.91413	HIVEP1	-1.69492	-2.48579	-0.100161	1.69492
					CACNA1E	-1.52317	-2.35518	-0.347422	1.52317	ATF7IP2	-2.22029	-3.04587	-0.174486	2.22029	CSGALNACT1	-1.86746	-2.65669	-0.201147	1.86746	ETFA	-2.03598	-2.82473	-0.110615	2.03598	KIAA0319L	-1.90093	-2.68551	-0.192054	1.90093	HGSNAT	-2.02289	-2.87425	-0.294117	2.02289	PTPRT	-2.10346	-2.97454	-0.300171	2.10346	NCK1	-2.90828	-3.68157	-0.149404	2.90828	PLPPR4	-1.69236	-2.47632	-0.158136	1.69236
					EFCAB6	-1.52041	-2.35207	-0.156505	1.52041	MRRF	-2.21735	-3.02848	-0.117046	2.21735	DOK6	-1.86643	-2.65566	-0.162459	1.86643	BDH1	-2.01918	-2.84076	-0.20234	2.01918	RBFOX2	-1.89957	-2.68416	-0.228866	1.89957	PSEN1	-2.02127	-2.83244	-0.126608	2.02127	PTPN5	-2.09672	-2.89547	-0.16506	2.09672	BCL11A	-2.90639	-3.65889	-0.471119	2.90639	CDC14B	-1.69175	-2.48252	-0.12251	1.69175
					CHGB	-1.5129	-2.40063	-0.172112	1.5129	GALNT17	-2.21558	-3.00169	-0.185683	2.21558	RAB40C	-1.85499	-2.64419	-0.127943	1.85499	BCL2	-2.01467	-2.82438	-0.220189	2.01467	BCL11A	-1.89404	-2.67867	-0.207068	1.89404	AGPAT5	-2.01908	-2.84226	-0.137018	2.01908	ANKRD24	-2.09321	-2.89202	-0.193845	2.09321	CEP68	-2.90525	-3.67873	-0.214214	2.90525	MARCH4	-1.6872	-2.46478	-0.18765	1.6872
					CAMKK2	-1.494	-2.32223	-0.166395	1.494	EPHB2	-2.20798	-2.99436	-0.131424	2.20798	RHOBTB2	-1.85132	-2.6405	-0.224737	1.85132	ZBBX	-2.01358	-2.82329	-0.210606	2.01358	VWA5B2	-1.89218	-2.68505	-0.20394	1.89218	PDE10A	-2.01535	-2.81562	-0.167148	2.01535	TASP1	-2.09218	-2.91537	-0.289287	2.09218	NCK2	-2.8952	-3.69217	-0.192362	2.8952	GIPC1	-1.6819	-2.46557	-0.150671	1.6819
					LIMCH1	-1.49234	-2.32035	-0.244809	1.49234	RAB30	-2.20527	-2.99175	-0.121297	2.20527	FGFR1OP	-1.84995	-2.63913	-0.106386	1.84995	LRRC28	-2.01185	-2.82155	-0.139997	2.01185	PANK3	-1.88777	-2.6994	-0.115133	1.88777	GYS1	-2.00765	-2.83066	-0.110454	2.00765	BEND6	-2.08929	-2.91218	-0.141294	2.08929	TTLL11	-2.89036	-3.74089	-0.219051	2.89036	NIPSNAP2	-1.68024	-2.47059	-0.105822	1.68024
					EPS8L2	-1.49011	-2.39299	-0.205898	1.49011	RIMS1	-2.19616	-2.9722	-0.217882	2.19616	MTHFD1L	-1.8475	-2.63666	-0.202101	1.8475	LCLAT1	-2.01054	-2.82024	-0.112135	2.01054	LYPLAL1	-1.88401	-2.67687	-0.104574	1.88401	APBB2	-1.99832	-2.79869	-0.190063	1.99832	UNC5B	-2.08476	-2.92194	-0.179774	2.08476	USP4	-2.88925	-3.71173	-0.129611	2.88925	HDAC9	-1.67829	-2.45567	-0.173601	1.67829
					SPPL2B	-1.48784	-2.32645	-0.153985	1.48784	ARHGAP22	-2.19416	-2.98103	-0.131831	2.19416	SMURF1	-1.84307	-2.63221	-0.194284	1.84307	WWC1	-2.00859	-2.8076	-0.145845	2.00859	CMC1	-1.87635	-2.68774	-0.111132	1.87635	HSD17B14	-1.99339	-2.79378	-0.107578	1.99339	NEURL1	-2.08159	-2.88057	-0.15709	2.08159	SLC7A8	-2.88438	-3.68187	-0.160159	2.88438	PRMT8	-1.67321	-2.46331	-0.142004	1.67321
					PRKRIP1	-1.48218	-2.30883	-0.182897	1.48218	NSMCE2	-2.18681	-2.9984	-0.131062	2.18681	ENAH	-1.84293	-2.64031	-0.112832	1.84293	TFCP2	-2.00558	-2.80461	-0.160953	2.00558	PLEKHM1	-1.87339	-2.65812	-0.10964	1.87339	POP1	-1.99296	-2.80401	-0.150088	1.99296	FAM222B	-2.07187	-2.871	-0.166212	2.07187	NUMBL	-2.88092	-3.63538	-0.159623	2.88092	RAB11FIP4	-1.67114	-2.46843	-0.116303	1.67114
					JCAD	-1.48175	-2.34653	-0.186806	1.48175	SPTSSB	-2.18645	-3.02772	-0.102301	2.18645	PLEKHG1	-1.83653	-2.63383	-0.155682	1.83653	GIT2	-2.00209	-2.81177	-0.102215	2.00209	GPCPD1	-1.86962	-2.69146	-0.155984	1.86962	SIPA1L3	-1.99054	-2.78124	-0.157393	1.99054	CCDC57	-2.0679	-2.86708	-0.205198	2.0679	GALNT17	-2.87652	-3.65181	-0.265816	2.87652	NASP	-1.67045	-2.44765	-0.114046	1.67045
					AIG1	-1.48131	-2.31896	-0.280233	1.48131	FBLN7	-2.18551	-2.98434	-0.106173	2.18551	R3HDM2	-1.83182	-2.62905	-0.205335	1.83182	MSH3	-2.00174	-2.80079	-0.165866	2.00174	DLEU7	-1.8654	-2.65016	-0.106794	1.8654	CRK	-1.99032	-2.79072	-0.133092	1.99032	PRKCA	-2.06498	-2.85363	-0.146263	2.06498	CPPED1	-2.87168	-3.64727	-0.132232	2.87168	PRKRIP1	-1.6622	-2.45187	-0.123598	1.6622
					NCAM1	-1.47894	-2.30515	-0.300807	1.47894	SPPL2B	-2.17297	-2.97209	-0.118164	2.17297	MAML3	-1.83162	-2.64754	-0.15646	1.83162	ABLIM1	-1.9944	-2.7935	-0.194422	1.9944	RNF175	-1.86082	-2.65357	-0.143345	1.86082	SIDT1	-1.97996	-2.7804	-0.190666	1.97996	SREBF1	-2.06223	-2.87279	-0.104213	2.06223	UNC13B	-2.86891	-3.62429	-0.25574	2.86891	GPC1	-1.65521	-2.45958	-0.125704	1.65521
					TTC21A	-1.47173	-2.32042	-0.116932	1.47173	CEP164	-2.17227	-2.97141	-0.127596	2.17227	CACNA1A	-1.82796	-2.617	-0.206797	1.82796	ANKRD7	-1.99259	-2.78208	-0.114712	1.99259	IFT88	-1.85756	-2.69057	-0.125108	1.85756	EEFSEC	-1.97986	-2.7803	-0.135396	1.97986	BMS1	-2.05726	-2.84568	-0.100968	2.05726	SLC8A2	-2.86847	-3.66672	-0.248424	2.86847	SH3PXD2A	-1.65485	-2.43164	-0.117241	1.65485
					NPAS2	-1.47135	-2.30752	-0.205646	1.47135	TFCP2	-2.17062	-2.99631	-0.160968	2.17062	GPI	-1.82615	-2.61518	-0.10867	1.82615	ELOVL6	-1.98941	-2.78854	-0.1229	1.98941	COL24A1	-1.85442	-2.68729	-0.223381	1.85442	C2orf72	-1.97967	-2.80222	-0.134366	1.97967	SREBF2	-2.05613	-2.85547	-0.221033	2.05613	GGT7	-2.86753	-3.66583	-0.251151	2.86753	PGBD5	-1.65388	-2.44321	-0.159003	1.65388
					PISD	-1.46902	-2.30483	-0.164127	1.46902	EML6	-2.16592	-2.95374	-0.199152	2.16592	SPATA7	-1.82584	-2.61486	-0.205171	1.82584	SLC44A5	-1.97845	-2.78802	-0.190876	1.97845	BCL11B	-1.85386	-2.64656	-0.134986	1.85386	HS3ST4	-1.96684	-2.78915	-0.134692	1.96684	SH3RF3	-2.0528	-2.85217	-0.358258	2.0528	RANBP10	-2.86742	-3.62291	-0.193123	2.86742	DHDDS	-1.65325	-2.44255	-0.103917	1.65325
					FBXO38	-1.46379	-2.28793	-0.129931	1.46379	RANBP10	-2.1617	-3.01963	-0.13727	2.1617	JARID2	-1.82461	-2.61363	-0.145695	1.82461	UCK2	-1.97612	-2.77531	-0.103261	1.97612	ZNF236	-1.85199	-2.64468	-0.108157	1.85199	RAI1	-1.96462	-2.76509	-0.145693	1.96462	FAM227B	-2.05222	-2.87511	-0.127216	2.05222	TSHZ3	-2.86284	-3.63899	-0.183703	2.86284	NARF	-1.65318	-2.43594	-0.118205	1.65318
					MYH10	-1.45788	-2.2812	-0.171714	1.45788	TRAF3	-2.15501	-2.95453	-0.19118	2.15501	TMOD1	-1.82408	-2.61309	-0.101245	1.82408	TANGO6	-1.97247	-2.76223	-0.108185	1.97247	NEK10	-1.85071	-2.63549	-0.167482	1.85071	HMGA2	-1.96357	-2.84569	-0.124289	1.96357	RILPL1	-2.04924	-2.85982	-0.204089	2.04924	ZNF786	-2.85965	-3.63599	-0.145265	2.85965	RIMS1	-1.65088	-2.43355	-0.127265	1.65088
					RIC3	-1.44941	-2.27155	-0.16341	1.44941	PRICKLE1	-2.15184	-2.94011	-0.195066	2.15184	PKNOX2	-1.82099	-2.60998	-0.152226	1.82099	TMEM132B	-1.96565	-2.76487	-0.180611	1.96565	NIPA1	-1.85031	-2.67147	-0.100872	1.85031	BICDL1	-1.95609	-2.75656	-0.237636	1.95609	LRRC4B	-2.04554	-2.85576	-0.132506	2.04554	ANKRD33B	-2.85935	-3.63571	-0.49302	2.85935	GOLT1B	-1.6439	-2.43987	-0.13267	1.6439
					TUBA1A	-1.44493	-2.2891	-0.172995	1.44493	SLC44A5	-2.15089	-2.95049	-0.238896	2.15089	ADGRA1	-1.8055	-2.59434	-0.102604	1.8055	CCDC57	-1.96343	-2.77289	-0.223039	1.96343	CDR2	-1.84896	-2.63374	-0.134635	1.84896	PITPNC1	-1.95465	-2.75511	-0.148962	1.95465	STX6	-2.04313	-2.85304	-0.121	2.04313	TMEM38A	-2.85574	-3.63232	-0.202569	2.85574	GRIK2	-1.63373	-2.4099	-0.103341	1.63373
					VPS41	-1.44339	-2.26468	-0.174745	1.44339	TASP1	-2.14554	-2.9576	-0.257576	2.14554	BICD1	-1.80298	-2.59971	-0.118068	1.80298	SRRM4	-1.94445	-2.73449	-0.219199	1.94445	TMEM8B	-1.84535	-2.64658	-0.102448	1.84535	BCAS3	-1.94699	-2.74708	-0.130952	1.94699	ABCB9	-2.04031	-2.83982	-0.20873	2.04031	MRPL33	-2.85398	-3.61048	-0.182512	2.85398	GABBR2	-1.62948	-2.40551	-0.193576	1.62948
					CDH10	-1.44209	-2.26319	-0.296144	1.44209	KLHL42	-2.14167	-2.98232	-0.141255	2.14167	TMEM132D	-1.79324	-2.58192	-0.210946	1.79324	ADAM11	-1.94137	-2.77385	-0.146457	1.94137	GALNT7	-1.84534	-2.63798	-0.116521	1.84534	GALNT14	-1.94672	-2.76862	-0.240455	1.94672	RSU1	-2.03739	-2.84798	-0.174677	2.03739	ERCC1	-2.85319	-3.62992	-0.162335	2.85319	BCL11B	-1.62933	-2.41758	-0.188732	1.62933
					CAMK4	-1.44014	-2.27152	-0.267308	1.44014	SCAI	-2.14167	-2.95377	-0.25637	2.14167	PIGL	-1.78775	-2.58416	-0.162239	1.78775	MCCC2	-1.94015	-2.73937	-0.100872	1.94015	KCNB1	-1.84479	-2.62957	-0.133417	1.84479	SGCZ	-1.94031	-2.74075	-0.522999	1.94031	CEP164	-2.0357	-2.82519	-0.210303	2.0357	ECHDC1	-2.85229	-3.65131	-0.130973	2.85229	SLC25A36	-1.62042	-2.40826	-0.119012	1.62042
					ZC3H13	-1.43964	-2.28291	-0.417069	1.43964	SIRT5	-2.13542	-2.96105	-0.126528	2.13542	CUX1	-1.78043	-2.56894	-0.165325	1.78043	TNK2	-1.93625	-2.76856	-0.103754	1.93625	PPP6R2	-1.84067	-2.63327	-0.177398	1.84067	BRINP1	-1.92978	-2.75128	-0.207384	1.92978	GPR173	-2.03199	-2.82155	-0.155175	2.03199	CCDC84	-2.84729	-3.62439	-0.215952	2.84729	TFCP2	-1.62017	-2.42242	-0.118494	1.62017
					CAMK1D	-1.43089	-2.25039	-0.231575	1.43089	CCDC57	-2.12096	-2.92114	-0.235641	2.12096	LRFN2	-1.77086	-2.56688	-0.173415	1.77086	PKD2	-1.93448	-2.74366	-0.159612	1.93448	TAMM41	-1.83434	-2.62688	-0.106719	1.83434	COQ4	-1.92537	-2.71663	-0.131711	1.92537	ZNF75A	-2.02894	-2.83952	-0.182507	2.02894	MEF2D	-2.84675	-3.64602	-0.197767	2.84675	ZHX3	-1.62009	-2.40791	-0.103428	1.62009
					YPEL2	-1.42775	-2.25718	-0.147766	1.42775	UBAP2	-2.11641	-2.94197	-0.105302	2.11641	PLCL2	-1.76974	-2.55807	-0.13283	1.76974	ATP8B1	-1.93396	-2.72407	-0.167818	1.93396	PAK3	-1.83388	-2.61864	-0.124236	1.83388	SENP5	-1.92285	-2.73321	-0.187092	1.92285	TMEM178B	-2.02781	-2.81744	-0.171444	2.02781	XXYLT1	-2.84153	-3.64104	-0.142466	2.84153	PTPRS	-1.6124	-2.3936	-0.207029	1.6124
					ASCC2	-1.42604	-2.2552	-0.188181	1.42604	SLC22A10	-2.11283	-2.93837	-0.33595	2.11283	STXBP5L	-1.7644	-2.55264	-0.125485	1.7644	NEDD9	-1.93218	-2.74133	-0.137843	1.93218	DLG5	-1.82303	-2.60775	-0.148317	1.82303	DAP3	-1.9206	-2.74188	-0.138664	1.9206	MGRN1	-2.02731	-2.83789	-0.180837	2.02731	MED15	-2.83958	-3.63918	-0.178405	2.83958	GPRASP1	-1.61132	-2.39871	-0.136604	1.61132
					SH3RF3	-1.42397	-2.24246	-0.239546	1.42397	CIRBP	-2.10873	-2.90912	-0.232424	2.10873	ARHGAP44	-1.75535	-2.55097	-0.118531	1.75535	GON4L	-1.92685	-2.73594	-0.100711	1.92685	ACAP3	-1.81739	-2.60974	-0.169394	1.81739	C1orf112	-1.91725	-2.73845	-0.120492	1.91725	NXN	-2.01942	-2.84195	-0.166975	2.01942	SLC8A3	-2.83226	-3.61028	-0.330709	2.83226	ANKMY1	-1.61041	-2.39776	-0.126248	1.61041
					ACOT11	-1.42261	-2.27632	-0.167976	1.42261	SLC1A2	-2.10333	-2.88301	-0.139992	2.10333	ST6GAL2	-1.75259	-2.54813	-0.272701	1.75259	PRICKLE1	-1.92607	-2.71622	-0.174668	1.92607	THRAP3	-1.81684	-2.63672	-0.128066	1.81684	TAZ	-1.9142	-2.7055	-0.178064	1.9142	JPH3	-2.01586	-2.83797	-0.132713	2.01586	ZNF449	-2.83169	-3.74722	-0.105633	2.83169	LNPK	-1.60753	-2.38852	-0.10316	1.60753
					MAPK8IP3	-1.41747	-2.23502	-0.217279	1.41747	LZTS1	-2.09887	-2.8886	-0.150089	2.09887	FRMD6	-1.748	-2.55161	-0.156247	1.748	LIN52	-1.92512	-2.73419	-0.117387	1.92512	POU2F1	-1.81662	-2.6173	-0.155653	1.81662	RGS11	-1.90828	-2.69959	-0.162996	1.90828	RABEPK	-2.01295	-2.80284	-0.218581	2.01295	EFR3B	-2.83041	-3.58866	-0.320491	2.83041	CHKA	-1.60624	-2.38147	-0.132795	1.60624
					DNAH6	-1.41269	-2.22952	-0.279111	1.41269	AP003108.2	-2.09837	-2.91077	-0.106625	2.09837	SHANK2	-1.74709	-2.54248	-0.17745	1.74709	CYB561	-1.92455	-2.71471	-0.101485	1.92455	RNF34	-1.81311	-2.61371	-0.177252	1.81311	SCN9A	-1.90424	-2.71431	-0.157956	1.90424	TAZ	-2.0115	-2.81126	-0.152108	2.0115	PPP6R1	-2.82534	-3.64975	-0.139467	2.82534	SHLD2	-1.60345	-2.37857	-0.10011	1.60345
					ARHGAP22	-1.40716	-2.22318	-0.178014	1.40716	IP6K1	-2.09497	-2.93478	-0.100311	2.09497	CABP1	-1.74653	-2.53443	-0.224804	1.74653	HRH2	-1.92345	-2.72264	-0.222998	1.92345	RAB40C	-1.8107	-2.61125	-0.124268	1.8107	SHANK1	-1.90256	-2.70282	-0.181498	1.90256	FARS2	-2.01132	-2.82187	-0.174177	2.01132	GBF1	-2.82499	-3.60345	-0.169149	2.82499	GOLGA1	-1.60028	-2.38095	-0.115613	1.60028
					COQ4	-1.40259	-2.25242	-0.169652	1.40259	PPM1L	-2.09407	-2.88392	-0.176183	2.09407	PTK2B	-1.7417	-2.5295	-0.109223	1.7417	DNAJC6	-1.91668	-2.71584	-0.115665	1.91668	MICAL2	-1.80828	-2.60051	-0.222368	1.80828	MTHFD1L	-1.90239	-2.73508	-0.181722	1.90239	AKT2	-2.01051	-2.82106	-0.152119	2.01051	CABP1	-2.82296	-3.58177	-0.341706	2.82296	RBM6	-1.60024	-2.38091	-0.163085	1.60024
					CEP83	-1.40254	-2.22791	-0.1575	1.40254	KCNH4	-2.09245	-2.89309	-0.143634	2.09245	GOLGA8A	-1.74059	-2.52836	-0.210406	1.74059	TRAPPC9	-1.91487	-2.72381	-0.160408	1.91487	IQSEC3	-1.79865	-2.59074	-0.18588	1.79865	LRRFIP1	-1.90112	-2.70138	-0.151516	1.90112	STK32C	-2.00685	-2.8292	-0.185836	2.00685	SYT16	-2.82009	-3.59885	-0.149499	2.82009	BACH2	-1.5955	-2.37596	-0.230348	1.5955
					VARS2	-1.39293	-2.25573	-0.151188	1.39293	CCDC130	-2.08099	-2.89346	-0.10191	2.08099	TRMT9B	-1.73925	-2.527	-0.183669	1.73925	FNDC5	-1.91307	-2.72198	-0.110636	1.91307	VCL	-1.79825	-2.59851	-0.133782	1.79825	BACH2	-1.89691	-2.69713	-0.234131	1.89691	ANO10	-2.00654	-2.81708	-0.163633	2.00654	COL16A1	-2.81772	-3.57691	-0.17991	2.81772	GBF1	-1.59439	-2.3748	-0.103386	1.59439
					STMN1	-1.39151	-2.20516	-0.200143	1.39151	MRI1	-2.07394	-2.88642	-0.135153	2.07394	SOCS5	-1.73743	-2.53254	-0.118221	1.73743	TRAF3	-1.91305	-2.72196	-0.186982	1.91305	KCNQ3	-1.79262	-2.5846	-0.162167	1.79262	RNF38	-1.89643	-2.72888	-0.161019	1.89643	GALNT17	-2.00599	-2.81652	-0.20623	2.00599	NIPA1	-2.81314	-3.59231	-0.214407	2.81314	GNB5	-1.59014	-2.3984	-0.105771	1.59014
					KMT2B	-1.39145	-2.20509	-0.107535	1.39145	ST6GAL1	-2.07145	-2.86182	-0.157976	2.07145	KLHDC10	-1.73427	-2.52191	-0.123108	1.73427	FNBP4	-1.90071	-2.72004	-0.154875	1.90071	NUMB	-1.77637	-2.56073	-0.184533	1.77637	PDE7A	-1.89529	-2.69549	-0.213898	1.89529	KMT5B	-2.00489	-2.81542	-0.189207	2.00489	TBC1D12	-2.80377	-3.58351	-0.116299	2.80377	PRKCE	-1.58907	-2.36364	-0.152156	1.58907
					PLEKHG1	-1.38758	-2.23445	-0.163897	1.38758	LAMB1	-2.06817	-2.88066	-0.156493	2.06817	HIVEP2	-1.72174	-2.51637	-0.172804	1.72174	TAZ	-1.89377	-2.68403	-0.140726	1.89377	RANBP10	-1.77627	-2.58474	-0.144473	1.77627	TTC13	-1.89369	-2.70359	-0.160137	1.89369	CIRBP	-2.00314	-2.81367	-0.293979	2.00314	SHLD1	-2.80357	-3.58331	-0.112987	2.80357	CBLN4	-1.58631	-2.37903	-0.167808	1.58631
					SNRNP70	-1.38281	-2.19511	-0.292868	1.38281	NRG2	-2.06175	-2.88688	-0.169021	2.06175	PRKCA	-1.72053	-2.50785	-0.112237	1.72053	ASPSCR1	-1.89182	-2.68208	-0.102983	1.89182	ETFDH	-1.77485	-2.55919	-0.151214	1.77485	CABLES1	-1.88992	-2.69008	-0.214655	1.88992	EPB41	-2.00193	-2.81245	-0.215655	2.00193	CNIH3	-2.79974	-3.57972	-0.229944	2.79974	TECPR2	-1.58278	-2.36264	-0.101512	1.58278
					RAP1GAP	-1.38201	-2.20398	-0.270686	1.38201	ZSWIM5	-2.06133	-2.85191	-0.138362	2.06133	CACNG3	-1.72021	-2.50751	-0.138093	1.72021	TMTC4	-1.89085	-2.72153	-0.204386	1.89085	FKTN	-1.77031	-2.56189	-0.12964	1.77031	AC027644.4	-1.88272	-2.69241	-0.147671	1.88272	EIF4E2	-2.00111	-2.79118	-0.101369	2.00111	TPCN1	-2.79816	-3.59964	-0.179994	2.79816	GFOD1	-1.57864	-2.36432	-0.133841	1.57864
					SNRPA1	-1.38146	-2.24175	-0.142033	1.38146	TMCC1	-2.04909	-2.8616	-0.102075	2.04909	TASP1	-1.72006	-2.51462	-0.199898	1.72006	DOK5	-1.88992	-2.69846	-0.120208	1.88992	TRMT9B	-1.76238	-2.55379	-0.166034	1.76238	ZFPM2	-1.88164	-2.68172	-0.23777	1.88164	PLEKHM1	-1.99889	-2.78899	-0.127829	1.99889	ZHX3	-2.79759	-3.5991	-0.178026	2.79759	GPATCH8	-1.57071	-2.35594	-0.124423	1.57071
					SLC39A10	-1.37402	-2.18496	-0.294001	1.37402	TPCN1	-2.04783	-2.8866	-0.131571	2.04783	MMP17	-1.7178	-2.50504	-0.161519	1.7178	BRINP1	-1.88413	-2.6744	-0.245295	1.88413	ELOVL6	-1.76028	-2.55165	-0.124234	1.76028	TMEM62	-1.88091	-2.68098	-0.140226	1.88091	FO393400.1	-1.99864	-2.83384	-0.130063	1.99864	CDC14B	-2.79349	-3.59518	-0.246938	2.79349	MTMR7	-1.5676	-2.34671	-0.173457	1.5676
					STX1A	-1.37081	-2.18124	-0.188694	1.37081	KIFC3	-2.04754	-2.86005	-0.116122	2.04754	AL592183.1	-1.71593	-2.51827	-0.233927	1.71593	HSD17B12	-1.88304	-2.69146	-0.22357	1.88304	PITPNM2	-1.75958	-2.56743	-0.147758	1.75958	MSRB3	-1.88068	-2.68075	-0.154561	1.88068	AGBL4	-1.98843	-2.78832	-0.128632	1.98843	RIMS1	-2.79156	-3.55266	-0.268876	2.79156	HES4	-1.56748	-2.35252	-0.133664	1.56748
					RBM25	-1.36482	-2.17431	-0.21757	1.36482	FAM160A2	-2.04294	-2.83388	-0.106847	2.04294	RGS7	-1.70818	-2.49517	-0.14562	1.70818	NGEF	-1.87001	-2.66881	-0.174684	1.87001	RNF165	-1.75606	-2.55518	-0.206774	1.75606	PPM1H	-1.87198	-2.67195	-0.155263	1.87198	FGF9	-1.98553	-2.80755	-0.104293	1.98553	UCK2	-2.79105	-3.57154	-0.142395	2.79105	FNIP2	-1.55903	-2.33769	-0.100997	1.55903
					CIRBP	-1.36083	-2.20231	-0.377394	1.36083	PTPN9	-2.04184	-2.88046	-0.142043	2.04184	NSMCE2	-1.70362	-2.49048	-0.100486	1.70362	GRIK3	-1.86808	-2.67622	-0.183997	1.86808	STX2	-1.74934	-2.54047	-0.135459	1.74934	TENM4	-1.85732	-2.67676	-0.229574	1.85732	SCLT1	-1.97805	-2.77798	-0.183558	1.97805	MGLL	-2.7882	-3.59013	-0.202329	2.7882	ADCY8	-1.55389	-2.35149	-0.124401	1.55389
					GBE1	-1.35402	-2.1712	-0.132078	1.35402	ZNF135	-2.03672	-2.84921	-0.102314	2.03672	KIAA1549	-1.7017	-2.48851	-0.157937	1.7017	NRXN3	-1.86748	-2.65772	-0.16267	1.86748	ATP8B2	-1.74369	-2.54242	-0.105972	1.74369	USP42	-1.8532	-2.65293	-0.10196	1.8532	DPH6	-1.9625	-2.81055	-0.211052	1.9625	CBFA2T2	-2.77629	-3.57875	-0.148467	2.77629	KIAA0232	-1.54889	-2.33282	-0.100197	1.54889
					SMARCA5	-1.34752	-2.17417	-0.122646	1.34752	GALNT2	-2.03609	-2.84858	-0.134488	2.03609	DOK5	-1.6998	-2.49367	-0.113627	1.6998	NUMB	-1.85799	-2.66591	-0.146927	1.85799	ZBTB46	-1.74193	-2.53287	-0.109952	1.74193	TMEM266	-1.85053	-2.65022	-0.13681	1.85053	RAB40C	-1.96021	-2.78177	-0.169838	1.96021	ADD2	-2.75867	-3.54104	-0.183907	2.75867	GALNT7	-1.54738	-2.33121	-0.119608	1.54738
					CFAP44	-1.34599	-2.16178	-0.144714	1.34599	CCDC32	-2.03368	-2.81544	-0.108578	2.03368	HLTF	-1.69643	-2.48309	-0.121869	1.69643	CDK19	-1.85707	-2.64728	-0.114296	1.85707	ZRANB3	-1.74106	-2.53971	-0.161915	1.74106	SHISA9	-1.84606	-2.64569	-0.239613	1.84606	GRAMD4	-1.95582	-2.75578	-0.117265	1.95582	BBS4	-2.75749	-3.56077	-0.102748	2.75749	POGZ	-1.54476	-2.32264	-0.132063	1.54476
					DDX10	-1.34552	-2.1519	-0.175823	1.34552	ANKRD24	-2.01981	-2.87281	-0.187931	2.01981	MICAL3	-1.69606	-2.48979	-0.151723	1.69606	ASAP2	-1.85015	-2.64033	-0.170999	1.85015	TTC7A	-1.73794	-2.52879	-0.142723	1.73794	KLHL22	-1.84239	-2.65118	-0.14266	1.84239	ST8SIA5	-1.95442	-2.75438	-0.18457	1.95442	ST8SIA5	-2.75738	-3.58371	-0.339571	2.75738	MICU1	-1.53279	-2.31569	-0.196383	1.53279
					SLC24A2	-1.33837	-2.14359	-0.287228	1.33837	SYT12	-2.01631	-2.8077	-0.200423	2.01631	CFAP221	-1.6928	-2.47936	-0.142125	1.6928	ZFYVE16	-1.84775	-2.65544	-0.146484	1.84775	MYO1D	-1.73759	-2.52843	-0.12031	1.73759	TTC7A	-1.83771	-2.6372	-0.141823	1.83771	ZNF135	-1.941	-2.76217	-0.110009	1.941	RNF168	-2.7547	-3.51843	-0.108266	2.7547	TLE2	-1.53236	-2.32145	-0.208759	1.53236
					NIN	-1.33624	-2.17266	-0.192037	1.33624	ZNRF1	-2.01301	-2.81446	-0.156633	2.01301	SYTL2	-1.67347	-2.45941	-0.136998	1.67347	SHC3	-1.84623	-2.65389	-0.256232	1.84623	XKR4	-1.73727	-2.52106	-0.252296	1.73727	UGGT2	-1.83374	-2.64231	-0.139395	1.83374	STXBP5L	-1.93576	-2.72652	-0.15103	1.93576	STX16-NPEPL1	-2.75196	-3.57844	-0.138958	2.75196	ZRANB3	-1.53119	-2.30306	-0.121822	1.53119
					CPNE4	-1.33568	-2.14965	-0.381624	1.33568	NASP	-2.00157	-2.81393	-0.146394	2.00157	AGPAT4	-1.67235	-2.45826	-0.100484	1.67235	FBXW2	-1.8353	-2.63365	-0.114351	1.8353	MGLL	-1.73635	-2.53483	-0.144327	1.73635	TANGO6	-1.83285	-2.64139	-0.156837	1.83285	KIAA0232	-1.91985	-2.74052	-0.165509	1.91985	AIG1	-2.75052	-3.51453	-0.183498	2.75052	ULK3	-1.52747	-2.32298	-0.182254	1.52747
					SECISBP2	-1.33145	-2.15502	-0.220284	1.33145	TRAK1	-2.00089	-2.8024	-0.126095	2.00089	PDE10A	-1.67079	-2.45664	-0.432507	1.67079	OPN3	-1.82905	-2.65708	-0.138606	1.82905	NALCN	-1.73363	-2.51734	-0.138269	1.73363	CIRBP	-1.83201	-2.64053	-0.24617	1.83201	UBN1	-1.91881	-2.71869	-0.108517	1.91881	PCNX2	-2.75034	-3.53319	-0.132009	2.75034	CACNA1A	-1.51729	-2.2884	-0.165961	1.51729
					PEX3	-1.32873	-2.14145	-0.238452	1.32873	MFHAS1	-1.99781	-2.81015	-0.109149	1.99781	KIAA1217	-1.66171	-2.45407	-0.10051	1.66171	CCDC84	-1.82357	-2.62173	-0.168868	1.82357	GRM4	-1.72625	-2.52439	-0.104336	1.72625	TMEM168	-1.8303	-2.62134	-0.180677	1.8303	LRFN2	-1.90695	-2.72729	-0.298359	1.90695	LRRC28	-2.74997	-3.53284	-0.194286	2.74997	TRMT9B	-1.51398	-2.2849	-0.114405	1.51398
					EIF3K	-1.32758	-2.14009	-0.134147	1.32758	RAI1	-1.98836	-2.78012	-0.162761	1.98836	ESYT2	-1.66137	-2.44689	-0.166638	1.66137	PALLD	-1.8221	-2.64981	-0.169239	1.8221	BICRAL	-1.72373	-2.5142	-0.151942	1.72373	MCU	-1.82434	-2.6236	-0.16404	1.82434	MMP17	-1.9064	-2.70621	-0.212703	1.9064	ANXA5	-2.74408	-3.59619	-0.114743	2.74408	GREB1	-1.50893	-2.28467	-0.146554	1.50893
					ACAP3	-1.32714	-2.13957	-0.270968	1.32714	SOBP	-1.98632	-2.79858	-0.180192	1.98632	RTN4RL1	-1.66124	-2.44676	-0.16156	1.66124	BORCS5	-1.81159	-2.62807	-0.111317	1.81159	VOPP1	-1.72342	-2.51388	-0.15265	1.72342	SLC23A2	-1.82223	-2.63049	-0.189035	1.82223	IL34	-1.9037	-2.7035	-0.10692	1.9037	UBE2O	-2.74228	-3.52559	-0.181391	2.74228	MGAT4C	-1.50873	-2.27936	-0.184897	1.50873
					ZNF804B	-1.32619	-2.12937	-0.407989	1.32619	PGBD5	-1.98529	-2.79754	-0.247026	1.98529	DLGAP4	-1.65892	-2.44435	-0.159665	1.65892	BRSK2	-1.80406	-2.62025	-0.121246	1.80406	TSPOAP1	-1.72148	-2.52773	-0.115556	1.72148	PTPRG	-1.82092	-2.62012	-0.22625	1.82092	WWP2	-1.9034	-2.70319	-0.116637	1.9034	ZNF589	-2.7401	-3.50484	-0.192986	2.7401	ATXN7L1	-1.499	-2.27409	-0.116077	1.499
					MAPK11	-1.32576	-2.14823	-0.203473	1.32576	SLC15A4	-1.98318	-2.76608	-0.119374	1.98318	EXOC1	-1.65663	-2.44877	-0.100998	1.65663	GLCE	-1.80103	-2.60749	-0.122567	1.80103	OSGEP	-1.72017	-2.51809	-0.140148	1.72017	CEP164	-1.82082	-2.62904	-0.194303	1.82082	KDM2A	-1.90194	-2.70172	-0.152367	1.90194	SCD5	-2.73416	-3.56111	-0.239025	2.73416	ATCAY	-1.4854	-2.26497	-0.140599	1.4854
					TTYH3	-1.32478	-2.13679	-0.113659	1.32478	TRIM44	-1.97945	-2.80336	-0.14582	1.97945	PRICKLE1	-1.65276	-2.43797	-0.14196	1.65276	RCAN2	-1.79981	-2.59751	-0.174346	1.79981	KIAA1671	-1.7075	-2.4975	-0.180213	1.7075	VKORC1L1	-1.8198	-2.61897	-0.13058	1.8198	ZNF398	-1.89124	-2.69094	-0.130894	1.89124	TECPR1	-2.73288	-3.55986	-0.197204	2.73288	CRH	-1.48408	-2.26942	-0.171877	1.48408
					ABCA2	-1.32354	-2.14557	-0.146275	1.32354	HAGHL	-1.97639	-2.76828	-0.122779	1.97639	PILRB	-1.65114	-2.44304	-0.107949	1.65114	MRPL33	-1.79697	-2.61288	-0.101367	1.79697	MROH1	-1.70456	-2.49446	-0.124115	1.70456	TBC1D30	-1.81978	-2.62797	-0.137899	1.81978	CARNMT1	-1.88626	-2.6955	-0.163965	1.88626	RAPGEFL1	-2.73035	-3.53478	-0.213714	2.73035	HS3ST5	-1.48377	-2.25784	-0.191303	1.48377
					C8orf34	-1.31758	-2.12829	-0.292611	1.31758	RGS12	-1.97479	-2.7667	-0.172132	1.97479	GABRG3	-1.64762	-2.43936	-0.185628	1.64762	ARHGAP20	-1.79597	-2.59358	-0.214859	1.79597	GAS8	-1.70282	-2.50009	-0.14008	1.70282	ST6GAL2	-1.81836	-2.62651	-0.225905	1.81836	RAPGEFL1	-1.88143	-2.68104	-0.206716	1.88143	IFT88	-2.72877	-3.53327	-0.158725	2.72877	IQSEC3	-1.47766	-2.24639	-0.110835	1.47766
					LRFN2	-1.31417	-2.11533	-0.213301	1.31417	NREP	-1.97478	-2.76669	-0.201694	1.97478	RABEPK	-1.6381	-2.43667	-0.11913	1.6381	RFLNA	-1.79474	-2.61056	-0.17806	1.79474	NOL9	-1.70206	-2.4993	-0.106142	1.70206	PER2	-1.81774	-2.62587	-0.117506	1.81774	PPP2R5C	-1.87849	-2.67806	-0.150462	1.87849	MTMR1	-2.72354	-3.50791	-0.200136	2.72354	ZNF883	-1.47712	-2.26825	-0.103436	1.47712
					MRFAP1	-1.31311	-2.14465	-0.125165	1.31311	GOLGA1	-1.95932	-2.75137	-0.146473	1.95932	ABHD18	-1.63563	-2.42018	-0.100732	1.63563	KLHL5	-1.78324	-2.57272	-0.139696	1.78324	ZYX	-1.69994	-2.4971	-0.149516	1.69994	SUMF1	-1.81682	-2.60772	-0.208302	1.81682	COL16A1	-1.87804	-2.70912	-0.195105	1.87804	ASCC2	-2.72181	-3.48782	-0.10263	2.72181	TTC8	-1.47579	-2.2493	-0.109117	1.47579
					SCN2A	-1.31257	-2.11345	-0.182023	1.31257	SOCS5	-1.95643	-2.75801	-0.100103	1.95643	UBAC2	-1.63359	-2.41806	-0.13787	1.63359	THEMIS	-1.77586	-2.57301	-0.110031	1.77586	RAB26	-1.6953	-2.50032	-0.270967	1.6953	SUMF2	-1.81547	-2.61456	-0.211	1.81547	SUSD6	-1.87705	-2.68611	-0.16205	1.87705	ZNF609	-2.71884	-3.50347	-0.237724	2.71884	L2HGDH	-1.47093	-2.24939	-0.142804	1.47093
					MMP17	-1.31246	-2.13232	-0.469443	1.31246	RHOBTB2	-1.95563	-2.7676	-0.188989	1.95563	NGEF	-1.63354	-2.43186	-0.116182	1.63354	ZSWIM5	-1.77451	-2.57162	-0.106197	1.77451	IQSEC1	-1.69464	-2.47749	-0.137693	1.69464	SMYD2	-1.81236	-2.62033	-0.134002	1.81236	RNF24	-1.87639	-2.68544	-0.190131	1.87639	RALA	-2.71881	-3.52372	-0.173097	2.71881	EFR3B	-1.46464	-2.2546	-0.129139	1.46464
					BDP1	-1.30758	-2.10761	-0.338809	1.30758	TAZ	-1.9555	-2.76747	-0.147171	1.9555	SNRNP70	-1.62217	-2.41269	-0.179992	1.62217	IQSEC3	-1.76865	-2.58336	-0.147103	1.76865	ZNF609	-1.69326	-2.4828	-0.124017	1.69326	WIPF2	-1.8071	-2.60602	-0.180201	1.8071	GYS1	-1.87206	-2.70289	-0.157423	1.87206	CSRNP2	-2.71742	-3.50213	-0.201035	2.71742	NECAB2	-1.46353	-2.25339	-0.16146	1.46353
										HLTF	-1.95498	-2.74706	-0.168363	1.95498	TRAF3	-1.62086	-2.41132	-0.150046	1.62086	PDE4B	-1.76515	-2.55432	-0.199218	1.76515	PDE10A	-1.68289	-2.47934	-0.444694	1.68289	PCSK7	-1.80396	-2.62144	-0.182396	1.80396	RNF146	-1.87124	-2.68018	-0.148735	1.87124	ESCO1	-2.7167	-3.50144	-0.176974	2.7167	DNMT3A	-1.45506	-2.23223	-0.109996	1.45506
										ALG6	-1.95411	-2.7775	-0.101146	1.95411	IGSF21	-1.61956	-2.40995	-0.139939	1.61956	GRASP	-1.76274	-2.55955	-0.122468	1.76274	GALNT11	-1.68115	-2.47753	-0.239698	1.68115	CHURC1-FNTB	-1.8026	-2.68804	-0.16119	1.8026	DENND3	-1.86802	-2.66748	-0.223415	1.86802	VCL	-2.71311	-3.51826	-0.12441	2.71311	PRKAA2	-1.44966	-2.22123	-0.145615	1.44966
										CEP68	-1.95049	-2.75205	-0.120892	1.95049	MGAT5	-1.61926	-2.40312	-0.121369	1.61926	BICRAL	-1.76076	-2.54985	-0.154483	1.76076	KALRN	-1.68076	-2.46324	-0.105183	1.68076	DLG5	-1.80033	-2.59103	-0.191354	1.80033	PPP1R14C	-1.86276	-2.66216	-0.258584	1.86276	PALM2-AKAP2	-2.71289	-3.49785	-0.158151	2.71289	ACYP2	-1.44252	-2.21353	-0.109194	1.44252
										RNF24	-1.94997	-2.77326	-0.172119	1.94997	TARBP1	-1.61722	-2.40749	-0.242984	1.61722	HES4	-1.76059	-2.56573	-0.140189	1.76059	PI4KA	-1.67975	-2.46883	-0.150792	1.67975	ESCO1	-1.79607	-2.58671	-0.148235	1.79607	SMURF1	-1.85264	-2.65191	-0.223474	1.85264	TET3	-2.70914	-3.49431	-0.371228	2.70914	RBMX	-1.44208	-2.22374	-0.10648	1.44208
										NSD1	-1.94468	-2.75652	-0.117848	1.94468	RASA2	-1.61386	-2.40395	-0.133232	1.61386	TMCC1	-1.75895	-2.55566	-0.133252	1.75895	ANAPC7	-1.67397	-2.4779	-0.112438	1.67397	PPARGC1B	-1.79577	-2.61258	-0.103226	1.79577	RALGPS1	-1.84893	-2.65693	-0.138506	1.84893	CNNM2	-2.70613	-3.49146	-0.14883	2.70613	PDSS1	-1.42331	-2.20319	-0.134219	1.42331
										SPATA2L	-1.9435	-2.73566	-0.101734	1.9435	VOPP1	-1.60677	-2.39008	-0.12683	1.60677	VGLL4	-1.74774	-2.53657	-0.142546	1.74774	PTPRJ	-1.67364	-2.50639	-0.187323	1.67364	MICU2	-1.79509	-2.61086	-0.116162	1.79509	UNC13B	-1.83751	-2.64568	-0.198768	1.83751	KCTD1	-2.70565	-3.49101	-0.220958	2.70565	ASXL1	-1.41759	-2.19151	-0.116645	1.41759
										EFR3B	-1.94208	-2.75388	-0.300428	1.94208	GPR158	-1.5895	-2.37198	-0.128768	1.5895	PTK2B	-1.74534	-2.53411	-0.147857	1.74534	RAB5A	-1.66767	-2.47127	-0.111743	1.66767	PARN	-1.79194	-2.58251	-0.125028	1.79194	ACER3	-1.83312	-2.64119	-0.131257	1.83312	KLHL22	-2.70464	-3.49006	-0.188992	2.70464	CAMKV	-1.41239	-2.19119	-0.115525	1.41239
										ST8SIA5	-1.94039	-2.77593	-0.171677	1.94039	TMEM178B	-1.57461	-2.36253	-0.158632	1.57461	SMYD2	-1.7401	-2.52875	-0.104904	1.7401	CHSY3	-1.66647	-2.44853	-0.191361	1.66647	PLAGL1	-1.78972	-2.597	-0.227301	1.78972	COLQ	-1.8306	-2.62952	-0.177944	1.8306	EVI5L	-2.70342	-3.50896	-0.114955	2.70342	AJAP1	-1.41202	-2.1805	-0.116874	1.41202
										SNX30	-1.9395	-2.73168	-0.115168	1.9395	HABP4	-1.56227	-2.34334	-0.117093	1.56227	GPR158	-1.72805	-2.51642	-0.134306	1.72805	SYNPO2	-1.66392	-2.4459	-0.124579	1.66392	ARNTL2	-1.78061	-2.57892	-0.202241	1.78061	PLEKHA6	-1.83042	-2.62934	-0.269722	1.83042	RUBCN	-2.70126	-3.48686	-0.166089	2.70126	CDH20	-1.41163	-2.18499	-0.158794	1.41163
										AC027644.4	-1.93502	-2.75796	-0.100842	1.93502	RAI1	-1.54926	-2.32959	-0.107464	1.54926	HS3ST4	-1.72627	-2.5146	-0.149646	1.72627	CACNG8	-1.66015	-2.44851	-0.171137	1.66015	ZNF276	-1.77995	-2.57033	-0.119011	1.77995	NEU3	-1.82419	-2.623	-0.155766	1.82419	SYTL2	-2.69897	-3.46653	-0.277559	2.69897	INVS	-1.4105	-2.17886	-0.120676	1.4105
										PHACTR3	-1.93423	-2.74593	-0.20807	1.93423	ZFR2	-1.54484	-2.3309	-0.155394	1.54484	GLCCI1	-1.72566	-2.51398	-0.106337	1.72566	NCALD	-1.65645	-2.45171	-0.239858	1.65645	ZHX3	-1.77548	-2.58228	-0.156704	1.77548	MTMR1	-1.82232	-2.61288	-0.130011	1.82232	DLGAP4	-2.69897	-3.46653	-0.275957	2.69897	ATP2B2	-1.40671	-2.17473	-0.121374	1.40671
										PLS3	-1.92552	-2.72699	-0.127285	1.92552	RPS6KL1	-1.54312	-2.32309	-0.111983	1.54312	KCNIP3	-1.72445	-2.54685	-0.212246	1.72445	ZNF25	-1.65555	-2.47633	-0.12117	1.65555	ERCC8	-1.77384	-2.56412	-0.13291	1.77384	SULT1A1	-1.81555	-2.6142	-0.176112	1.81555	MYO19	-2.68964	-3.47587	-0.135792	2.68964	LRRFIP2	-1.39782	-2.16061	-0.198467	1.39782
										DLGAP3	-1.9222	-2.74481	-0.162923	1.9222	SULT1A1	-1.53931	-2.31906	-0.102229	1.53931	XKR6	-1.72408	-2.51973	-0.140926	1.72408	SLC1A2	-1.64966	-2.4376	-0.223416	1.64966	MYOCD	-1.77318	-2.57989	-0.140737	1.77318	TLN2	-1.80677	-2.62383	-0.246431	1.80677	POM121	-2.68869	-3.47498	-0.150154	2.68869	RIMBP2	-1.39749	-2.16024	-0.239632	1.39749
										DNAJC5G	-1.92154	-2.74414	-0.129573	1.92154	LRRC8B	-1.5393	-2.32499	-0.150486	1.5393	EFR3B	-1.7238	-2.52751	-0.136379	1.7238	BSN	-1.6417	-2.42294	-0.159707	1.6417	ACTR3B	-1.771	-2.58707	-0.18271	1.771	ZHX3	-1.80612	-2.61344	-0.152668	1.80612	SNX24	-2.68731	-3.47367	-0.142477	2.68731	RGS12	-1.392	-2.17445	-0.138735	1.392
										GALNT11	-1.91606	-2.73851	-0.176989	1.91606	NUMB	-1.52209	-2.30661	-0.102635	1.52209	CEP164	-1.7188	-2.51427	-0.134108	1.7188	C2orf72	-1.63195	-2.43351	-0.172291	1.63195	SLC25A12	-1.76985	-2.59626	-0.157645	1.76985	FKTN	-1.79872	-2.589	-0.156249	1.79872	FOXK1	-2.68719	-3.49339	-0.181675	2.68719	SCN2B	-1.38049	-2.14177	-0.116119	1.38049
										DLG5	-1.91472	-2.71612	-0.145621	1.91472	TMEM38A	-1.52011	-2.29867	-0.103183	1.52011	NCALD	-1.7151	-2.50313	-0.238765	1.7151	KIF5C	-1.62939	-2.41646	-0.125372	1.62939	NMRAL1	-1.76223	-2.59967	-0.112861	1.76223	PTPRJ	-1.79665	-2.60367	-0.160189	1.79665	ETV6	-2.68703	-3.47341	-0.231857	2.68703	GABBR1	-1.38015	-2.15562	-0.128885	1.38015
										PDIA5	-1.9126	-2.70488	-0.136792	1.9126	TULP4	-1.51845	-2.3027	-0.134291	1.51845	PAAF1	-1.71469	-2.51003	-0.135649	1.71469	WNK2	-1.62835	-2.42221	-0.110394	1.62835	CMC2	-1.76015	-2.57571	-0.190768	1.76015	RAB3D	-1.79604	-2.61267	-0.106219	1.79604	NCLN	-2.68562	-3.47207	-0.135079	2.68562	PLD3	-1.37086	-2.14024	-0.140078	1.37086
										KIAA1841	-1.91069	-2.70298	-0.149301	1.91069	PFKFB3	-1.51731	-2.29569	-0.100763	1.51731	RMND5B	-1.71375	-2.50905	-0.10954	1.71375	SLC22A23	-1.62814	-2.41516	-0.130353	1.62814	CAND2	-1.75298	-2.56821	-0.116981	1.75298	BICDL1	-1.79429	-2.60124	-0.168425	1.79429	RSPH3	-2.68224	-3.46888	-0.152679	2.68224	EPHB2	-1.36563	-2.12982	-0.107444	1.36563
										TMEM168	-1.91016	-2.71153	-0.111249	1.91016	PKD2	-1.51528	-2.29931	-0.103921	1.51528	KLHL22	-1.71175	-2.5237	-0.131134	1.71175	MTMR1	-1.62384	-2.42491	-0.123183	1.62384	MACF1	-1.73901	-2.53614	-0.119187	1.73901	DLGAP2	-1.79111	-2.58129	-0.209124	1.79111	GRIN2A	-2.68025	-3.44906	-0.173083	2.68025	M6PR	-1.36506	-2.13888	-0.10394	1.36506
										RINT1	-1.90904	-2.70133	-0.114068	1.90904	GAB2	-1.51426	-2.29244	-0.14759	1.51426	MTHFD1L	-1.71108	-2.50629	-0.215651	1.71108	LIPA	-1.61976	-2.40019	-0.109643	1.61976	VPS9D1	-1.73774	-2.55222	-0.229636	1.73774	AL592183.1	-1.79059	-2.61757	-0.247378	1.79059	GRAMD4	-2.67699	-3.44602	-0.179829	2.67699	SIL1	-1.35119	-2.10975	-0.14444	1.35119
										SIL1	-1.90783	-2.71912	-0.16293	1.90783	FSTL4	-1.51041	-2.28834	-0.220986	1.51041	TBL1XR1	-1.71017	-2.50535	-0.177685	1.71017	CA11	-1.61746	-2.41813	-0.127751	1.61746	BEND6	-1.73595	-2.54125	-0.159008	1.73595	KCNT2	-1.78846	-2.59522	-0.313407	1.78846	BACH2	-2.67462	-3.44381	-0.243412	2.67462	FREM1	-1.35105	-2.11833	-0.226255	1.35105
										LDLRAD4	-1.906	-2.69828	-0.31935	1.906	NCALD	-1.50822	-2.29174	-0.210206	1.50822	ZSWIM6	-1.70871	-2.50384	-0.131922	1.70871	GPR158	-1.61585	-2.39612	-0.140215	1.61585	CABP1	-1.73389	-2.53911	-0.241541	1.73389	TPCN1	-1.78793	-2.59468	-0.118943	1.78793	JPH3	-2.67439	-3.52704	-0.168026	2.67439	GMDS	-1.33567	-2.0927	-0.112461	1.33567
										HRH2	-1.89839	-2.70951	-0.227881	1.89839	CES4A	-1.50299	-2.28612	-0.148766	1.50299	NRCAM	-1.70096	-2.4886	-0.113953	1.70096	SGCD	-1.61578	-2.39605	-0.233449	1.61578	SPATA7	-1.73233	-2.53748	-0.262935	1.73233	MRPL33	-1.78642	-2.57652	-0.141366	1.78642	SERINC5	-2.6734	-3.44267	-0.121748	2.6734	LIN52	-1.33343	-2.09876	-0.111028	1.33343
										KMT5B	-1.8968	-2.71871	-0.106302	1.8968	ADGRB2	-1.49832	-2.27544	-0.140965	1.49832	DCLK1	-1.70015	-2.48777	-0.113971	1.70015	MFSD14C	-1.61479	-2.40792	-0.110971	1.61479	SCARB1	-1.73154	-2.52091	-0.155424	1.73154	OPCML	-1.78436	-2.59099	-0.286376	1.78436	FBXO16	-2.67034	-3.45761	-0.187576	2.67034	CENPP	-1.33301	-2.09385	-0.167551	1.33301
										TRIM54	-1.89252	-2.70353	-0.123356	1.89252	WSB1	-1.49636	-2.27899	-0.289699	1.49636	KAZN	-1.6993	-2.48689	-0.158619	1.6993	BCAR3	-1.61437	-2.40075	-0.101101	1.61437	AGO4	-1.73102	-2.52789	-0.206763	1.73102	RASGRF1	-1.782	-2.57992	-0.168061	1.782	SLC44A5	-2.67015	-3.47703	-0.394425	2.67015	PIK3C2A	-1.32513	-2.08951	-0.111896	1.32513
										FBXO16	-1.88938	-2.69057	-0.159876	1.88938	BICRAL	-1.49318	-2.27557	-0.147579	1.49318	SORL1	-1.69874	-2.4935	-0.191795	1.69874	REX1BD	-1.61366	-2.40001	-0.170244	1.61366	ZNF846	-1.70673	-2.55215	-0.14929	1.70673	RFLNA	-1.78085	-2.59684	-0.208885	1.78085	AFAP1	-2.66995	-3.43944	-0.266962	2.66995	LCORL	-1.32492	-2.08085	-0.126729	1.32492
										SNTB2	-1.88694	-2.67922	-0.204029	1.88694	FNDC3A	-1.49294	-2.26969	-0.117581	1.49294	PDE10A	-1.68795	-2.4752	-0.441384	1.68795	H2AFY	-1.61343	-2.40648	-0.106535	1.61343	TBC1D4	-1.69929	-2.51172	-0.137149	1.69929	RUSC2	-1.77995	-2.58643	-0.15147	1.77995	SUSD6	-2.66923	-3.43877	-0.203152	2.66923	DOK5	-1.32398	-2.07981	-0.108853	1.32398
										AC009690.1	-1.88498	-2.70654	-0.102092	1.88498	MRAP2	-1.48783	-2.26422	-0.104006	1.48783	ABCB9	-1.68699	-2.49757	-0.11968	1.68699	PAK1	-1.61074	-2.39081	-0.206539	1.61074	SLC25A37	-1.69919	-2.49492	-0.143866	1.69919	RNF213	-1.77643	-2.59223	-0.159903	1.77643	SIN3A	-2.66899	-3.43855	-0.115792	2.66899	EXT1	-1.31521	-2.07012	-0.173473	1.31521
										RSPH3	-1.88102	-2.6918	-0.142688	1.88102	TPM3	-1.48399	-2.26566	-0.113177	1.48399	FAM222B	-1.68613	-2.48816	-0.117278	1.68613	CSAD	-1.60735	-2.40738	-0.142978	1.60735	RPH3A	-1.69621	-2.49183	-0.15098	1.69621	ACTN4	-1.77203	-2.57825	-0.225617	1.77203	ARRDC1	-2.66867	-3.45603	-0.147794	2.66867	FGF9	-1.31417	-2.08715	-0.110723	1.31417
										RTN4RL1	-1.87987	-2.71303	-0.23851	1.87987	REEP1	-1.47363	-2.24899	-0.161441	1.47363	BICDL1	-1.67946	-2.48116	-0.198955	1.67946	NUP93	-1.60424	-2.38403	-0.109737	1.60424	DHTKD1	-1.69617	-2.48454	-0.101865	1.69617	WDR27	-1.77007	-2.57622	-0.144796	1.77007	LURAP1	-2.66329	-3.49201	-0.134572	2.66329	USP32	-1.31416	-2.07294	-0.142816	1.31416
										LRFN2	-1.87905	-2.70042	-0.194479	1.87905	HSD17B12	-1.472	-2.24724	-0.206599	1.472	HRH1	-1.67775	-2.47937	-0.156722	1.67775	DGKZ	-1.60226	-2.38806	-0.236258	1.60226	ZER1	-1.69592	-2.50816	-0.139114	1.69592	KCNB1	-1.76898	-2.58445	-0.191614	1.76898	NRG2	-2.66286	-3.45053	-0.236463	2.66286	CACNA1B	-1.31203	-2.07056	-0.152335	1.31203
										TUBGCP5	-1.87469	-2.67571	-0.105777	1.87469	PCNX4	-1.47173	-2.25242	-0.139237	1.47173	ATF7IP2	-1.67321	-2.49226	-0.114316	1.67321	GTDC1	-1.60179	-2.38147	-0.14066	1.60179	RUNX1T1	-1.69568	-2.4992	-0.243982	1.69568	VIPR1	-1.76466	-2.55438	-0.12276	1.76466	ARIH2	-2.66281	-3.45048	-0.173434	2.66281	ANKRD55	-1.31081	-2.0735	-0.332235	1.31081
										TECPR1	-1.87401	-2.68464	-0.107794	1.87401	SLC25A37	-1.47128	-2.24647	-0.118365	1.47128	SLC7A6	-1.67197	-2.45869	-0.139644	1.67197	PID1	-1.60139	-2.38106	-0.205936	1.60139	ZNF254	-1.69481	-2.49714	-0.103801	1.69481	TPST2	-1.76404	-2.55375	-0.1148	1.76404	KIAA0825	-2.65881	-3.44669	-0.154788	2.65881	KATNBL1	-1.30583	-2.06793	-0.127333	1.30583
										AC116366.3	-1.86643	-2.65066	-0.10096	1.86643	ITPR1	-1.46773	-2.2481	-0.107252	1.46773	ESCO1	-1.6717	-2.46538	-0.104566	1.6717	CHRD	-1.59962	-2.39914	-0.110693	1.59962	GAS8	-1.68613	-2.48919	-0.110156	1.68613	ERICH1	-1.76318	-2.56061	-0.120698	1.76318	CRYM	-2.65652	-3.42689	-0.160283	2.65652
										GMDS	-1.8654	-2.6663	-0.140264	1.8654	PRKRIP1	-1.46505	-2.23976	-0.115137	1.46505	SNRNP70	-1.67135	-2.47265	-0.190623	1.67135	NLGN4X	-1.5973	-2.37679	-0.106955	1.5973	KIAA1671	-1.67748	-2.47235	-0.213823	1.67748	MAPK8	-1.75879	-2.56453	-0.1933	1.75879	MYO18A	-2.65358	-3.44173	-0.114012	2.65358
										NCOR2	-1.86473	-2.66563	-0.183931	1.86473	CACNB4	-1.46245	-2.23696	-0.197479	1.46245	METTL15	-1.66945	-2.47901	-0.11545	1.66945	KCNH3	-1.59708	-2.37656	-0.185827	1.59708	ST3GAL2	-1.67731	-2.47993	-0.109588	1.67731	TRERF1	-1.75876	-2.58399	-0.141161	1.75876	RFTN1	-2.65002	-3.45768	-0.346531	2.65002
										GNL1	-1.86377	-2.66465	-0.103695	1.86377	SETBP1	-1.45642	-2.23585	-0.176062	1.45642	RBM6	-1.66927	-2.47046	-0.148865	1.66927	SATB2	-1.59556	-2.38101	-0.131488	1.59556	CORO6	-1.67697	-2.47958	-0.221663	1.67697	ZC3H7B	-1.75192	-2.55741	-0.124863	1.75192	PFKFB3	-2.64932	-3.4377	-0.272747	2.64932
										GPC1	-1.85961	-2.66044	-0.174386	1.85961	OSBPL10	-1.44569	-2.21889	-0.1165	1.44569	FAM189A1	-1.6679	-2.46902	-0.18797	1.6679	FAM49B	-1.59526	-2.3807	-0.176465	1.59526	CELF1	-1.67636	-2.48624	-0.1118	1.67636	NMNAT1	-1.75184	-2.56652	-0.113112	1.75184	RNF24	-2.64848	-3.43691	-0.255599	2.64848
										RALA	-1.85032	-2.651	-0.115411	1.85032	MEF2A	-1.44506	-2.2182	-0.119093	1.44506	PNMA3	-1.66676	-2.46782	-0.193702	1.66676	KCNIP3	-1.59387	-2.37321	-0.16581	1.59387	CD2AP	-1.66808	-2.47023	-0.112418	1.66808	ABCC3	-1.74584	-2.53517	-0.143108	1.74584	ZYX	-2.64746	-3.43593	-0.236404	2.64746
										MLIP	-1.84971	-2.64181	-0.244809	1.84971	VIPR2	-1.43286	-2.205	-0.123738	1.43286	FAM184A	-1.66323	-2.46411	-0.117429	1.66323	TMEM163	-1.59189	-2.38371	-0.108425	1.59189	MAP6	-1.66751	-2.46962	-0.140064	1.66751	CEP83	-1.74578	-2.53457	-0.106088	1.74578	PLXDC1	-2.64542	-3.41651	-0.165042	2.64542
										ERGIC1	-1.84327	-2.68738	-0.117071	1.84327	APBA2	-1.43261	-2.20995	-0.167421	1.43261	MFHAS1	-1.66285	-2.45615	-0.10403	1.66285	QTRT1	-1.58831	-2.37992	-0.16229	1.58831	DLGAP2	-1.66609	-2.45345	-0.162303	1.66609	CTNNA3	-1.74343	-2.54029	-0.665452	1.74343	MOK	-2.64495	-3.43356	-0.169113	2.64495
										PTPN3	-1.84203	-2.63408	-0.116489	1.84203	HOMER1	-1.42951	-2.20137	-0.205137	1.42951	MAPK4	-1.66064	-2.44695	-0.130952	1.66064	SPRED2	-1.58374	-2.36857	-0.327893	1.58374	ARID2	-1.66549	-2.46746	-0.105154	1.66549	GALNT11	-1.74187	-2.53869	-0.243517	1.74187	LRRC39	-2.64349	-3.43217	-0.142288	2.64349
										RPH3A	-1.84124	-2.65109	-0.231554	1.84124	GALNT11	-1.42907	-2.20609	-0.175193	1.42907	CBFA2T2	-1.66053	-2.45373	-0.126576	1.66053	ERICH1	-1.58349	-2.36831	-0.115727	1.58349	SMARCC1	-1.66446	-2.45876	-0.179259	1.66446	AGO2	-1.73821	-2.52737	-0.151185	1.73821	DCLK1	-2.64341	-3.41463	-0.146727	2.64341
										ARHGAP39	-1.83042	-2.63997	-0.102302	1.83042	INTS10	-1.42593	-2.19749	-0.101556	1.42593	RIC8B	-1.66034	-2.46107	-0.116252	1.66034	EFCAB6	-1.57849	-2.3695	-0.122355	1.57849	ABLIM1	-1.66032	-2.46206	-0.111954	1.66032	JAKMIP1	-1.73517	-2.54	-0.266866	1.73517	ACAD9	-2.63342	-3.44171	-0.10228	2.63342
										PLXNA2	-1.82773	-2.64731	-0.127056	1.82773	CCDC84	-1.41887	-2.19495	-0.111671	1.41887	NCAN	-1.65576	-2.44189	-0.115628	1.65576	MARK2	-1.57477	-2.36555	-0.132002	1.57477	NRBP2	-1.65911	-2.45317	-0.142277	1.65911	MAPK11	-1.72755	-2.53207	-0.119209	1.72755	SIRT5	-2.62971	-3.45921	-0.186214	2.62971
										SMAD3	-1.82283	-2.64222	-0.197522	1.82283	PTH2R	-1.41841	-2.20004	-0.131624	1.41841	TRIM54	-1.64955	-2.44226	-0.144411	1.64955	MLIP	-1.57262	-2.35097	-0.181393	1.57262	PTPRS	-1.65841	-2.47763	-0.215741	1.65841	LRRC28	-1.72754	-2.52389	-0.173086	1.72754	MTG2	-2.62713	-3.3994	-0.17713	2.62713
										GNB5	-1.81956	-2.63882	-0.141622	1.81956	ABLIM2	-1.41035	-2.18054	-0.169141	1.41035	PCSK1	-1.64896	-2.44909	-0.195598	1.64896	TASP1	-1.571	-2.36153	-0.205052	1.571	ANKRD11	-1.65477	-2.47244	-0.105495	1.65477	ARHGEF4	-1.71911	-2.53214	-0.157336	1.71911	CHSY1	-2.62684	-3.39912	-0.120124	2.62684
										TRAPPC9	-1.81485	-2.61489	-0.162575	1.81485	RAB11FIP3	-1.40829	-2.1783	-0.138139	1.40829	ADORA1	-1.64548	-2.43122	-0.104616	1.64548	ARPC2	-1.57057	-2.36108	-0.118698	1.57057	SMG6	-1.65158	-2.44515	-0.113883	1.65158	GON4L	-1.71373	-2.50961	-0.127953	1.71373	JARID2	-2.62413	-3.39658	-0.198931	2.62413
										RHOT2	-1.81033	-2.61028	-0.210149	1.81033	TENM2	-1.40624	-2.17606	-0.154623	1.40624	PCSK7	-1.63901	-2.42449	-0.104689	1.63901	ABLIM2	-1.5678	-2.35176	-0.137595	1.5678	FMN2	-1.64568	-2.43912	-0.152738	1.64568	BCL2L1	-1.7105	-2.51428	-0.161402	1.7105	OSTM1	-2.62296	-3.45259	-0.139338	2.62296
										SLC6A17	-1.80978	-2.61873	-0.117562	1.80978	UGGT2	-1.40473	-2.17442	-0.126814	1.40473	HIVEP2	-1.63774	-2.42317	-0.192539	1.63774	WWC1	-1.56697	-2.34503	-0.105271	1.56697	MRRF	-1.64405	-2.44489	-0.116878	1.64405	DHRS7B	-1.70957	-2.5053	-0.151389	1.70957	FAM168A	-2.62012	-3.41	-0.160035	2.62012
										CSRNP2	-1.80781	-2.6077	-0.141856	1.80781	SLC8A3	-1.40129	-2.17066	-0.195492	1.40129	CACNG3	-1.63074	-2.42255	-0.18604	1.63074	AGRN	-1.56501	-2.36978	-0.111276	1.56501	GUCY1A1	-1.6434	-2.45242	-0.197353	1.6434	SYNJ2	-1.7093	-2.51302	-0.287803	1.7093	AREL1	-2.61989	-3.40978	-0.118329	2.61989
										SYTL2	-1.80608	-2.59773	-0.182523	1.80608	FAF1	-1.40033	-2.17463	-0.1138	1.40033	FGFR1OP	-1.63036	-2.42944	-0.123665	1.63036	DLGAP4	-1.55902	-2.34247	-0.165557	1.55902	ZNF573	-1.64269	-2.43598	-0.136304	1.64269	NFIC	-1.70838	-2.51206	-0.209582	1.70838	CCDC57	-2.61405	-3.40424	-0.278238	2.61405
										EVA1C	-1.80334	-2.61209	-0.135192	1.80334	IGSF9B	-1.39123	-2.16463	-0.12946	1.39123	SUMF2	-1.62986	-2.42162	-0.110714	1.62986	PKNOX2	-1.55626	-2.33377	-0.142624	1.55626	GRK4	-1.63937	-2.4325	-0.164375	1.63937	TBC1D22A	-1.70758	-2.51122	-0.154856	1.70758	TLN2	-2.61274	-3.403	-0.24187	2.61274
										C20orf194	-1.80246	-2.59406	-0.173485	1.80246	ERC2	-1.39054	-2.15891	-0.201837	1.39054	NAALADL2	-1.62776	-2.42668	-0.150079	1.62776	NPHP4	-1.54871	-2.33154	-0.101713	1.54871	GTF2F2	-1.63825	-2.42452	-0.122262	1.63825	FAM184A	-1.70593	-2.5095	-0.201663	1.70593	SLC7A6	-2.61124	-3.40157	-0.244811	2.61124
										NRXN3	-1.8023	-2.59389	-0.162944	1.8023	RBM6	-1.38518	-2.15305	-0.126506	1.38518	PDE7A	-1.62509	-2.43181	-0.153568	1.62509	GPI	-1.54437	-2.32124	-0.147049	1.54437	FAM222B	-1.63667	-2.43709	-0.129823	1.63667	RAB11FIP4	-1.70479	-2.50831	-0.153795	1.70479	POLR1A	-2.61115	-3.40148	-0.150344	2.61115
										PRAG1	-1.7998	-2.59136	-0.169244	1.7998	EML6	-1.3824	-2.15	-0.151862	1.3824	BSN	-1.61538	-2.43012	-0.184075	1.61538	GALNTL6	-1.53935	-2.32778	-0.260011	1.53935	KLHL18	-1.63549	-2.43584	-0.101029	1.63549	MTERF1	-1.70435	-2.51659	-0.246553	1.70435	ATP8B1	-2.61101	-3.40135	-0.248183	2.61101
										TAF4B	-1.78939	-2.58078	-0.114391	1.78939	GALNT7	-1.37754	-2.14467	-0.100022	1.37754	ZBTB16	-1.60823	-2.39237	-0.189159	1.60823	CFAP221	-1.53743	-2.33247	-0.123032	1.53743	SSX2IP	-1.63464	-2.42754	-0.10111	1.63464	PDE10A	-1.70252	-2.50594	-0.493772	1.70252	ATG16L1	-2.60769	-3.43739	-0.105609	2.60769
										ST3GAL2	-1.78913	-2.57314	-0.108611	1.78913	PHACTR3	-1.37352	-2.14025	-0.138859	1.37352	APBA2	-1.60555	-2.38956	-0.197972	1.60555	RBM25	-1.53317	-2.31504	-0.136313	1.53317	SRRM3	-1.62809	-2.42801	-0.162604	1.62809	B3GAT1	-1.7024	-2.50581	-0.196161	1.7024	PDE4A	-2.60581	-3.37941	-0.244097	2.60581
										CAMSAP1	-1.78042	-2.59803	-0.100301	1.78042	SLC25A36	-1.37019	-2.13659	-0.11648	1.37019	ESRRG	-1.60265	-2.39299	-0.153239	1.60265	SETBP1	-1.5329	-2.31475	-0.127993	1.5329	NEURL1B	-1.62556	-2.42533	-0.139728	1.62556	MAST3	-1.70211	-2.49756	-0.197208	1.70211	EML6	-2.60484	-3.39549	-0.263378	2.60484
										BORCS5	-1.77996	-2.57918	-0.123362	1.77996	PLXNA4	-1.36752	-2.13846	-0.166428	1.36752	HABP4	-1.59057	-2.38023	-0.118267	1.59057	SRRM4	-1.53169	-2.30785	-0.217817	1.53169	CDC14B	-1.6249	-2.42463	-0.213162	1.6249	KCNH4	-1.69563	-2.51695	-0.169712	1.69563	AP003108.2	-2.60389	-3.39459	-0.158803	2.60389
										AGO1	-1.77223	-2.57124	-0.100811	1.77223	SYNJ2	-1.36376	-2.13952	-0.114342	1.36376	MVD	-1.58684	-2.37629	-0.137463	1.58684	SHANK2	-1.52908	-2.30509	-0.203176	1.52908	GBF1	-1.61553	-2.41469	-0.122715	1.61553	ATCAY	-1.69518	-2.49038	-0.145156	1.69518	ERGIC1	-2.60374	-3.41313	-0.158845	2.60374
										PLEKHA6	-1.77102	-2.56208	-0.139882	1.77102	ACYP2	-1.36059	-2.12603	-0.109734	1.36059	HDAC4	-1.58423	-2.38044	-0.15078	1.58423	TCAIM	-1.52522	-2.31929	-0.117499	1.52522	ABCB8	-1.61372	-2.41277	-0.150976	1.61372	B9D1	-1.69377	-2.48172	-0.114471	1.69377	PSEN1	-2.60066	-3.39151	-0.188558	2.60066
										STK40	-1.76889	-2.55267	-0.119883	1.76889	GRAMD1B	-1.35826	-2.12346	-0.13265	1.35826	MLIP	-1.58229	-2.36516	-0.205355	1.58229	FAM184A	-1.5247	-2.30602	-0.106566	1.5247	MSH3	-1.61301	-2.40478	-0.177886	1.61301	CRYL1	-1.69363	-2.49663	-0.204101	1.69363	CACNB4	-2.58448	-3.39455	-0.3387	2.58448
										TMEM178B	-1.76869	-2.55247	-0.172046	1.76869	CREG1	-1.3547	-2.11953	-0.100212	1.3547	RUSC2	-1.56863	-2.37125	-0.10585	1.56863	CHKA	-1.52214	-2.30329	-0.162673	1.52214	ZFP64	-1.61235	-2.40409	-0.114255	1.61235	TRPC3	-1.69335	-2.51452	-0.165588	1.69335	DNAJC6	-2.58085	-3.35598	-0.166503	2.58085
										RCAN2	-1.76834	-2.55935	-0.12616	1.76834	ELMO1	-1.35467	-2.1195	-0.104109	1.35467	ZNF652	-1.56175	-2.34968	-0.100221	1.56175	CAMK1D	-1.5156	-2.29081	-0.175401	1.5156	CLEC2L	-1.61109	-2.40997	-0.18264	1.61109	ARID1A	-1.69295	-2.48036	-0.117708	1.69295	FLYWCH1	-2.5807	-3.37253	-0.16994	2.5807
										DCBLD2	-1.76614	-2.56499	-0.11197	1.76614	SSH2	-1.34669	-2.11068	-0.100056	1.34669	GIPC1	-1.561	-2.34889	-0.140932	1.561	NCAM1	-1.51522	-2.2904	-0.144497	1.51522	SLC35C2	-1.60393	-2.40236	-0.101757	1.60393	APBA1	-1.68591	-2.48073	-0.174999	1.68591	ATCAY	-2.57607	-3.36812	-0.220684	2.57607
										NEDD9	-1.75935	-2.56656	-0.124585	1.75935	TECPR2	-1.3465	-2.11514	-0.129713	1.3465	CORO6	-1.55199	-2.34596	-0.136765	1.55199	RHOT2	-1.51137	-2.29776	-0.166023	1.51137	MYO6	-1.60318	-2.40157	-0.177262	1.60318	CAMKK2	-1.68281	-2.47751	-0.240087	1.68281	KCNH3	-2.57577	-3.36784	-0.293668	2.57577
										MTG2	-1.75778	-2.54857	-0.125257	1.75778	CERS4	-1.34576	-2.11942	-0.14044	1.34576	CERS4	-1.54971	-2.34352	-0.222404	1.54971	OSBP2	-1.50644	-2.28107	-0.126635	1.50644	ATR	-1.60124	-2.39237	-0.155189	1.60124	LCLAT1	-1.68006	-2.46756	-0.121551	1.68006	UTP6	-2.56908	-3.39983	-0.105239	2.56908
										GSG1L	-1.75669	-2.54032	-0.160853	1.75669	JCAD	-1.34498	-2.10878	-0.137165	1.34498	RAB26	-1.54459	-2.32537	-0.180824	1.54459	THSD7B	-1.50458	-2.30406	-0.111682	1.50458	SUSD4	-1.59892	-2.39704	-0.238015	1.59892	TNRC18	-1.67931	-2.48162	-0.159947	1.67931	CD276	-2.55632	-3.34931	-0.171455	2.55632
										DGKH	-1.75646	-2.55503	-0.162264	1.75646	CLMP	-1.3448	-2.11325	-0.122211	1.3448	GOLGA1	-1.54066	-2.3212	-0.119607	1.54066	LNPK	-1.50431	-2.28425	-0.154696	1.50431	VIPR1	-1.59789	-2.38232	-0.103936	1.59789	ABCA10	-1.67641	-2.47857	-0.138989	1.67641	NREP	-2.55346	-3.3845	-0.252498	2.55346
										CCDC84	-1.7532	-2.56953	-0.136272	1.7532	PATJ	-1.34185	-2.10532	-0.130462	1.34185	SHANK2	-1.53978	-2.32628	-0.175705	1.53978	EMC3	-1.49972	-2.27393	-0.114614	1.49972	HS3ST1	-1.59679	-2.38118	-0.11486	1.59679	TSEN2	-1.67604	-2.47046	-0.117643	1.67604	SIL1	-2.55321	-3.34635	-0.274449	2.55321
										WDR27	-1.7442	-2.56008	-0.107118	1.7442	SVOP	-1.34158	-2.10966	-0.114765	1.34158	ZNF708	-1.5381	-2.32449	-0.111739	1.5381	CCS	-1.49663	-2.27602	-0.117102	1.49663	FDPS	-1.59395	-2.41762	-0.106675	1.59395	UBE2O	-1.67569	-2.46304	-0.138752	1.67569	ANKS1A	-2.55233	-3.3635	-0.136198	2.55233
										SRGAP3	-1.73979	-2.53783	-0.174432	1.73979	BRINP3	-1.33896	-2.10212	-0.217656	1.33896	TMEM175	-1.53665	-2.31694	-0.127732	1.53665	NUBPL	-1.49632	-2.27569	-0.110057	1.49632	RABL2A	-1.59382	-2.3916	-0.127571	1.59382	PANK2	-1.67547	-2.47758	-0.138564	1.67547	KCNK10	-2.54735	-3.32447	-0.20173	2.54735
										SPRED1	-1.73495	-2.54118	-0.320448	1.73495	MPPED2	-1.33559	-2.10299	-0.125652	1.33559	CFAP46	-1.52927	-2.30911	-0.127925	1.52927	ADRA1B	-1.49608	-2.27543	-0.126929	1.49608	AACS	-1.59322	-2.39873	-0.197126	1.59322	TENT4A	-1.67519	-2.48576	-0.131252	1.67519	DDAH1	-2.54448	-3.32176	-0.236218	2.54448
										SLC24A4	-1.73033	-2.52047	-0.150606	1.73033	JAZF1	-1.33236	-2.0948	-0.107692	1.33236	IQCK	-1.52501	-2.31049	-0.113054	1.52501	KLHL5	-1.4889	-2.27354	-0.187665	1.4889	RMDN2	-1.59315	-2.39089	-0.157101	1.59315	ATP8B1	-1.67426	-2.46156	-0.168667	1.67426	SEC14L5	-2.54436	-3.35579	-0.301614	2.54436
										C4orf50	-1.72673	-2.50985	-0.105398	1.72673	RIMBP2	-1.33171	-2.09866	-0.156045	1.33171	SMURF1	-1.52184	-2.32838	-0.210784	1.52184	BICDL1	-1.48294	-2.26132	-0.177465	1.48294	GALNT17	-1.58729	-2.37761	-0.168664	1.58729	SNX24	-1.67184	-2.45855	-0.107354	1.67184	MRRF	-2.54183	-3.37309	-0.125752	2.54183
										BICD1	-1.72289	-2.51284	-0.16553	1.72289	PHTF1	-1.32686	-2.09325	-0.1098	1.32686	ENTR1	-1.52051	-2.30567	-0.119045	1.52051	ADCY2	-1.48175	-2.2658	-0.165616	1.48175	TECPR1	-1.58503	-2.36881	-0.102784	1.58503	SLC44A5	-1.66741	-2.46146	-0.257785	1.66741	RALGPS1	-2.54128	-3.35281	-0.18636	2.54128
										ACTN4	-1.72158	-2.53629	-0.135207	1.72158	KIAA0319L	-1.3243	-2.09039	-0.131072	1.3243	MICAL3	-1.51507	-2.29983	-0.178087	1.51507	FAXC	-1.47962	-2.25248	-0.122235	1.47962	ICA1L	-1.58388	-2.374	-0.185423	1.58388	AIG1	-1.66568	-2.46729	-0.167738	1.66568	RASSF5	-2.53446	-3.31232	-0.123311	2.53446
										TRPC1	-1.71965	-2.52522	-0.131332	1.71965	GPATCH2	-1.32009	-2.08117	-0.137931	1.32009	TSTD2	-1.51429	-2.30537	-0.100654	1.51429	MARK1	-1.47497	-2.26472	-0.100062	1.47497	CFAP221	-1.58296	-2.3877	-0.145289	1.58296	SSTR2	-1.66187	-2.46328	-0.126281	1.66187	PPM1L	-2.53424	-3.346	-0.222222	2.53424
										CDH22	-1.71723	-2.5317	-0.235967	1.71723	SCMH1	-1.31566	-2.08072	-0.100284	1.31566	ICA1L	-1.51273	-2.2915	-0.183048	1.51273	CACNG3	-1.47405	-2.25176	-0.215113	1.47405	LIN52	-1.58173	-2.37871	-0.109668	1.58173	B4GALNT3	-1.66052	-2.45427	-0.266429	1.66052	STOX2	-2.53378	-3.32782	-0.218425	2.53378
										CACNA1G	-1.71234	-2.49517	-0.119304	1.71234	CAMK2D	-1.31297	-2.07324	-0.120244	1.31297	DCAKD	-1.51168	-2.29038	-0.119028	1.51168	TYRO3	-1.46538	-2.24806	-0.14799	1.46538	NIPSNAP1	-1.57906	-2.37585	-0.112856	1.57906	CMC2	-1.6605	-2.46184	-0.214964	1.6605	REEP2	-2.53193	-3.32605	-0.178586	2.53193
										SRRM4	-1.7098	-2.49937	-0.167038	1.7098	CCPG1	-1.30521	-2.07382	-0.214966	1.30521	GPM6B	-1.51138	-2.29588	-0.179141	1.51138	CERS4	-1.46508	-2.23691	-0.217929	1.46508	LDLRAD4	-1.57525	-2.37178	-0.127469	1.57525	FOXO3	-1.65991	-2.46122	-0.162849	1.65991	PDZD8	-2.53115	-3.34301	-0.148917	2.53115
										GPLD1	-1.70884	-2.5058	-0.170188	1.70884						ST8SIA5	-1.51109	-2.31657	-0.198304	1.51109	FOXN3	-1.46298	-2.23982	-0.121851	1.46298	SEMA5B	-1.57449	-2.37096	-0.299425	1.57449	SLC36A1	-1.65727	-2.44396	-0.172838	1.65727	DNAH7	-2.52955	-3.34146	-0.25244	2.52955
										ZFYVE28	-1.7081	-2.50503	-0.167258	1.7081						NRN1	-1.50814	-2.2924	-0.314828	1.50814	DCAKD	-1.46232	-2.23395	-0.132381	1.46232	RABEPK	-1.57229	-2.38456	-0.177437	1.57229	NME5	-1.65695	-2.45809	-0.148726	1.65695	NCALD	-2.52096	-3.29959	-0.271898	2.52096
										ARHGAP20	-1.70759	-2.5045	-0.171355	1.70759						BCL11A	-1.5076	-2.28604	-0.226052	1.5076	MYO5C	-1.46179	-2.26454	-0.104399	1.46179	AL592183.1	-1.56882	-2.38078	-0.215172	1.56882	BDH1	-1.6554	-2.45647	-0.166658	1.6554	NFATC2IP	-2.51858	-3.3133	-0.132811	2.51858
										RNF34	-1.70713	-2.51213	-0.140575	1.70713						TLE1	-1.50588	-2.28997	-0.105703	1.50588	NTRK3	-1.459	-2.23553	-0.200597	1.459	PSME4	-1.56113	-2.36415	-0.118565	1.56113	HIPK2	-1.65496	-2.46429	-0.15485	1.65496	ZSCAN5A	-2.51793	-3.31267	-0.138297	2.51793
										COQ4	-1.70638	-2.50325	-0.11559	1.70638						HIVEP1	-1.50263	-2.28073	-0.175945	1.50263	TSC2	-1.45398	-2.22499	-0.122875	1.45398	ATP9B	-1.55927	-2.37847	-0.112172	1.55927	EPM2A	-1.6534	-2.45435	-0.113974	1.6534	IMMP1L	-2.51242	-3.30741	-0.149313	2.51242
										ALG8	-1.70482	-2.50163	-0.106205	1.70482						GALNT17	-1.50001	-2.27793	-0.143375	1.50001	GGT7	-1.45307	-2.22912	-0.146139	1.45307	ARMC2	-1.55888	-2.34745	-0.108011	1.55888	TTL	-1.65262	-2.44558	-0.11235	1.65262	CMTM4	-2.50844	-3.32102	-0.151898	2.50844
										UNC13B	-1.70329	-2.48591	-0.142914	1.70329						PTPN9	-1.49991	-2.29669	-0.123495	1.49991	ADTRP	-1.45247	-2.22846	-0.12176	1.45247	DLGAP1	-1.55641	-2.33862	-0.119429	1.55641	CRB1	-1.65072	-2.49024	-0.190585	1.65072	MMP24	-2.50714	-3.30236	-0.175909	2.50714
										FAM184A	-1.69925	-2.49584	-0.143143	1.69925						FTCDNL1	-1.49918	-2.28276	-0.1112	1.49918	C4orf50	-1.44805	-2.21861	-0.129557	1.44805	NEK10	-1.55346	-2.34168	-0.184615	1.55346	GLE1	-1.64951	-2.44276	-0.102055	1.64951	SREBF1	-2.50422	-3.31692	-0.100436	2.50422
										AKAP7	-1.69486	-2.49127	-0.100232	1.69486						CLK4	-1.48791	-2.2768	-0.167877	1.48791	TMCC1	-1.44367	-2.21389	-0.171431	1.44367	STX1A	-1.55325	-2.34146	-0.160833	1.55325	CLTCL1	-1.6359	-2.42174	-0.141245	1.6359	RAB7A	-2.50108	-3.31388	-0.142609	2.50108
										BICC1	-1.69464	-2.48375	-0.124265	1.69464						ARHGAP25	-1.48188	-2.32363	-0.140784	1.48188	BAALC	-1.44328	-2.22401	-0.1931	1.44328	GALNT1	-1.55138	-2.3462	-0.153516	1.55138	CACNG2	-1.63343	-2.43327	-0.300973	1.63343	TET2	-2.49265	-3.30517	-0.102785	2.49265
										SHLD2	-1.68975	-2.47203	-0.119561	1.68975						ZYX	-1.47851	-2.26047	-0.110929	1.47851	NRG2	-1.44319	-2.21842	-0.146518	1.44319	FAT1	-1.55075	-2.33263	-0.18946	1.55075	PRPF40B	-1.63145	-2.43925	-0.137277	1.63145	NEK10	-2.48427	-3.28048	-0.251252	2.48427
										ZNF346	-1.68809	-2.5009	-0.10426	1.68809						NOXA1	-1.47189	-2.25937	-0.160018	1.47189	PDE3B	-1.44282	-2.22951	-0.153997	1.44282	SNX4	-1.54569	-2.34744	-0.129203	1.54569	BRF1	-1.63101	-2.42336	-0.118546	1.63101	FAM160A2	-2.48302	-3.26375	-0.148603	2.48302
										PPP1R14C	-1.68582	-2.48187	-0.141816	1.68582						GRID1	-1.47055	-2.24633	-0.15735	1.47055	LRP8	-1.44203	-2.22264	-0.153024	1.44203	RBFOX3	-1.54402	-2.3255	-0.168301	1.54402	RGS7	-1.63096	-2.41659	-0.168664	1.63096	PGAP2	-2.48286	-3.35953	-0.13635	2.48286
										SEC14L5	-1.68501	-2.48894	-0.144204	1.68501						SUN1	-1.46898	-2.25016	-0.159444	1.46898	CPLX1	-1.43906	-2.20892	-0.138777	1.43906	SLC7A6	-1.53903	-2.32628	-0.148156	1.53903	ZNF346	-1.63002	-2.42965	-0.140807	1.63002	XPC	-2.48132	-3.27765	-0.134056	2.48132
										SULT1A1	-1.6818	-2.48557	-0.153417	1.6818						ZFP14	-1.46878	-2.25598	-0.111276	1.46878	DENND3	-1.43864	-2.21894	-0.112114	1.43864	OLFM2	-1.539	-2.33289	-0.133069	1.539	WWC1	-1.62905	-2.4213	-0.258141	1.62905	SEMA5A	-2.47758	-3.27407	-0.203566	2.47758
										GSE1	-1.67916	-2.47493	-0.145889	1.67916						TLN2	-1.46842	-2.25559	-0.117923	1.46842	PPP2R2B	-1.43767	-2.21243	-0.103127	1.43767	HECTD4	-1.5377	-2.34681	-0.14582	1.5377	PLXDC1	-1.62869	-2.42093	-0.133459	1.62869	TNK2	-2.47425	-3.3066	-0.186603	2.47425
										RPS6KL1	-1.67618	-2.4581	-0.164521	1.67618						ICA1	-1.45794	-2.24415	-0.277603	1.45794	GPLD1	-1.43734	-2.21207	-0.141121	1.43734	RNF111	-1.53722	-2.34629	-0.113556	1.53722	SERGEF	-1.62857	-2.42812	-0.164971	1.62857	RAB26	-2.47253	-3.26923	-0.300412	2.47253
										ARSG	-1.67233	-2.4756	-0.150219	1.67233						PDE1C	-1.45323	-2.23309	-0.120182	1.45323	TRAPPC13	-1.43399	-2.22634	-0.16718	1.43399	RAPGEF1	-1.53689	-2.32399	-0.112821	1.53689	SUFU	-1.62406	-2.41579	-0.106264	1.62406	MARCH4	-2.47077	-3.26754	-0.31745	2.47077
										PPP2R2C	-1.66848	-2.46378	-0.17743	1.66848						SCLT1	-1.44848	-2.22792	-0.124305	1.44848	PATJ	-1.43211	-2.20142	-0.114839	1.43211	MTG2	-1.53626	-2.31727	-0.129542	1.53626	ANKRD33B	-1.62198	-2.42114	-0.258041	1.62198	PLCL2	-2.46934	-3.26617	-0.288866	2.46934
										SH3RF3	-1.6636	-2.45868	-0.219172	1.6636						RASA2	-1.4447	-2.22381	-0.149863	1.4447	EXOC6	-1.43174	-2.20102	-0.144859	1.43174	ZNRF3	-1.53625	-2.3233	-0.138966	1.53625	PPP6R2	-1.61344	-2.41999	-0.201083	1.61344	ZNF652	-2.46916	-3.266	-0.156769	2.46916
										FBXW2	-1.65646	-2.45121	-0.102395	1.65646						FZD6	-1.44195	-2.21547	-0.102981	1.44195	GMDS	-1.43096	-2.21055	-0.141773	1.43096	ANKS3	-1.53346	-2.32032	-0.135291	1.53346	SPATA7	-1.61124	-2.40975	-0.331287	1.61124	GIPC1	-2.46888	-3.26573	-0.274285	2.46888
										SLC25A36	-1.64704	-2.45727	-0.130289	1.64704						RNF34	-1.44011	-2.22463	-0.116891	1.44011	MAP3K13	-1.42503	-2.19376	-0.165008	1.42503	XXYLT1	-1.53196	-2.31872	-0.119268	1.53196	DAP3	-1.6091	-2.39977	-0.109314	1.6091	CIRBP	-2.46431	-3.26135	-0.319553	2.46431
										NUAK1	-1.64285	-2.4445	-0.252948	1.64285						DPP6	-1.43976	-2.22425	-0.170386	1.43976	SLC4A8	-1.42208	-2.20083	-0.193529	1.42208	NR6A1	-1.53192	-2.31265	-0.143413	1.53192	NFASC	-1.6025	-2.40827	-0.125335	1.6025	DHDDS	-2.46236	-3.25948	-0.227967	2.46236
										MPPED1	-1.64022	-2.43419	-0.15266	1.64022						FMNL2	-1.43685	-2.20996	-0.150966	1.43685	INVS	-1.42186	-2.19524	-0.183012	1.42186	VEZT	-1.53032	-2.32354	-0.197883	1.53032	ADCY5	-1.6021	-2.40784	-0.132707	1.6021	CUX1	-2.46148	-3.27544	-0.193514	2.46148
										ABR	-1.63997	-2.44145	-0.118543	1.63997						PTPRS	-1.42876	-2.21217	-0.219319	1.42876	SV2B	-1.41998	-2.18829	-0.178518	1.41998	GMDS	-1.51682	-2.30896	-0.218961	1.51682	PRKCZ	-1.60188	-2.3998	-0.136404	1.60188	SYT12	-2.4581	-3.2554	-0.305495	2.4581
										GIPC1	-1.6391	-2.42614	-0.195414	1.6391						MMP17	-1.42392	-2.21311	-0.143554	1.42392	COL16A1	-1.41977	-2.19829	-0.100615	1.41977	TMEM132B	-1.51557	-2.30116	-0.173882	1.51557	TMEM168	-1.60084	-2.39869	-0.1053	1.60084	RNF34	-2.45417	-3.23644	-0.189557	2.45417
										MBP	-1.63708	-2.4384	-0.126159	1.63708						PKNOX2	-1.42002	-2.19168	-0.14073	1.42002	RAP1GAP2	-1.41893	-2.18715	-0.145642	1.41893	GARNL3	-1.5075	-2.30591	-0.183356	1.5075	SUSD4	-1.60062	-2.39136	-0.213349	1.60062	SPRED2	-2.45157	-3.23397	-0.511341	2.45157
										SCLT1	-1.63387	-2.42069	-0.150159	1.63387						NUAK1	-1.41788	-2.19453	-0.213113	1.41788	PLCL2	-1.41746	-2.19576	-0.151853	1.41746	MKX	-1.50718	-2.29853	-0.104712	1.50718	SLC13A3	-1.59957	-2.39025	-0.229731	1.59957	ARHGAP22	-2.45134	-3.23375	-0.176616	2.45134
										RPAIN	-1.62935	-2.42277	-0.123294	1.62935						SREBF2	-1.41698	-2.21224	-0.16552	1.41698	DDX50	-1.41376	-2.18155	-0.124955	1.41376	MMD2	-1.50327	-2.28211	-0.249056	1.50327	C4orf50	-1.59651	-2.38056	-0.213479	1.59651	RAB40B	-2.45123	-3.26547	-0.21833	2.45123
										CENPP	-1.62876	-2.41535	-0.178752	1.62876						NREP	-1.41565	-2.19209	-0.214203	1.41565	TXNL4A	-1.41281	-2.19066	-0.125816	1.41281	DAPK1	-1.50135	-2.29222	-0.152901	1.50135	MMP24	-1.59641	-2.39398	-0.123504	1.59641	IFT43	-2.45091	-3.2485	-0.144097	2.45091
										CACNA1A	-1.62863	-2.40899	-0.181774	1.62863						CDH4	-1.41158	-2.18249	-0.136945	1.41158	ARHGAP22	-1.41221	-2.17987	-0.148555	1.41221	SLC1A2	-1.4995	-2.28388	-0.221048	1.4995	THADA	-1.59549	-2.37948	-0.137548	1.59549	MARCH2	-2.45073	-3.24832	-0.102845	2.45073
										PDE4B	-1.62606	-2.41253	-0.220712	1.62606						ANAPC7	-1.41136	-2.18225	-0.106932	1.41136	RALGPS1	-1.41195	-2.18972	-0.116285	1.41195	KCNH1	-1.49814	-2.28241	-0.165648	1.49814	GPC1	-1.59419	-2.38457	-0.156808	1.59419	GTF2H1	-2.4492	-3.24685	-0.127639	2.4492
										XYLB	-1.62554	-2.41199	-0.110782	1.62554						ASTN2	-1.41021	-2.18099	-0.167181	1.41021	MSH3	-1.40605	-2.17798	-0.156051	1.40605	QRICH1	-1.49802	-2.2886	-0.121484	1.49802	ABHD18	-1.59232	-2.38259	-0.158055	1.59232	NSRP1	-2.44834	-3.24602	-0.123399	2.44834
										TEFM	-1.62444	-2.4176	-0.104753	1.62444						TET3	-1.4102	-2.18099	-0.120219	1.4102	GAS7	-1.40518	-2.17703	-0.124856	1.40518	NPAS2	-1.49125	-2.28126	-0.184884	1.49125	MCCC2	-1.59115	-2.39608	-0.130634	1.59115	RABEPK	-2.44714	-3.27986	-0.220191	2.44714
										CPNE4	-1.6186	-2.4188	-0.172781	1.6186						GALNT14	-1.40008	-2.17501	-0.106926	1.40008	ZFYVE21	-1.40103	-2.16771	-0.100882	1.40103	WWC3	-1.49086	-2.27456	-0.107813	1.49086	SEMA4B	-1.58915	-2.39393	-0.144563	1.58915	LHFPL4	-2.4454	-3.2432	-0.12329	2.4454
										SGCZ	-1.61617	-2.43319	-0.315749	1.61617						COL12A1	-1.39233	-2.17196	-0.214752	1.39233	RASA2	-1.39946	-2.166	-0.177154	1.39946	PRMT7	-1.48881	-2.2786	-0.113848	1.48881	HS3ST5	-1.58897	-2.37264	-0.15759	1.58897	HIVEP2	-2.44518	-3.22791	-0.26578	2.44518
										PTPRS	-1.61462	-2.42262	-0.225337	1.61462						SULF2	-1.39035	-2.16976	-0.131273	1.39035	TMEM175	-1.39898	-2.17025	-0.136688	1.39898	MTR	-1.4853	-2.28162	-0.159146	1.4853	PHACTR3	-1.58836	-2.3784	-0.230271	1.58836	TECPR2	-2.44283	-3.24073	-0.235324	2.44283
										KCNH3	-1.61452	-2.42251	-0.153748	1.61452						TBC1D9	-1.3829	-2.16743	-0.131728	1.3829	CDH11	-1.39891	-2.17018	-0.195302	1.39891	TP53BP1	-1.48302	-2.28665	-0.11815	1.48302	MTHFR	-1.58685	-2.38379	-0.134014	1.58685	GATAD2B	-2.44168	-3.23963	-0.256066	2.44168
										DDAH1	-1.61399	-2.39378	-0.132152	1.61399						SELENOF	-1.38053	-2.16478	-0.117338	1.38053	GPATCH2	-1.39804	-2.16922	-0.189505	1.39804	PTCH2	-1.48239	-2.26542	-0.12802	1.48239	KCNH3	-1.5849	-2.36837	-0.17604	1.5849	CYTH3	-2.44073	-3.23871	-0.192319	2.44073
										TLN2	-1.6115	-2.41126	-0.101718	1.6115						SORCS1	-1.37299	-2.14514	-0.131033	1.37299	ICA1	-1.39552	-2.16646	-0.242906	1.39552	GPR107	-1.48238	-2.26541	-0.12005	1.48238	CACNA1B	-1.5834	-2.37315	-0.132434	1.5834	LUZP1	-2.43785	-3.23596	-0.163907	2.43785
										CARNMT1	-1.60933	-2.40895	-0.106005	1.60933						PIGZ	-1.3699	-2.13685	-0.121288	1.3699	TECPR2	-1.39348	-2.17503	-0.153421	1.39348	ENAH	-1.48106	-2.27697	-0.187744	1.48106	UBAP2	-1.57619	-2.37241	-0.144669	1.57619	C19orf12	-2.43515	-3.24982	-0.169734	2.43515
										MED14	-1.60171	-2.39362	-0.107429	1.60171						NCOR2	-1.36767	-2.1344	-0.129396	1.36767	ITFG1	-1.38528	-2.15054	-0.115288	1.38528	BCL11A	-1.47849	-2.25556	-0.182677	1.47849	NCR3LG1	-1.57501	-2.39633	-0.122508	1.57501	MICAL2	-2.43129	-3.24606	-0.317286	2.43129
										UST	-1.59908	-2.42437	-0.10556	1.59908						LPCAT4	-1.36236	-2.13337	-0.134653	1.36236	XYLB	-1.38425	-2.14942	-0.120453	1.38425	EXT1	-1.47836	-2.26106	-0.143953	1.47836	PI4KA	-1.57348	-2.37706	-0.146527	1.57348	CYTH1	-2.42713	-3.22563	-0.103861	2.42713
										TTLL11	-1.59809	-2.39698	-0.166408	1.59809						NSD1	-1.35856	-2.1344	-0.101646	1.35856	MPPED1	-1.38306	-2.15279	-0.151924	1.38306	STK39	-1.47153	-2.25367	-0.136774	1.47153	CHD8	-1.57334	-2.36882	-0.10877	1.57334	PPEF1	-2.42038	-3.21916	-0.140926	2.42038
										METTL6	-1.59783	-2.38952	-0.10694	1.59783						SLC22A10	-1.35735	-2.12302	-0.209757	1.35735	SFPQ	-1.38235	-2.16265	-0.167951	1.38235	ZNF821	-1.4715	-2.25363	-0.180942	1.4715	RAB10	-1.57168	-2.36689	-0.106693	1.57168	NLN	-2.41807	-3.21693	-0.203718	2.41807
										PDE4A	-1.59524	-2.38024	-0.128014	1.59524						ENAH	-1.35649	-2.12207	-0.108167	1.35649	TVP23A	-1.38194	-2.14689	-0.102303	1.38194	WNK2	-1.47012	-2.25826	-0.127604	1.47012	GLCE	-1.57162	-2.35438	-0.225173	1.57162	RNF121	-2.41759	-3.21647	-0.150179	2.41759
										NMD3	-1.59229	-2.37714	-0.131437	1.59229						FOXK1	-1.35407	-2.12417	-0.102663	1.35407	FARSB	-1.38175	-2.15135	-0.128594	1.38175	ARHGAP29	-1.46971	-2.26452	-0.155754	1.46971	RGS12	-1.57149	-2.35424	-0.290393	1.57149	SOBP	-2.41636	-3.21528	-0.237706	2.41636
										DDX10	-1.59191	-2.39039	-0.137455	1.59191						SENP5	-1.35319	-2.1284	-0.105477	1.35319	SLC35F3	-1.38082	-2.14567	-0.220662	1.38082	NAB1	-1.46791	-2.25584	-0.116018	1.46791	CCSER1	-1.56939	-2.35829	-0.235447	1.56939	RNF175	-2.4156	-3.21455	-0.199095	2.4156
										GRIN2A	-1.59119	-2.37001	-0.129095	1.59119						NPAS3	-1.35052	-2.11548	-0.133804	1.35052	NSMCE2	-1.37996	-2.14473	-0.131715	1.37996	PTPN9	-1.46625	-2.24238	-0.133083	1.46625	SPRED2	-1.56911	-2.35173	-0.420681	1.56911	EPB41L4B	-2.41176	-3.19616	-0.175355	2.41176
										CACNG3	-1.59094	-2.38935	-0.198245	1.59094						NF1	-1.34595	-2.11514	-0.125354	1.34595	SCPEP1	-1.3772	-2.15692	-0.152712	1.3772	SV2B	-1.4658	-2.25353	-0.114244	1.4658	MGAT5B	-1.56692	-2.3625	-0.167625	1.56692	ZNF385D	-2.4081	-3.20733	-0.24359	2.4081
										CHKA	-1.58908	-2.38026	-0.302996	1.58908						SUCLA2	-1.34478	-2.12463	-0.109991	1.34478	KCNMB4	-1.37595	-2.14035	-0.226424	1.37595	VTI1A	-1.46259	-2.264	-0.113019	1.46259	SVOP	-1.56529	-2.36075	-0.183458	1.56529	MCM3AP	-2.40593	-3.20524	-0.137175	2.40593
										SYNPO2	-1.58543	-2.36399	-0.10141	1.58543						C20orf194	-1.34465	-2.11884	-0.124669	1.34465	GABBR2	-1.36927	-2.13762	-0.107701	1.36927	PTPRT	-1.45743	-2.23286	-0.202751	1.45743	ATAD3B	-1.56353	-2.35887	-0.103911	1.56353	KIF9	-2.40582	-3.20514	-0.13548	2.40582
										COG1	-1.58378	-2.36226	-0.121132	1.58378						EFCAB6	-1.34458	-2.1089	-0.108134	1.34458	TPCN1	-1.36899	-2.15377	-0.109006	1.36899	R3HCC1L	-1.45104	-2.22596	-0.100761	1.45104	SNX29	-1.5605	-2.36307	-0.135272	1.5605	SMURF1	-2.40574	-3.19043	-0.235251	2.40574
										RABEPK	-1.57934	-2.36351	-0.138357	1.57934						ACYP2	-1.33467	-2.10257	-0.105293	1.33467	TRAK1	-1.36238	-2.13001	-0.109171	1.36238	PHACTR3	-1.4499	-2.23019	-0.112168	1.4499	ZNF197	-1.55851	-2.35349	-0.111204	1.55851	C9orf85	-2.40429	-3.21908	-0.100651	2.40429
										PLCL2	-1.57776	-2.37528	-0.16292	1.57776						SNX8	-1.3306	-2.09803	-0.120331	1.3306	FTCDNL1	-1.35769	-2.12975	-0.136319	1.35769	FNBP4	-1.44789	-2.23395	-0.253202	1.44789	LARP1B	-1.55806	-2.36043	-0.159012	1.55806	NUAK1	-2.40343	-3.18823	-0.361529	2.40343
										DLGAP2	-1.57666	-2.35481	-0.13854	1.57666						TENM4	-1.3297	-2.0924	-0.164515	1.3297	FUS	-1.35704	-2.12903	-0.147959	1.35704	GOLGA8A	-1.44708	-2.22712	-0.269299	1.44708	INVS	-1.55735	-2.33932	-0.181025	1.55735	STUM	-2.4003	-3.19982	-0.398115	2.4003
										PCNX4	-1.57226	-2.36939	-0.162414	1.57226						COG1	-1.31577	-2.08638	-0.139739	1.31577	PAN3	-1.35613	-2.1231	-0.110768	1.35613	SYNDIG1	-1.44519	-2.22506	-0.186303	1.44519	FBXO36	-1.55597	-2.33785	-0.10681	1.55597	SCLT1	-2.40008	-3.19961	-0.150563	2.40008
										PDZRN3	-1.57046	-2.35415	-0.195251	1.57046						CACNB4	-1.31274	-2.07803	-0.126101	1.31274	RNF111	-1.35029	-2.11664	-0.181359	1.35029	BICRAL	-1.44463	-2.23687	-0.160938	1.44463	NOL10	-1.5543	-2.34224	-0.146964	1.5543	UNC5A	-2.3995	-3.19905	-0.249088	2.3995
										ABCC8	-1.5703	-2.36033	-0.138868	1.5703						STRBP	-1.31196	-2.07716	-0.145258	1.31196	IQSEC2	-1.34978	-2.11607	-0.119354	1.34978	CRYL1	-1.4427	-2.23474	-0.147292	1.4427	TARBP1	-1.54706	-2.33453	-0.200232	1.54706	SRGAP2B	-2.39948	-3.18447	-0.181093	2.39948
										SMS	-1.56293	-2.34618	-0.136184	1.56293						FUS	-1.30948	-2.08466	-0.107814	1.30948	SLC30A9	-1.34972	-2.11154	-0.123875	1.34972	DIS3L2	-1.44173	-2.23367	-0.114514	1.44173	PSEN1	-1.54498	-2.34627	-0.115478	1.54498	CDR2	-2.39688	-3.19652	-0.179951	2.39688
										DCAKD	-1.55721	-2.33439	-0.104479	1.55721											CCPG1	-1.34889	-2.11063	-0.248581	1.34889	DGKI	-1.43037	-2.21471	-0.140602	1.43037	ADCY6	-1.54151	-2.35054	-0.110251	1.54151	TNRC18	-2.39155	-3.20731	-0.192446	2.39155
										SLC7A6	-1.55491	-2.35829	-0.146073	1.55491											CRLS1	-1.33835	-2.1034	-0.127188	1.33835	BCL7C	-1.42852	-2.20156	-0.122286	1.42852	MAU2	-1.54146	-2.34246	-0.138734	1.54146	RPS6KL1	-2.3821	-3.18228	-0.276483	2.3821
										NRN1	-1.55362	-2.33634	-0.257345	1.55362											SLC7A6	-1.33674	-2.1064	-0.134518	1.33674	USP13	-1.42504	-2.20306	-0.110641	1.42504	DEPTOR	-1.54104	-2.35894	-0.132132	1.54104	C2CD3	-2.38107	-3.18128	-0.157527	2.38107
										KIF5C	-1.55036	-2.35336	-0.147717	1.55036											GNPTAB	-1.33583	-2.09622	-0.197951	1.33583	DIP2A	-1.42451	-2.20826	-0.299563	1.42451	STUM	-1.54097	-2.32197	-0.279286	1.54097	MAPK11	-2.3799	-3.16581	-0.134178	2.3799
										SEMA5B	-1.54696	-2.32928	-0.17305	1.54696											NRBP2	-1.32945	-2.09825	-0.155413	1.32945	PRKAA2	-1.4179	-2.19525	-0.206359	1.4179	ALDH3A2	-1.53809	-2.32495	-0.157715	1.53809	PRRC2B	-2.37868	-3.19473	-0.172622	2.37868
										ESRRG	-1.54654	-2.34178	-0.15528	1.54654											LARGE1	-1.3236	-2.08267	-0.120257	1.3236	TRPC3	-1.41753	-2.19484	-0.170632	1.41753	FOXK1	-1.53643	-2.32318	-0.130227	1.53643	LCLAT1	-2.37292	-3.17342	-0.156384	2.37292
										CNTNAP5	-1.5459	-2.3411	-0.179191	1.5459											TMEM241	-1.32294	-2.08194	-0.2014	1.32294	RPS6KL1	-1.41696	-2.19993	-0.121539	1.41696	LYSMD4	-1.53611	-2.32284	-0.115246	1.53611	PRKCE	-2.37292	-3.15915	-0.236247	2.37292
										ATR	-1.54134	-2.32946	-0.135319	1.54134											ZER1	-1.31848	-2.08128	-0.117491	1.31848	NLN	-1.41422	-2.186	-0.100189	1.41422	ARL13B	-1.5359	-2.32261	-0.148547	1.5359	PTPRJ	-2.37267	-3.18885	-0.174033	2.37267
										NF1	-1.54096	-2.32905	-0.10681	1.54096											SREBF2	-1.3163	-2.08859	-0.127516	1.3163	SNX29	-1.41154	-2.19395	-0.10923	1.41154	UBAP1	-1.53507	-2.32172	-0.10816	1.53507	FAM76A	-2.37243	-3.15869	-0.130825	2.37243
										EXOC1	-1.53817	-2.32607	-0.144013	1.53817											ZNF644	-1.31351	-2.08544	-0.112845	1.31351	PDCD5	-1.41148	-2.207	-0.153774	1.41148	AAMDC	-1.53339	-2.3337	-0.131879	1.53339	RGS7	-2.36597	-3.1667	-0.220481	2.36597
										BMPER	-1.53553	-2.32325	-0.161593	1.53553											KLHL42	-1.3101	-2.08159	-0.124464	1.3101	LRRC8B	-1.40756	-2.18956	-0.139546	1.40756	VWC2	-1.52595	-2.30601	-0.225572	1.52595	SPPL2B	-2.3647	-3.19828	-0.142433	2.3647
										TET3	-1.53521	-2.3229	-0.212937	1.53521											PDE4B	-1.30895	-2.08028	-0.184816	1.30895	CYP4X1	-1.40585	-2.18766	-0.143112	1.40585	LUZP1	-1.52311	-2.30892	-0.118719	1.52311	DHTKD1	-2.36239	-3.1788	-0.104912	2.36239
										ELOVL6	-1.53176	-2.31922	-0.106632	1.53176											CA10	-1.3046	-2.07035	-0.170315	1.3046	EXOC1	-1.40382	-2.17465	-0.141261	1.40382	HRH2	-1.52195	-2.30768	-0.242988	1.52195	FGFR1OP	-2.36175	-3.16262	-0.223406	2.36175
										DDX50	-1.53094	-2.32498	-0.131217	1.53094											CAMK1	-1.30222	-2.06767	-0.1255	1.30222	TUBGCP5	-1.40134	-2.18267	-0.113407	1.40134	CERS4	-1.51814	-2.29769	-0.222585	1.51814	DBF4B	-2.35978	-3.1466	-0.136867	2.35978
										PKD1	-1.52785	-2.31502	-0.158854	1.52785											MED23	-1.30151	-2.06686	-0.152207	1.30151	PRKRIP1	-1.39849	-2.17952	-0.130034	1.39849	GRB10	-1.51775	-2.30963	-0.136232	1.51775	ANAPC7	-2.35851	-3.14539	-0.13946	2.35851
										CES4A	-1.52583	-2.30682	-0.293156	1.52583																CDHR1	-1.39816	-2.19205	-0.108704	1.39816	SRRM4	-1.5154	-2.30065	-0.306806	1.5154	VSIG10	-2.35768	-3.1446	-0.12747	2.35768
										PLD1	-1.52569	-2.33458	-0.107076	1.52569																POC1B	-1.39489	-2.17553	-0.109374	1.39489	PLEC	-1.51321	-2.29831	-0.140878	1.51321	FGF9	-2.3574	-3.19103	-0.145487	2.3574
										BSN	-1.5225	-2.3231	-0.154276	1.5225																ZNF532	-1.39367	-2.16862	-0.119484	1.39367	RAI1	-1.51214	-2.29716	-0.149606	1.51214	TMEM132B	-2.35717	-3.1582	-0.22666	2.35717
										SLC1A1	-1.51821	-2.30468	-0.121628	1.51821																TENM3	-1.393	-2.16789	-0.128815	1.393	CEP89	-1.51158	-2.30295	-0.147241	1.51158	NUS1	-2.35362	-3.18728	-0.140025	2.35362
										CSAD	-1.51707	-2.31	-0.116459	1.51707																RNF24	-1.39256	-2.17903	-0.170039	1.39256	CNTN3	-1.5112	-2.3173	-0.165387	1.5112	PPARGC1B	-2.35278	-3.15396	-0.223486	2.35278
										RFLNA	-1.51037	-2.30275	-0.146685	1.51037																RBAK-RBAKDN	-1.39216	-2.1725	-0.131452	1.39216	HDAC5	-1.51118	-2.29613	-0.103773	1.51118	FBXO11	-2.35274	-3.15391	-0.119412	2.35274
										CCPG1	-1.50701	-2.28132	-0.260485	1.50701																PLPP3	-1.39174	-2.16144	-0.116441	1.39174	CRK	-1.51056	-2.30887	-0.106208	1.51056	SH3BP5	-2.35087	-3.16752	-0.18002	2.35087
										KCNH1	-1.50595	-2.28561	-0.215486	1.50595																RNF213	-1.39099	-2.16567	-0.181945	1.39099	SLC6A17	-1.50986	-2.30109	-0.133533	1.50986	RUSC2	-2.34821	-3.14953	-0.165207	2.34821
										HSD17B12	-1.49914	-2.28417	-0.22122	1.49914																DPP10	-1.39093	-2.17114	-0.18885	1.39093	FBH1	-1.50044	-2.28457	-0.132835	1.50044	KIAA1549	-2.3447	-3.14613	-0.216023	2.3447
										KIAA0232	-1.49863	-2.29001	-0.123234	1.49863																TBC1D9	-1.38833	-2.16825	-0.133526	1.38833	ICA1	-1.4969	-2.27501	-0.210008	1.4969	RIMKLB	-2.34247	-3.14398	-0.182616	2.34247
										RFTN1	-1.49801	-2.29636	-0.207701	1.49801																RIC1	-1.38777	-2.17368	-0.17275	1.38777	GOLGA8A	-1.49331	-2.27689	-0.193327	1.49331	PLEKHG5	-2.33967	-3.12738	-0.22451	2.33967
										APBB2	-1.49341	-2.29132	-0.144022	1.49341																ITFG1	-1.38721	-2.15647	-0.11888	1.38721	NTNG2	-1.49295	-2.28276	-0.295378	1.49295	FHL2	-2.33425	-3.13602	-0.248464	2.33425
										ADAM17	-1.4934	-2.29131	-0.14898	1.4934																MTMR4	-1.38543	-2.15954	-0.137437	1.38543	ATP11A	-1.49146	-2.2749	-0.13513	1.49146	RNF217	-2.33387	-3.13425	-0.100547	2.33387
										DGKI	-1.49075	-2.27511	-0.132859	1.49075																CCDC66	-1.38376	-2.16318	-0.148412	1.38376	TMCC1	-1.49087	-2.28051	-0.209393	1.49087	MAFK	-2.33385	-3.13563	-0.111444	2.33385
										CBR4	-1.4837	-2.2675	-0.10524	1.4837																ACBD3	-1.38261	-2.15643	-0.135751	1.38261	ZNF81	-1.48744	-2.27056	-0.118224	1.48744	MAPK8	-2.33382	-3.1356	-0.182747	2.33382
										C1orf112	-1.48003	-2.29264	-0.115547	1.48003																NEURL1	-1.38259	-2.16188	-0.125238	1.38259	CCDC138	-1.48373	-2.2609	-0.123778	1.48373	VGLL4	-2.33283	-3.12083	-0.182467	2.33283
										PCSK6	-1.47888	-2.25657	-0.108219	1.47888																C10orf90	-1.38178	-2.1736	-0.191547	1.38178	TULP4	-1.48187	-2.25891	-0.130902	1.48187	SIDT1	-2.33088	-3.14792	-0.194049	2.33088
										VWA5B2	-1.47476	-2.25214	-0.147982	1.47476																CHD1L	-1.38043	-2.16547	-0.139568	1.38043	RALGAPA2	-1.47676	-2.26516	-0.151796	1.47676	R3HDM2	-2.32788	-3.14498	-0.234639	2.32788
										ADD2	-1.47253	-2.25541	-0.143311	1.47253																SUSD1	-1.37618	-2.14932	-0.136352	1.37618	NIPAL2	-1.47584	-2.25771	-0.110009	1.47584	ADCY6	-2.32724	-3.16106	-0.105797	2.32724
										NRCAM	-1.47112	-2.24822	-0.152872	1.47112																NLK	-1.37563	-2.16665	-0.112516	1.37563	KIAA1549L	-1.47437	-2.25644	-0.220143	1.47437	RXFP1	-2.32572	-3.11401	-0.240604	2.32572
										TMEM132D	-1.47011	-2.24196	-0.124485	1.47011																NFATC2IP	-1.37434	-2.14728	-0.127675	1.37434	NLN	-1.4733	-2.25528	-0.138853	1.4733	MAN2C1	-2.32471	-3.12677	-0.136457	2.32471
										SLC20A1	-1.46986	-2.25251	-0.144121	1.46986																ZNF44	-1.3738	-2.14174	-0.11373	1.3738	RNF38	-1.47141	-2.25324	-0.176862	1.47141	SGCD	-2.32405	-3.11241	-0.172102	2.32405
										EPHB1	-1.46983	-2.24684	-0.138838	1.46983																PALM2-AKAP2	-1.36753	-2.13974	-0.121776	1.36753	CCDC84	-1.47038	-2.25212	-0.158904	1.47038	METAP1	-2.32294	-3.15679	-0.108288	2.32294
										SRP54	-1.46805	-2.25055	-0.100994	1.46805																ZSWIM5	-1.36752	-2.13482	-0.105699	1.36752	SH3GL1	-1.46976	-2.26352	-0.101257	1.46976	TTC7A	-2.32155	-3.11002	-0.143728	2.32155
										DNAH7	-1.46712	-2.24954	-0.159559	1.46712																GOLGA8B	-1.3671	-2.13926	-0.378465	1.3671	ARHGEF3	-1.46916	-2.25687	-0.138513	1.46916	CLK4	-2.32049	-3.15435	-0.219238	2.32049
										GATAD2B	-1.46373	-2.26615	-0.103655	1.46373																TYW1	-1.36316	-2.13002	-0.12871	1.36316	ABLIM2	-1.46844	-2.25002	-0.212308	1.46844	MORN4	-2.31871	-3.12096	-0.117985	2.31871
										FDPS	-1.45758	-2.24526	-0.152444	1.45758																SCPEP1	-1.36042	-2.14301	-0.322879	1.36042	VASH1	-1.46837	-2.26268	-0.115708	1.46837	FBXO31	-2.31566	-3.13299	-0.105162	2.31566
										GSAP	-1.4566	-2.2664	-0.116413	1.4566																KDM7A	-1.35866	-2.14745	-0.109432	1.35866	DGKI	-1.46681	-2.26096	-0.153511	1.46681	SH2B1	-2.31342	-3.11583	-0.12746	2.31342
										STX6	-1.45642	-2.23792	-0.130316	1.45642																WSB1	-1.35318	-2.12908	-0.343596	1.35318	RHOT2	-1.46537	-2.25274	-0.170172	1.46537	CRK	-2.3134	-3.11581	-0.117241	2.3134
										GAS8	-1.45167	-2.22723	-0.156821	1.45167																BABAM2	-1.35278	-2.12863	-0.150086	1.35278	RFX7	-1.46423	-2.24545	-0.127454	1.46423	LPGAT1	-2.31269	-3.13006	-0.214174	2.31269
										GRK4	-1.45161	-2.23872	-0.123812	1.45161																ZNF609	-1.35074	-2.1163	-0.13257	1.35074	BRSK2	-1.46399	-2.24519	-0.115013	1.46399	GNL1	-2.31018	-3.16238	-0.149839	2.31018
										PKNOX2	-1.45105	-2.22151	-0.177719	1.45105																PRKN	-1.35038	-2.12594	-0.145329	1.35038	RAB7A	-1.46221	-2.2559	-0.179081	1.46221	BDH1	-2.30989	-3.12732	-0.262793	2.30989
										CRY2	-1.45099	-2.23804	-0.135895	1.45099																NXPH2	-1.34959	-2.12506	-0.209529	1.34959	CRTAC1	-1.46077	-2.24753	-0.119377	1.46077	MICU1	-2.30741	-3.12488	-0.160356	2.30741
										PHYKPL	-1.44938	-2.23025	-0.118472	1.44938																OSBP2	-1.34462	-2.13151	-0.114213	1.34462	PAAF1	-1.46021	-2.23559	-0.115696	1.46021	MAGI1	-2.30587	-3.09498	-0.163411	2.30587
										KIF1BP	-1.44829	-2.22357	-0.105193	1.44829																UROS	-1.34402	-2.10886	-0.101727	1.34402	LPGAT1	-1.45735	-2.25055	-0.166205	1.45735	HIVEP1	-2.30127	-3.09056	-0.253894	2.30127
										GABBR2	-1.44765	-2.22289	-0.123609	1.44765																ZFYVE28	-1.34211	-2.11149	-0.141864	1.34211	FAM228B	-1.45564	-2.23066	-0.168166	1.45564	SH3PXD2A	-2.29923	-3.11684	-0.21937	2.29923
										REX1BD	-1.44553	-2.22606	-0.157771	1.44553																WDR37	-1.34186	-2.10647	-0.10133	1.34186	ANKMY1	-1.45018	-2.23613	-0.129395	1.45018	TMEM120B	-2.29458	-3.09753	-0.136889	2.29458
										PTCH2	-1.4455	-2.21553	-0.129973	1.4455																SRGAP2B	-1.34173	-2.11107	-0.126444	1.34173	RETREG3	-1.44999	-2.22457	-0.109143	1.44999	SLC36A1	-2.29402	-3.09699	-0.232187	2.29402
										DNAJC6	-1.44364	-2.22401	-0.130548	1.44364																CCDC93	-1.33932	-2.10838	-0.12413	1.33932	SYCE1	-1.44875	-2.24825	-0.102905	1.44875	SLC13A3	-2.29369	-3.12764	-0.285908	2.29369
										LIPA	-1.44278	-2.21761	-0.172628	1.44278																GABRG3	-1.33485	-2.10853	-0.13791	1.33485	HMGN1	-1.44861	-2.23441	-0.100673	1.44861	CMIP	-2.29151	-3.10924	-0.211542	2.29151
										C1orf21	-1.44124	-2.22138	-0.110274	1.44124																REPS1	-1.33381	-2.10223	-0.186764	1.33381	PKNOX1	-1.44758	-2.23328	-0.139888	1.44758	INTS10	-2.28876	-3.10654	-0.215416	2.28876
										RHEB	-1.44097	-2.21565	-0.167923	1.44097																LARP4B	-1.33295	-2.10639	-0.142289	1.33295	APLF	-1.44748	-2.22726	-0.131956	1.44748	COG1	-2.28813	-3.10591	-0.26737	2.28813
										ATG14	-1.4403	-2.22036	-0.12351	1.4403																SOBP	-1.3325	-2.10589	-0.161181	1.3325	SNX32	-1.4474	-2.22176	-0.157157	1.4474	MPPED1	-2.28756	-3.10536	-0.241887	2.28756
										OSBPL10	-1.44024	-2.22029	-0.171257	1.44024																SLC26A8	-1.32944	-2.09735	-0.108376	1.32944	TPCN2	-1.44712	-2.22146	-0.130617	1.44712	SHC3	-2.28741	-3.09056	-0.294928	2.28741
										MCF2L	-1.43828	-2.23781	-0.106225	1.43828																HIVEP3	-1.32585	-2.10397	-0.136693	1.32585	NMD3	-1.446	-2.23155	-0.148016	1.446	ERCC3	-2.28594	-3.10376	-0.118511	2.28594
										MICAL3	-1.43824	-2.2077	-0.143012	1.43824																ATF7IP2	-1.32367	-2.08626	-0.149838	1.32367	FLYWCH1	-1.44435	-2.22974	-0.141261	1.44435	CX3CL1	-2.2853	-3.11927	-0.156418	2.2853
										NUP54	-1.43692	-2.21667	-0.101868	1.43692																SPIRE2	-1.32339	-2.08595	-0.102936	1.32339	NMNAT3	-1.44244	-2.23375	-0.11333	1.44244	DENND5A	-2.27943	-3.0828	-0.170604	2.27943
										HECW2	-1.43265	-2.20662	-0.133332	1.43265																RAD54L2	-1.3219	-2.0889	-0.117881	1.3219	GPLD1	-1.44073	-2.21991	-0.124506	1.44073	RAB37	-2.27656	-3.08001	-0.115099	2.27656
										NEK10	-1.43072	-2.2099	-0.173551	1.43072																SLC20A2	-1.3199	-2.09723	-0.145742	1.3199	CNNM2	-1.43813	-2.22293	-0.153547	1.43813	ST6GAL1	-2.27258	-3.07613	-0.274863	2.27258
										TAF1	-1.428	-2.21278	-0.112187	1.428																ZNRF1	-1.31711	-2.07895	-0.106154	1.31711	PCGF3	-1.43793	-2.21685	-0.116301	1.43793	MAVS	-2.27243	-3.07599	-0.107217	2.27243
										BRD1	-1.4264	-2.19983	-0.121984	1.4264																ANKRD13C	-1.31658	-2.08796	-0.143655	1.31658	PACSIN2	-1.43558	-2.21429	-0.102982	1.43558	ZNF26	-2.27227	-3.07583	-0.148378	2.27227
										RIMBP2	-1.42321	-2.20168	-0.213881	1.42321																CHST11	-1.3136	-2.0796	-0.12893	1.3136	SETD2	-1.43265	-2.2169	-0.126282	1.43265	MECP2	-2.27134	-3.08937	-0.112278	2.27134
										TLE1	-1.42088	-2.18895	-0.121917	1.42088																TNKS2	-1.31219	-2.083	-0.108218	1.31219	SPTBN4	-1.43191	-2.22948	-0.202539	1.43191	BAALC	-2.27041	-3.07402	-0.295359	2.27041
										DENND5A	-1.42038	-2.20438	-0.108273	1.42038																BRF1	-1.31215	-2.07797	-0.111766	1.31215	NUMB	-1.43117	-2.21528	-0.244079	1.43117	PPP1R14C	-2.26862	-3.07228	-0.273016	2.26862
										VOPP1	-1.41874	-2.20257	-0.174293	1.41874																PATJ	-1.31203	-2.08281	-0.120428	1.31203	SETBP1	-1.42704	-2.19969	-0.189273	1.42704	MCHR2	-2.26347	-3.0542	-0.335023	2.26347
										TESC	-1.41666	-2.18922	-0.114066	1.41666																MICAL3	-1.3093	-2.07974	-0.141153	1.3093	INTU	-1.42676	-2.20466	-0.136768	1.42676	TOM1L2	-2.26055	-3.05138	-0.141685	2.26055
										MFSD10	-1.41563	-2.18809	-0.13339	1.41563																SH3RF3	-1.30726	-2.07248	-0.205569	1.30726	SLC25A43	-1.42671	-2.19934	-0.142094	1.42671	ZNF75A	-2.25896	-3.06286	-0.146341	2.25896
										GAP43	-1.414	-2.21064	-0.208157	1.414																REEP1	-1.30641	-2.07152	-0.125465	1.30641	RIMKLB	-1.42105	-2.20414	-0.141257	1.42105	KDM2B	-2.25815	-3.06166	-0.104918	2.25815
										COPG2	-1.41327	-2.19654	-0.10892	1.41327																STX3	-1.30413	-2.07929	-0.117952	1.30413	UNC5A	-1.41939	-2.19659	-0.152191	1.41939	BRSK2	-2.25746	-3.07569	-0.170194	2.25746
										NTM	-1.4129	-2.18512	-0.156744	1.4129																CENPP	-1.30353	-2.07321	-0.176887	1.30353	AMY2B	-1.41368	-2.19601	-0.155503	1.41368	TFB1M	-2.25711	-3.07535	-0.160625	2.25711
										NPHP4	-1.4126	-2.19579	-0.109509	1.4126																					ZNRF3	-1.4136	-2.18506	-0.147421	1.4136	EPHA5	-2.25301	-3.04412	-0.268872	2.25301
										MEIS3	-1.41102	-2.19404	-0.153396	1.41102																					GNG7	-1.41359	-2.19591	-0.21494	1.41359	R3HCC1L	-2.25138	-3.05547	-0.15754	2.25138
										GOLT1B	-1.41043	-2.1934	-0.252802	1.41043																					TNK2	-1.40942	-2.1975	-0.148918	1.40942	EIF4E2	-2.25136	-3.05545	-0.110399	2.25136
										PRKRIP1	-1.40926	-2.1921	-0.125822	1.40926																					PGM3	-1.40906	-2.18527	-0.107218	1.40906	TACC2	-2.25093	-3.06925	-0.15322	2.25093
										SETBP1	-1.40861	-2.19138	-0.173787	1.40861																					ZNF106	-1.40339	-2.19079	-0.155521	1.40339	RIC8B	-2.25043	-3.05455	-0.183255	2.25043
										MSH3	-1.40392	-2.18619	-0.119232	1.40392																					WDR20	-1.40299	-2.17349	-0.13732	1.40299	ZNRF1	-2.24632	-3.05054	-0.177711	2.24632
										NCK2	-1.4011	-2.17223	-0.12953	1.4011																					GGT7	-1.40242	-2.17798	-0.22102	1.40242	PRKCA	-2.24594	-3.05016	-0.175976	2.24594
										KIAA1324	-1.40102	-2.17732	-0.129633	1.40102																					MAP6	-1.39811	-2.16815	-0.178666	1.39811	FAM49B	-2.2457	-3.04992	-0.205723	2.2457
										PTPRJ	-1.40081	-2.18896	-0.143558	1.40081																					TUB	-1.3981	-2.17323	-0.138137	1.3981	HK1	-2.2433	-3.06171	-0.159231	2.2433
										TARBP1	-1.39498	-2.17628	-0.213913	1.39498																					RBFOX2	-1.39472	-2.17504	-0.138133	1.39472	SLC2A6	-2.24313	-3.03458	-0.121536	2.24313
										B3GALNT2	-1.39321	-2.16359	-0.125263	1.39321																					STK40	-1.39111	-2.1605	-0.104543	1.39111	PDE10A	-2.24229	-3.06071	-0.718471	2.24229
										PPP6R2	-1.386	-2.17241	-0.161282	1.386																					FAXC	-1.38819	-2.1573	-0.129451	1.38819	FAM222B	-2.24124	-3.04558	-0.176989	2.24124
										OGFR	-1.38583	-2.16057	-0.135268	1.38583																					NPY1R	-1.38792	-2.157	-0.194303	1.38792	TRAF3	-2.2409	-3.05933	-0.27487	2.2409
										HOMER1	-1.38161	-2.16143	-0.26788	1.38161																					DNMT3A	-1.38754	-2.16708	-0.193949	1.38754	ZNF398	-2.23812	-3.04253	-0.144196	2.23812
										CUX2	-1.38157	-2.15081	-0.132925	1.38157																					ETFA	-1.38746	-2.17964	-0.114719	1.38746	E2F3	-2.23779	-3.05626	-0.153688	2.23779
										UGGT2	-1.37476	-2.13873	-0.125841	1.37476																					C1QTNF3-AMACR	-1.3858	-2.15968	-0.107703	1.3858	HS3ST2	-2.23717	-3.0416	-0.218964	2.23717
										PHACTR1	-1.37328	-2.14669	-0.1773	1.37328																					RBM4	-1.38475	-2.16998	-0.124898	1.38475	WWC1	-2.23336	-3.03788	-0.251602	2.23336
										ORC3	-1.37228	-2.15104	-0.108074	1.37228																					DENND5B	-1.38335	-2.16841	-0.137222	1.38335	KIAA1671	-2.23211	-3.05064	-0.292092	2.23211
										MICAL2	-1.37001	-2.14851	-0.189028	1.37001																					RNF121	-1.38257	-2.15612	-0.101273	1.38257	SLC35G2	-2.23177	-3.05031	-0.120984	2.23177
										GARNL3	-1.36964	-2.14266	-0.142478	1.36964																					AMZ1	-1.38213	-2.15563	-0.201015	1.38213	FBXL12	-2.23136	-3.02321	-0.111565	2.23136
										GRASP	-1.3674	-2.14018	-0.114389	1.3674																					ZNF432	-1.38208	-2.15059	-0.11355	1.38208	UST	-2.23127	-3.10154	-0.279887	2.23127
										TPM3	-1.36697	-2.14511	-0.142712	1.36697																					KAZN	-1.38178	-2.15524	-0.18288	1.38178	TUB	-2.231	-3.03557	-0.124196	2.231
										FAT3	-1.36657	-2.12976	-0.173121	1.36657																					NSMCE2	-1.37244	-2.1503	-0.140704	1.37244	DDX50	-2.2248	-3.02951	-0.204969	2.2248
										TDG	-1.36553	-2.13316	-0.127868	1.36553																					PPARD	-1.37219	-2.14464	-0.114781	1.37219	IQSEC1	-2.22324	-3.02799	-0.293213	2.22324
										NUMB	-1.36456	-2.14242	-0.137582	1.36456																					SEC14L5	-1.36746	-2.13451	-0.160566	1.36746	KCNN1	-2.2214	-3.01358	-0.120062	2.2214
										GRAMD4	-1.36418	-2.12714	-0.110178	1.36418																					CCDC136	-1.36726	-2.15038	-0.128489	1.36726	DNMT3A	-2.22118	-3.03984	-0.271387	2.22118
										OSGEP	-1.35939	-2.13665	-0.147389	1.35939																					PGBD1	-1.36608	-2.13788	-0.117099	1.36608	PLGRKT	-2.22037	-3.09027	-0.112972	2.22037
										AC007040.2	-1.35902	-2.12597	-0.102482	1.35902																					MTHFD1L	-1.36331	-2.15237	-0.21421	1.36331	SMG7	-2.21899	-3.02383	-0.192977	2.21899
										CACNG2	-1.3565	-2.12807	-0.144894	1.3565																					CCM2	-1.36306	-2.13984	-0.119492	1.36306	PPME1	-2.21824	-3.01052	-0.171674	2.21824
										TMEM266	-1.35574	-2.13843	-0.109493	1.35574																					SSBP4	-1.36142	-2.12786	-0.193818	1.36142	PTPN11	-2.21779	-3.01008	-0.19673	2.21779
										PTPRN2	-1.35459	-2.13713	-0.12863	1.35459																					NCAN	-1.36066	-2.12702	-0.191734	1.36066	TAZ	-2.21731	-3.00961	-0.168497	2.21731
										PPP2R2B	-1.35331	-2.1152	-0.113961	1.35331																					MCHR2	-1.3605	-2.13168	-0.261281	1.3605	ADAMTS8	-2.21509	-3.00747	-0.177888	2.21509
										PDE10A	-1.34739	-2.11311	-0.397294	1.34739																					SLC23A2	-1.35921	-2.13026	-0.124647	1.35921	AC008537.1	-2.21386	-3.01881	-0.337455	2.21386
										GOLGA8A	-1.34712	-2.12871	-0.213299	1.34712																					GAP43	-1.35844	-2.13468	-0.254813	1.35844	USP32	-2.21251	-3.01749	-0.174505	2.21251
										NPTXR	-1.34625	-2.11185	-0.212524	1.34625																					ITPKB	-1.35604	-2.12674	-0.10099	1.35604	CASKIN1	-2.20995	-3.01498	-0.139729	2.20995
										FAM189A1	-1.34301	-2.11305	-0.159759	1.34301																					L2HGDH	-1.35424	-2.12998	-0.111287	1.35424	GALNT2	-2.20945	-3.0145	-0.252403	2.20945
										NRBP2	-1.343	-2.11304	-0.136523	1.343																					TTC21A	-1.35178	-2.122	-0.106854	1.35178	DCAKD	-2.20921	-3.01426	-0.175269	2.20921
										DDHD1	-1.34191	-2.11707	-0.114593	1.34191																					KCNQ1	-1.35147	-2.13263	-0.103847	1.35147	SPEG	-2.20883	-3.01388	-0.102075	2.20883
										MOB3B	-1.33944	-2.10429	-0.130921	1.33944																					TMEM120B	-1.3513	-2.11668	-0.122663	1.3513	FAM214A	-2.20772	-3.0128	-0.128599	2.20772
										GPR137C	-1.33796	-2.10742	-0.123027	1.33796																					DSCAML1	-1.34978	-2.13703	-0.275653	1.34978	POMGNT1	-2.20713	-2.99976	-0.123116	2.20713
										MFN1	-1.33288	-2.09701	-0.181901	1.33288																					SBF2	-1.34961	-2.11959	-0.10355	1.34961	ATXN1	-2.20002	-2.99286	-0.178796	2.20002
										UBE2E1	-1.32637	-2.08976	-0.100564	1.32637																					OLFML2B	-1.34425	-2.11363	-0.198314	1.34425	MAML3	-2.19947	-3.03335	-0.224361	2.19947
										CCDC14	-1.32606	-2.09923	-0.110839	1.32606																					C19orf12	-1.34228	-2.11659	-0.15052	1.34228	VWA5B2	-2.19886	-3.00412	-0.184541	2.19886
										CCS	-1.3233	-2.08205	-0.10509	1.3233																					MRI1	-1.34157	-2.11064	-0.118192	1.34157	ESYT2	-2.19298	-3.02683	-0.249083	2.19298
										MTR	-1.32296	-2.09574	-0.135526	1.32296																					VPS54	-1.33896	-2.11805	-0.100371	1.33896	WIPF2	-2.19193	-2.99732	-0.146032	2.19193
										GPI	-1.32129	-2.09386	-0.106252	1.32129																					LHPP	-1.33792	-2.1117	-0.106266	1.33792	EFCAB6	-2.18916	-2.98233	-0.1426	2.18916
										NAGPA	-1.31872	-2.09096	-0.189195	1.31872																					PALM2-AKAP2	-1.33626	-2.10983	-0.157524	1.33626	GSE1	-2.18763	-2.98085	-0.228642	2.18763
										ANKS1A	-1.31443	-2.08612	-0.103172	1.31443																					GOLGA8B	-1.33611	-2.10967	-0.306583	1.33611	AC027644.4	-2.18652	-2.99202	-0.145823	2.18652
										AHI1	-1.30597	-2.06281	-0.15871	1.30597																					ZSWIM5	-1.33266	-2.10069	-0.151249	1.33266	RNF112	-2.18546	-3.00442	-0.177261	2.18546
										JAKMIP1	-1.30223	-2.07231	-0.131055	1.30223																					GNPTAB	-1.33105	-2.09889	-0.254472	1.33105	SZT2	-2.18489	-2.99041	-0.114491	2.18489
																																			CTDSPL	-1.33054	-2.09832	-0.115333	1.33054	PRICKLE1	-2.18433	-2.98987	-0.222098	2.18433
																																			CCS	-1.32834	-2.09122	-0.102918	1.32834	GPM6B	-2.18279	-2.97614	-0.209227	2.18279
																																			RPS6KL1	-1.32673	-2.09406	-0.161395	1.32673	BRD1	-2.18217	-2.98774	-0.207253	2.18217
																																			LHFPL3	-1.32524	-2.09745	-0.193112	1.32524	SYNJ2	-2.18165	-2.98723	-0.370648	2.18165
																																			EPHA5	-1.32217	-2.09399	-0.216716	1.32217	MKX	-2.1804	-2.97382	-0.135945	2.1804
																																			GRIN2A	-1.32127	-2.08795	-0.186365	1.32127	GALNT11	-2.17798	-2.99699	-0.266686	2.17798
																																			MFSD14C	-1.31392	-2.08448	-0.103254	1.31392	GFOD1	-2.17135	-2.97712	-0.233426	2.17135
																																			KALRN	-1.31385	-2.0846	-0.114588	1.31385	PDE6B	-2.16852	-3.01847	-0.119779	2.16852
																																			ZNF827	-1.31358	-2.07478	-0.122441	1.31358	DDX10	-2.16737	-2.9732	-0.169342	2.16737
																																			FAM49A	-1.31336	-2.07454	-0.130434	1.31336	MOB3B	-2.16627	-2.99995	-0.147726	2.16627
																																			TRPC1	-1.31022	-2.07103	-0.17502	1.31022	WNK2	-2.16385	-2.98294	-0.164295	2.16385
																																			GALNT14	-1.31001	-2.07532	-0.313164	1.31001	ZFP2	-2.16345	-2.96935	-0.107987	2.16345
																																			KIAA1841	-1.30742	-2.07241	-0.18525	1.30742	LYPD8	-2.16298	-2.95688	-0.15639	2.16298
																																			OXNAD1	-1.30631	-2.08148	-0.135805	1.30631	PCNX4	-2.16078	-2.97989	-0.268995	2.16078
																																			EHMT1	-1.30592	-2.07072	-0.135693	1.30592	RAPGEF4	-2.16031	-2.96626	-0.161738	2.16031
																																			MGAT5	-1.3036	-2.06811	-0.199567	1.3036	SLC15A4	-2.16028	-2.96622	-0.178842	2.16028
																																			PITPNM3	-1.30226	-2.06213	-0.114237	1.30226	DENND3	-2.15878	-2.96475	-0.327741	2.15878
																																								SLC22A10	-2.15829	-2.9774	-0.227617	2.15829
																																								OSBP2	-2.15069	-2.96984	-0.243287	2.15069
																																								MCM9	-2.14952	-2.96867	-0.100418	2.14952
																																								SEC22A	-2.14899	-2.94326	-0.112705	2.14899
																																								VPS8	-2.14649	-2.95265	-0.212911	2.14649
																																								LIPA	-2.14238	-2.93681	-0.215002	2.14238
																																								TBC1D9	-2.1416	-2.94783	-0.201095	2.1416
																																								PAAF1	-2.14091	-2.96009	-0.172529	2.14091
																																								RAB40C	-2.13914	-2.95833	-0.285186	2.13914
																																								ACBD3	-2.1368	-2.95599	-0.122219	2.1368
																																								ATXN7L1	-2.13627	-2.93085	-0.150935	2.13627
																																								GRASP	-2.1329	-2.9521	-0.210193	2.1329
																																								ERICH1	-2.13086	-2.93724	-0.192458	2.13086
																																								TASP1	-2.13056	-2.93694	-0.298963	2.13056
																																								KIF17	-2.12863	-2.94784	-0.103976	2.12863
																																								ARL13B	-2.12614	-2.94535	-0.132786	2.12614
																																								DAP3	-2.12514	-2.93159	-0.162587	2.12514
																																								CAMK1G	-2.125	-2.91983	-0.105778	2.125
																																								PKNOX2	-2.12461	-2.93107	-0.279019	2.12461
																																								ZNF846	-2.12361	-2.94283	-0.109183	2.12361
																																								ZC4H2	-2.1228	-2.92928	-0.108366	2.1228
																																								GLE1	-2.12258	-2.9418	-0.110886	2.12258
																																								BICC1	-2.12174	-2.92824	-0.163586	2.12174
																																								MAP3K12	-2.11904	-2.91401	-0.109694	2.11904
																																								CCDC191	-2.11748	-2.9367	-0.152706	2.11748
																																								SCAI	-2.11724	-2.92378	-0.232986	2.11724
																																								PLEKHG1	-2.11677	-2.93599	-0.188599	2.11677
																																								NOL4L	-2.11558	-2.92214	-0.132913	2.11558
																																								ATR	-2.11479	-2.92136	-0.202744	2.11479
																																								ANKS6	-2.11455	-2.93377	-0.154198	2.11455
																																								DDI2	-2.11297	-2.93219	-0.131476	2.11297
																																								UBE2QL1	-2.11218	-2.93141	-0.16612	2.11218
																																								RBM25	-2.11141	-2.91802	-0.165421	2.11141
																																								KIF3B	-2.11119	-2.97702	-0.108261	2.11119
																																								MECR	-2.11111	-2.91773	-0.1379	2.11111
																																								NGEF	-2.10996	-2.92918	-0.222377	2.10996
																																								ZDHHC23	-2.10695	-2.91361	-0.147685	2.10695
																																								PRMT7	-2.10662	-2.91328	-0.117497	2.10662
																																								DLEU7	-2.10439	-2.93745	-0.125815	2.10439
																																								BCL2L1	-2.0989	-2.90565	-0.15627	2.0989
																																								RMND5B	-2.09783	-2.89325	-0.151997	2.09783
																																								TMEM134	-2.09682	-2.90359	-0.101275	2.09682
																																								CCDC14	-2.09636	-2.90313	-0.184745	2.09636
																																								ZNF346	-2.09443	-2.91364	-0.169682	2.09443
																																								UBAP2	-2.09396	-2.90076	-0.106003	2.09396
																																								ADAM19	-2.09358	-2.88908	-0.106618	2.09358
																																								RBM4	-2.09205	-2.91126	-0.162022	2.09205
																																								SPATA7	-2.08588	-2.88153	-0.339512	2.08588
																																								SUMF1	-2.08548	-2.90467	-0.262283	2.08548
[truncated: 689 more rows]
[truncated: 50 more columns]

## Sheet: Up-reg DEG
Ex-NRGN					Ex-SZTR					L23					L4					L45					L5					L56					L56CCa					L56CCb					In-Rosehip
[truncated: 878 more rows]
[truncated: 50 more columns]
